# Supplementary material for: Comparative genome anatomy reveals evolutionary insights into a unique amphitriploid fish
Source: Nat Ecol Evol. 2022 Jul 11;6(9):1354–66. doi: 10.1038/s41559-022-01813-z (PMC9439954; doi:10.1038/s41559-022-01813-z)
Supplement: Source Data Fig. 1 — Statistical source data. [file 41559_2022_1813_MOESM4_ESM.xlsx]

## Sheet: fig.1-c-e of C. auratus
ChrID	Start	End	all_depth	alt_depth	Allele frequencies of alternative alleles	multiples of single haplotype
chr1A	1	1000000	1098960	498072	0.45	1.96
chr1A	1000001	2000000	1453304	670982	0.46	1.92
chr1A	2000001	3000000	1257198	584236	0.46	1.92
chr1A	3000001	4000000	1117765	520525	0.47	1.92
chr1A	4000001	5000000	1084137	496428	0.46	1.87
chr1A	5000001	6000000	1039375	478768	0.46	1.9
chr1A	6000001	7000000	618668	285587	0.46	1.9
chr1A	7000001	8000000	702652	323559	0.46	1.9
chr1A	8000001	9000000	590851	269769	0.46	1.86
chr1A	9000001	10000000	533317	245012	0.46	1.84
chr1A	10000001	11000000	816934	367727	0.45	1.9
chr1A	11000001	12000000	783248	358279	0.46	1.84
chr1A	12000001	13000000	814835	372211	0.46	1.83
chr1A	13000001	14000000	1038496	472524	0.46	1.95
chr1A	14000001	15000000	709069	319122	0.45	2
chr1A	15000001	16000000	971871	437236	0.45	2.1
chr1A	16000001	17000000	183092	76389	0.42	2.19
chr1A	17000001	18000000	163645	64292	0.39	2.25
chr1A	18000001	19000000	809931	366597	0.45	2.07
chr1A	19000001	20000000	1187207	546560	0.46	1.99
chr1A	20000001	21000000	815312	372262	0.46	1.93
chr1A	21000001	22000000	1178228	533187	0.45	1.97
chr1A	22000001	23000000	848443	391275	0.46	1.93
chr1A	23000001	24000000	1019249	470537	0.46	2
chr1A	24000001	25000000	1042781	480606	0.46	2
chr1A	25000001	26000000	1141726	525435	0.46	1.89
chr1A	26000001	27000000	1035245	472741	0.46	1.99
chr1A	27000001	28000000	1171937	544883	0.46	1.95
chr1A	28000001	29000000	1178186	544162	0.46	1.91
chr1A	29000001	30000000	1076675	494445	0.46	1.91
chr1A	30000001	31000000	1243478	571681	0.46	1.99
chr1A	31000001	32000000	277972	115841	0.42	1.88
chr1A	32000001	33000000	339432	142018	0.42	1.86
chr1A	33000001	34000000	211653	90193	0.43	1.91
chr1A	34000001	35000000	350608	141261	0.4	2.06
chr1A	35000001	36000000	423002	175211	0.41	1.96
chr1A	36000001	36632556	402005	170290	0.42	2.1
chr1B	1	1000000	393606	156151	0.4	2
chr1B	1000001	2000000	778546	341283	0.44	2.05
chr1B	2000001	3000000	715578	299401	0.42	1.96
chr1B	3000001	4000000	603776	240143	0.4	2.01
chr1B	4000001	5000000	334012	142220	0.43	1.89
chr1B	5000001	6000000	583133	244907	0.42	2.02
chr1B	6000001	7000000	1218886	537935	0.44	2.12
chr1B	7000001	8000000	1139011	514240	0.45	1.96
chr1B	8000001	9000000	1043575	482652	0.46	1.92
chr1B	9000001	10000000	1089069	501143	0.46	1.9
chr1B	10000001	11000000	1142616	532281	0.47	1.99
chr1B	11000001	12000000	863497	397939	0.46	1.96
chr1B	12000001	13000000	906371	411440	0.45	1.97
chr1B	13000001	14000000	883760	407106	0.46	1.99
chr1B	14000001	15000000	814112	378489	0.46	1.93
chr1B	15000001	16000000	835781	384725	0.46	1.95
chr1B	16000001	17000000	960379	439453	0.46	1.98
chr1B	17000001	18000000	880558	397240	0.45	1.94
chr1B	18000001	19000000	1027420	473879	0.46	1.98
chr1B	19000001	20000000	830192	380417	0.46	2.02
chr1B	20000001	21000000	32344	9167	0.28	2.33
chr1B	21000001	22000000	65601	17553	0.27	2.98
chr1B	22000001	23000000	280915	124512	0.44	2
chr1B	23000001	24000000	806650	374012	0.46	1.97
chr1B	24000001	25000000	1011753	467776	0.46	1.92
chr1B	25000001	26000000	1002067	463597	0.46	1.94
chr1B	26000001	27000000	1023693	471368	0.46	1.94
chr1B	27000001	28000000	913628	422455	0.46	1.93
chr1B	28000001	29000000	541292	247996	0.46	1.89
chr1B	29000001	30000000	506099	231557	0.46	1.88
chr1B	30000001	31000000	217636	98904	0.45	1.91
chr1B	31000001	32000000	887952	404809	0.46	1.9
chr1B	32000001	33000000	637525	292773	0.46	1.77
chr1B	33000001	34000000	367025	164214	0.45	1.7
chr1B	34000001	35000000	1017518	465200	0.46	1.72
chr1B	35000001	36000000	896385	404678	0.45	1.81
chr1B	36000001	36941780	1107871	493942	0.45	1.91
chr2A	1	1000000	758614	340042	0.45	2.16
chr2A	1000001	2000000	1388216	638815	0.46	2.02
chr2A	2000001	3000000	1427260	654445	0.46	2.03
chr2A	3000001	4000000	1066979	488179	0.46	1.98
chr2A	4000001	5000000	655640	293927	0.45	2.05
chr2A	5000001	6000000	355813	158624	0.45	1.99
chr2A	6000001	7000000	671124	306937	0.46	2.02
chr2A	7000001	8000000	410025	182107	0.44	2.08
chr2A	8000001	9000000	116538	46297	0.4	2.11
chr2A	9000001	10000000	140035	58326	0.42	2.02
chr2A	10000001	11000000	415077	188542	0.45	1.99
chr2A	11000001	12000000	651277	291527	0.45	2.06
chr2A	12000001	13000000	524620	240336	0.46	2.04
chr2A	13000001	14000000	790282	365878	0.46	2.03
chr2A	14000001	15000000	947734	435338	0.46	2.05
chr2A	15000001	16000000	1111016	516241	0.46	2.01
chr2A	16000001	17000000	1080287	500848	0.46	1.99
chr2A	17000001	18000000	1070291	494803	0.46	1.94
chr2A	18000001	19000000	1047540	484093	0.46	2.01
chr2A	19000001	20000000	1022724	475674	0.47	1.94
chr2A	20000001	21000000	955678	408655	0.43	2.07
chr2A	21000001	22000000	986442	456429	0.46	2.03
chr2A	22000001	23000000	482255	219174	0.45	2
chr2A	23000001	24000000	773481	357754	0.46	1.91
chr2A	24000001	25000000	343069	158712	0.46	1.93
chr2A	25000001	26000000	689286	314287	0.46	1.92
chr2A	26000001	27000000	897191	405719	0.45	1.96
chr2A	27000001	28000000	791143	351080	0.44	1.9
chr2A	28000001	29000000	1193432	552215	0.46	1.83
chr2A	29000001	30000000	823540	367225	0.45	1.62
chr2A	30000001	30717201	82561	18842	0.23	1.99
chr2B	1	1000000	837812	361770	0.43	2.11
chr2B	1000001	2000000	1373694	627678	0.46	2.02
chr2B	2000001	3000000	1312603	604783	0.46	2.04
chr2B	3000001	4000000	574557	258134	0.45	1.99
chr2B	4000001	5000000	721455	328192	0.45	1.98
chr2B	5000001	6000000	968984	445303	0.46	2.01
chr2B	6000001	7000000	1049382	482559	0.46	2.01
chr2B	7000001	8000000	776168	352018	0.45	2.07
chr2B	8000001	9000000	81765	29717	0.36	2.26
chr2B	9000001	10000000	143904	57862	0.4	2.12
chr2B	10000001	11000000	791841	367119	0.46	1.93
chr2B	11000001	12000000	674822	306817	0.45	2.05
chr2B	12000001	13000000	717730	329268	0.46	2.02
chr2B	13000001	14000000	703845	324928	0.46	1.99
chr2B	14000001	15000000	933619	435513	0.47	2.03
chr2B	15000001	16000000	929344	431261	0.46	1.99
chr2B	16000001	17000000	680057	308364	0.45	1.93
chr2B	17000001	18000000	697198	321197	0.46	1.94
chr2B	18000001	19000000	904386	415993	0.46	1.93
chr2B	19000001	20000000	870402	402591	0.46	1.87
chr2B	20000001	21000000	889617	399838	0.45	1.93
chr2B	21000001	22000000	870832	404192	0.46	1.97
chr2B	22000001	23000000	817193	376351	0.46	1.94
chr2B	23000001	24000000	1015171	468761	0.46	1.93
chr2B	24000001	25000000	961495	429325	0.45	2.03
chr2B	25000001	26000000	855237	393890	0.46	1.89
chr2B	26000001	27000000	1101535	500336	0.45	1.95
chr2B	27000001	28000000	1199389	528852	0.44	1.91
chr2B	28000001	29000000	1276708	588599	0.46	1.78
chr2B	29000001	30000000	849181	379770	0.45	1.74
chr2B	30000001	30825536	722918	315105	0.44	1.94
chr3A	1	1000000	43831	14028	0.32	1.54
chr3A	1000001	2000000	444128	191413	0.43	2.17
chr3A	2000001	3000000	485138	207492	0.43	2.13
chr3A	3000001	4000000	101291	42487	0.42	1.97
chr3A	4000001	5000000	1046042	481135	0.46	2.1
chr3A	5000001	6000000	1119719	508464	0.45	2.07
chr3A	6000001	7000000	1236678	569501	0.46	2.09
chr3A	7000001	8000000	1075999	494791	0.46	2.05
chr3A	8000001	9000000	1206381	556025	0.46	2
chr3A	9000001	10000000	880462	405010	0.46	1.98
chr3A	10000001	11000000	886042	406552	0.46	2
chr3A	11000001	12000000	1090330	502518	0.46	2
chr3A	12000001	13000000	1092863	505283	0.46	2.01
chr3A	13000001	14000000	1057301	489491	0.46	2.03
chr3A	14000001	15000000	861965	398002	0.46	2.03
chr3A	15000001	16000000	999288	464011	0.46	2.02
chr3A	16000001	17000000	987057	458288	0.46	2.01
chr3A	17000001	18000000	544025	253480	0.47	2.02
chr3A	18000001	19000000	1066712	495778	0.46	2.02
chr3A	19000001	20000000	1052615	489203	0.46	1.97
chr3A	20000001	21000000	869285	407544	0.47	2.03
chr3A	21000001	22000000	1122752	523224	0.47	1.99
chr3A	22000001	23000000	1113015	516904	0.46	1.96
chr3A	23000001	24000000	1082907	501777	0.46	2.06
chr3A	24000001	25000000	1203491	561068	0.47	2.01
chr3A	25000001	26000000	891908	406043	0.46	2.02
chr3A	26000001	27000000	574091	262280	0.46	1.95
chr3A	27000001	28000000	458340	207172	0.45	1.87
chr3A	28000001	29000000	981105	441595	0.45	1.95
chr3A	29000001	30000000	1226249	557680	0.45	1.96
chr3A	30000001	31000000	894291	400713	0.45	2.03
chr3A	31000001	32000000	360085	152945	0.42	1.96
chr3A	32000001	33000000	62371	22944	0.37	1.66
chr3A	33000001	34000000	185751	74796	0.4	1.85
chr3A	34000001	34891764	99351	25303	0.25	2.41
chr3B	1	1000000	68882	21288	0.31	1.68
chr3B	1000001	2000000	51565	15684	0.3	1.66
chr3B	2000001	3000000	52770	16884	0.32	1.91
chr3B	3000001	4000000	50040	16452	0.33	1.77
chr3B	4000001	5000000	841615	366142	0.44	2.18
chr3B	5000001	6000000	501658	212274	0.42	2.1
chr3B	6000001	7000000	470974	190823	0.41	2.17
chr3B	7000001	8000000	757912	330592	0.44	2.11
chr3B	8000001	9000000	598789	250992	0.42	2.17
chr3B	9000001	10000000	77687	27931	0.36	2.07
chr3B	10000001	11000000	393370	164607	0.42	2.17
chr3B	11000001	12000000	68461	25063	0.37	1.82
chr3B	12000001	13000000	47313	19542	0.41	1.84
chr3B	13000001	14000000	73700	29052	0.39	1.82
chr3B	14000001	15000000	324088	135889	0.42	2.15
chr3B	15000001	16000000	155581	59700	0.38	1.93
chr3B	16000001	17000000	270295	109006	0.4	2.31
chr3B	17000001	18000000	238840	98892	0.41	2.27
chr3B	18000001	19000000	37302	14263	0.38	2.03
chr3B	19000001	20000000	325142	143452	0.44	1.98
chr3B	20000001	21000000	197673	88304	0.45	2.05
chr3B	21000001	22000000	1258980	580423	0.46	2.04
chr3B	22000001	23000000	1126880	521641	0.46	1.98
chr3B	23000001	24000000	878576	405788	0.46	1.96
chr3B	24000001	25000000	1079246	499689	0.46	2.02
chr3B	25000001	26000000	960924	441054	0.46	1.95
chr3B	26000001	27000000	1111135	517346	0.47	2.03
chr3B	27000001	28000000	708741	324683	0.46	1.99
chr3B	28000001	29000000	588632	271206	0.46	2
chr3B	29000001	30000000	1108095	514309	0.46	1.99
chr3B	30000001	31000000	1066409	492981	0.46	2.03
chr3B	31000001	32000000	864096	392082	0.45	2.02
chr3B	32000001	33000000	967950	436123	0.45	2.04
chr3B	33000001	34000000	19570	5820	0.3	1.47
chr3B	34000001	35000000	660686	306199	0.46	2
chr3B	35000001	36000000	603980	279874	0.46	2.04
chr3B	36000001	37000000	195078	84445	0.43	2.1
chr3B	37000001	38000000	130523	56442	0.43	2.09
chr3B	38000001	39000000	593917	272219	0.46	1.99
chr3B	39000001	40000000	293072	133182	0.45	1.87
chr3B	40000001	41000000	1217269	563851	0.46	2.04
chr3B	41000001	42000000	969274	442225	0.46	1.99
chr3B	42000001	43000000	809371	371166	0.46	1.95
chr3B	43000001	44000000	905751	412722	0.46	1.91
chr3B	44000001	45000000	1077213	473383	0.44	1.95
chr3B	45000001	46000000	1062300	478444	0.45	1.94
chr3B	46000001	47000000	1015951	455345	0.45	2.02
chr3B	47000001	48000000	853248	380651	0.45	2.03
chr3B	48000001	49000000	408902	168204	0.41	2.04
chr3B	49000001	50000000	80572	27614	0.34	1.8
chr3B	50000001	51000000	256224	107120	0.42	1.93
chr3B	51000001	52000000	342861	149093	0.43	1.94
chr3B	52000001	53000000	444842	183983	0.41	2.11
chr3B	53000001	53621915	308393	132939	0.43	2.1
chr4A	1	1000000	24782	5986	0.24	2.51
chr4A	1000001	2000000	50485	15435	0.31	2.23
chr4A	2000001	3000000	27133	9354	0.34	1.71
chr4A	3000001	4000000	28344	9370	0.33	1.8
chr4A	4000001	5000000	73913	29052	0.39	1.96
chr4A	5000001	6000000	29343	11117	0.38	1.68
chr4A	6000001	7000000	61218	22365	0.37	2.08
chr4A	7000001	8000000	43930	14931	0.34	1.83
chr4A	8000001	9000000	44886	13488	0.3	1.44
chr4A	9000001	10000000	41183	13070	0.32	1.5
chr4A	10000001	11000000	32151	9801	0.3	1.4
chr4A	11000001	12000000	91041	30406	0.33	1.78
chr4A	12000001	13000000	27915	9394	0.34	1.55
chr4A	13000001	14000000	25303	8179	0.32	1.69
chr4A	14000001	15000000	33363	10861	0.33	1.53
chr4A	15000001	16000000	59316	19103	0.32	1.64
chr4A	16000001	17000000	52053	20175	0.39	1.75
chr4A	17000001	18000000	37898	12574	0.33	1.58
chr4A	18000001	19000000	55185	17467	0.32	1.69
chr4A	19000001	20000000	65353	22650	0.35	1.9
chr4A	20000001	21000000	543276	222129	0.41	2.06
chr4A	21000001	22000000	637955	277099	0.43	2.03
chr4A	22000001	23000000	38023	13656	0.36	1.72
chr4A	23000001	24000000	173354	70430	0.41	1.99
chr4A	24000001	25000000	102132	39678	0.39	1.96
chr4A	25000001	26000000	77517	26515	0.34	1.95
chr4A	26000001	27000000	896307	408800	0.46	2.03
chr4A	27000001	28000000	30714	11249	0.37	1.55
chr4A	28000001	29000000	632517	284741	0.45	2.03
chr4A	29000001	30000000	648061	297329	0.46	1.92
chr4A	30000001	31000000	1184954	537689	0.45	2.02
chr4A	31000001	32000000	1270930	590553	0.46	2.06
chr4A	32000001	33000000	1316882	605341	0.46	2.05
chr4A	33000001	34000000	816782	368630	0.45	2.05
chr4A	34000001	35000000	1158563	540921	0.47	2.01
chr4A	35000001	36000000	882497	411276	0.47	1.99
chr4A	36000001	37000000	1328721	618107	0.47	1.98
chr4A	37000001	38000000	1144855	533196	0.47	1.98
chr4A	38000001	39000000	457744	193140	0.42	1.97
chr4A	39000001	40000000	1435937	667484	0.46	1.93
chr4A	40000001	41000000	1528678	711740	0.47	1.97
chr4A	41000001	42000000	1638673	759874	0.46	1.94
chr4A	42000001	43000000	1264190	583867	0.46	1.94
chr4A	43000001	44000000	900172	400537	0.44	1.81
chr4A	44000001	44936829	996089	433901	0.44	1.91
chr4B	1	1000000	456078	193688	0.42	2.17
chr4B	1000001	2000000	605868	262151	0.43	2.06
chr4B	2000001	3000000	933867	402535	0.43	2.11
chr4B	3000001	4000000	63502	18756	0.3	2.9
chr4B	4000001	5000000	646545	271813	0.42	2.13
chr4B	5000001	6000000	622281	261179	0.42	2.08
chr4B	6000001	7000000	563283	239950	0.43	2.1
chr4B	7000001	8000000	826126	367545	0.44	2.08
chr4B	8000001	9000000	838248	368988	0.44	2.11
chr4B	9000001	10000000	614357	271703	0.44	2.1
chr4B	10000001	11000000	320524	141745	0.44	2.02
chr4B	11000001	12000000	177182	69418	0.39	2.35
chr4B	12000001	13000000	670662	304981	0.45	2.01
chr4B	13000001	14000000	1076866	486598	0.45	2.03
chr4B	14000001	15000000	1265870	585506	0.46	2.02
chr4B	15000001	16000000	1141169	510581	0.45	2.06
chr4B	16000001	17000000	1025686	479670	0.47	1.98
chr4B	17000001	18000000	1090907	500241	0.46	1.97
chr4B	18000001	19000000	1069548	499684	0.47	1.95
chr4B	19000001	20000000	983914	456155	0.46	1.89
chr4B	20000001	21000000	628450	290781	0.46	1.89
chr4B	21000001	22000000	713981	313110	0.44	1.94
chr4B	22000001	23000000	839507	361740	0.43	1.95
chr4B	23000001	24000000	1000216	459130	0.46	1.89
chr4B	24000001	25000000	937347	435108	0.46	1.9
chr4B	25000001	26000000	1050825	492242	0.47	1.93
chr4B	26000001	27000000	1236757	571221	0.46	1.85
chr4B	27000001	28000000	936081	423919	0.45	1.79
chr4B	28000001	28623922	174772	64110	0.37	1.88
chr5A	1	1000000	615522	272337	0.44	1.89
chr5A	1000001	2000000	938430	415521	0.44	1.78
chr5A	2000001	3000000	983885	448049	0.46	1.8
chr5A	3000001	4000000	1097660	501128	0.46	1.83
chr5A	4000001	5000000	765986	352909	0.46	1.82
chr5A	5000001	6000000	1017306	462923	0.46	1.93
chr5A	6000001	7000000	628982	290467	0.46	1.89
chr5A	7000001	8000000	699623	323505	0.46	1.96
chr5A	8000001	9000000	99964	44835	0.45	1.98
chr5A	9000001	10000000	8902	2123	0.24	1.46
chr5A	10000001	11000000	184108	83849	0.46	1.99
chr5A	11000001	12000000	275172	125570	0.46	1.95
chr5A	12000001	13000000	960952	447609	0.47	2.01
chr5A	13000001	14000000	1012765	471399	0.47	2.05
chr5A	14000001	15000000	896551	416333	0.46	2.01
chr5A	15000001	16000000	930059	423612	0.46	1.96
chr5A	16000001	17000000	509074	234537	0.46	2.04
chr5A	17000001	18000000	692343	322372	0.47	2.02
chr5A	18000001	19000000	878871	408479	0.46	2.01
chr5A	19000001	20000000	129415	56198	0.43	2.09
chr5A	20000001	21000000	701310	324399	0.46	1.99
chr5A	21000001	22000000	796326	365289	0.46	2
chr5A	22000001	23000000	529142	243712	0.46	1.94
chr5A	23000001	24000000	845407	394593	0.47	2
chr5A	24000001	25000000	612170	281421	0.46	2.01
chr5A	25000001	26000000	942060	434662	0.46	1.99
chr5A	26000001	27000000	913873	421927	0.46	2.04
chr5A	27000001	28000000	442928	201230	0.45	2
chr5A	28000001	29000000	1040735	481815	0.46	2.02
chr5A	29000001	30000000	1119795	517082	0.46	2.03
chr5A	30000001	31000000	349338	154014	0.44	2.07
chr5A	31000001	32000000	128766	48595	0.38	2.22
chr5A	32000001	33000000	636316	289762	0.46	2.09
chr5A	33000001	34000000	1026078	457625	0.45	2.13
chr5A	34000001	35000000	414437	188684	0.46	1.86
chr5A	35000001	36000000	918613	417655	0.45	2.02
chr5A	36000001	37000000	927516	422227	0.46	2.01
chr5A	37000001	38000000	1221198	550096	0.45	2.13
chr5A	38000001	39117359	780139	343371	0.44	2.16
chr5B	1	1000000	1135922	518117	0.46	1.94
chr5B	1000001	2000000	584256	268021	0.46	1.92
chr5B	2000001	3000000	684978	318498	0.46	1.97
chr5B	3000001	4000000	909718	413562	0.45	1.99
chr5B	4000001	5000000	214549	98146	0.46	2.01
chr5B	5000001	6000000	935111	436411	0.47	2.02
chr5B	6000001	7000000	353962	163991	0.46	1.95
chr5B	7000001	8000000	849657	392025	0.46	2.02
chr5B	8000001	9000000	507508	235684	0.46	2.03
chr5B	9000001	10000000	440736	202106	0.46	1.94
chr5B	10000001	11000000	534905	247932	0.46	1.94
chr5B	11000001	12000000	466138	215675	0.46	1.99
chr5B	12000001	13000000	954597	445786	0.47	1.99
chr5B	13000001	14000000	960041	446606	0.47	1.99
chr5B	14000001	15000000	474487	217475	0.46	2.05
chr5B	15000001	16000000	889248	408931	0.46	1.98
chr5B	16000001	17000000	909119	423037	0.47	1.92
chr5B	17000001	18000000	787865	367055	0.47	1.97
chr5B	18000001	19000000	1030048	476206	0.46	2
chr5B	19000001	20000000	948242	437828	0.46	1.98
chr5B	20000001	21000000	1050893	484228	0.46	2.01
chr5B	21000001	22000000	761946	350889	0.46	1.9
chr5B	22000001	23000000	19622	4746	0.24	2.24
chr5B	23000001	24000000	448820	204620	0.46	1.99
chr5B	24000001	25000000	253683	106192	0.42	2.19
chr5B	25000001	26000000	188177	76606	0.41	2.25
chr5B	26000001	27000000	324420	143233	0.44	2.08
chr5B	27000001	28000000	374007	168662	0.45	2.02
chr5B	28000001	29000000	22902	5691	0.25	1.85
chr5B	29000001	30000000	38591	9428	0.24	2.03
chr5B	30000001	31000000	552435	254142	0.46	1.91
chr5B	31000001	32000000	956109	440037	0.46	1.91
chr5B	32000001	33000000	1130879	520436	0.46	1.86
chr5B	33000001	34000000	977965	441540	0.45	1.82
chr5B	34000001	35000000	1284945	583258	0.45	1.85
chr5B	35000001	36000000	718283	315481	0.44	1.89
chr5B	36000001	36708148	60182	18472	0.31	2.37
chr6A	1	1000000	780614	338188	0.43	1.83
chr6A	1000001	2000000	1288772	591491	0.46	1.72
chr6A	2000001	3000000	1227692	567000	0.46	1.86
chr6A	3000001	4000000	1118378	518753	0.46	1.89
chr6A	4000001	5000000	1015509	472294	0.47	1.9
chr6A	5000001	6000000	890952	413289	0.46	1.92
chr6A	6000001	7000000	1090788	507924	0.47	1.92
chr6A	7000001	8000000	930163	432353	0.46	1.91
chr6A	8000001	9000000	841546	392903	0.47	1.97
chr6A	9000001	10000000	1021313	474853	0.46	1.96
chr6A	10000001	11000000	619078	284147	0.46	1.91
chr6A	11000001	12000000	1111604	514635	0.46	1.95
chr6A	12000001	13000000	1136186	523546	0.46	1.91
chr6A	13000001	14000000	1116258	515573	0.46	1.92
chr6A	14000001	15000000	1135205	528221	0.47	1.98
chr6A	15000001	16000000	994750	456675	0.46	1.95
chr6A	16000001	17000000	1042225	479964	0.46	2.03
chr6A	17000001	18000000	803132	362225	0.45	2.01
chr6A	18000001	19000000	270867	112760	0.42	2.2
chr6A	19000001	20000000	67103	27255	0.41	1.92
chr6A	20000001	21000000	472010	206564	0.44	2.14
chr6A	21000001	22000000	903984	412046	0.46	2.08
chr6A	22000001	23000000	814884	372963	0.46	2.04
chr6A	23000001	24000000	980145	453410	0.46	1.96
chr6A	24000001	25000000	149359	65819	0.44	1.94
chr6A	25000001	26000000	147193	65962	0.45	1.85
chr6A	26000001	27000000	1993029	920590	0.46	1.98
chr6A	27000001	28000000	1680590	768974	0.46	1.91
chr6A	28000001	29000000	1082817	500997	0.46	1.89
chr6A	29000001	30000000	838680	383296	0.46	1.84
chr6A	30000001	31377374	1184260	528409	0.45	2.03
chr6B	1	1000000	559545	236679	0.42	1.85
chr6B	1000001	2000000	952037	430854	0.45	1.74
chr6B	2000001	3000000	1209178	556301	0.46	1.83
chr6B	3000001	4000000	736250	338735	0.46	1.92
chr6B	4000001	5000000	958128	443288	0.46	1.9
chr6B	5000001	6000000	1056796	490913	0.46	1.93
chr6B	6000001	7000000	875942	405722	0.46	1.89
chr6B	7000001	8000000	545249	248309	0.46	1.91
chr6B	8000001	9000000	884942	412971	0.47	1.99
chr6B	9000001	10000000	937633	434124	0.46	1.96
chr6B	10000001	11000000	826889	382479	0.46	1.89
chr6B	11000001	12000000	1053157	485691	0.46	1.96
chr6B	12000001	13000000	599909	277191	0.46	1.89
chr6B	13000001	14000000	824852	381127	0.46	1.94
chr6B	14000001	15000000	568610	258474	0.45	1.98
chr6B	15000001	16000000	834645	382322	0.46	1.92
chr6B	16000001	17000000	685245	314407	0.46	1.98
chr6B	17000001	18000000	803941	367267	0.46	2.03
chr6B	18000001	19000000	210190	90376	0.43	2.13
chr6B	19000001	20000000	127409	51333	0.4	2.01
chr6B	20000001	21000000	581112	264948	0.46	2.02
chr6B	21000001	22000000	132626	53408	0.4	2.09
chr6B	22000001	23000000	591287	272050	0.46	2.04
chr6B	23000001	24000000	15072	3857	0.26	2.24
chr6B	24000001	25000000	21051	7360	0.35	1.99
chr6B	25000001	26000000	734483	335285	0.46	1.93
chr6B	26000001	27000000	1130646	520791	0.46	1.88
chr6B	27000001	28000000	1263151	582350	0.46	1.94
chr6B	28000001	29000000	956329	428479	0.45	1.85
chr6B	29000001	29916377	448541	193119	0.43	2.15
chr7A	1	1000000	690381	263736	0.38	2.27
chr7A	1000001	2000000	264421	113394	0.43	1.97
chr7A	2000001	3000000	407166	171377	0.42	2.11
chr7A	3000001	4000000	374495	155770	0.42	1.95
chr7A	4000001	5000000	668130	268418	0.4	2.22
chr7A	5000001	6000000	982791	443730	0.45	1.97
chr7A	6000001	7000000	952932	437433	0.46	1.84
chr7A	7000001	8000000	18074	4207	0.23	1.55
chr7A	8000001	9000000	673001	306240	0.46	1.89
chr7A	9000001	10000000	299283	137902	0.46	1.98
chr7A	10000001	11000000	433441	199064	0.46	2.04
chr7A	11000001	12000000	989693	459743	0.46	2.01
chr7A	12000001	13000000	412072	189840	0.46	2
chr7A	13000001	14000000	1049013	478679	0.46	2.02
chr7A	14000001	15000000	750605	349774	0.47	2
chr7A	15000001	16000000	1048897	487552	0.46	2.04
chr7A	16000001	17000000	358672	163970	0.46	2.03
chr7A	17000001	18000000	411770	187448	0.46	2.03
chr7A	18000001	19000000	948330	438814	0.46	2.03
chr7A	19000001	20000000	835288	383921	0.46	1.96
chr7A	20000001	21000000	1445561	668826	0.46	2.05
chr7A	21000001	22000000	1988996	917973	0.46	2.06
chr7A	22000001	23000000	1582078	723400	0.46	2.06
chr7A	23000001	24000000	847701	384691	0.45	1.94
chr7A	24000001	25000000	256585	114509	0.45	1.94
chr7A	25000001	26000000	458139	208568	0.46	1.98
chr7A	26000001	27000000	1154239	531101	0.46	1.96
chr7A	27000001	28000000	1964418	905084	0.46	2.04
chr7A	28000001	29000000	1878902	867451	0.46	2.04
chr7A	29000001	30000000	220132	90709	0.41	1.92
chr7A	30000001	31000000	31397	11467	0.37	1.41
chr7A	31000001	32000000	37410	13225	0.35	1.49
chr7A	32000001	33000000	537838	247148	0.46	1.94
chr7A	33000001	34000000	26413	8677	0.33	1.52
chr7A	34000001	35000000	29328	8392	0.29	1.55
chr7A	35000001	36000000	32892	10385	0.32	1.63
chr7A	36000001	37000000	30761	9956	0.32	1.37
chr7A	37000001	38000000	1854418	846015	0.46	2.03
chr7A	38000001	39000000	274170	124140	0.45	1.94
chr7A	39000001	40000000	742938	338986	0.46	1.96
chr7A	40000001	41000000	959925	438882	0.46	1.97
chr7A	41000001	42000000	1253311	576342	0.46	1.92
chr7A	42000001	43000000	1256567	572198	0.46	1.89
chr7A	43000001	44000000	1261970	573170	0.45	1.9
chr7A	44000001	45000000	893750	389800	0.44	2
chr7A	45000001	46150183	898651	396406	0.44	2.06
chr7B	1	1000000	505463	198796	0.39	2.1
chr7B	1000001	2000000	582042	250667	0.43	1.91
chr7B	2000001	3000000	529665	206990	0.39	2.14
chr7B	3000001	4000000	736326	332103	0.45	2
chr7B	4000001	5000000	1232040	564892	0.46	2.05
chr7B	5000001	6000000	34218	12341	0.36	1.96
chr7B	6000001	7000000	535663	246725	0.46	1.97
chr7B	7000001	8000000	975572	451117	0.46	1.86
chr7B	8000001	9000000	934678	434436	0.46	1.86
chr7B	9000001	10000000	793816	367700	0.46	1.86
chr7B	10000001	11000000	778903	364712	0.47	2
chr7B	11000001	12000000	758998	352739	0.46	1.99
chr7B	12000001	13000000	740646	342844	0.46	1.95
chr7B	13000001	14000000	773641	359254	0.46	1.99
chr7B	14000001	15000000	904820	421272	0.47	2.01
chr7B	15000001	16000000	807736	376139	0.47	2
chr7B	16000001	17000000	649264	301199	0.46	2.06
chr7B	17000001	18000000	530096	245179	0.46	1.88
chr7B	18000001	19000000	805163	373153	0.46	2.01
chr7B	19000001	20000000	929916	425916	0.46	2.04
chr7B	20000001	21000000	765500	349032	0.46	2.08
chr7B	21000001	22000000	653651	297535	0.46	1.91
chr7B	22000001	23000000	442437	199551	0.45	1.88
chr7B	23000001	24000000	318383	142287	0.45	1.85
chr7B	24000001	25000000	967398	441720	0.46	2.01
chr7B	25000001	26000000	1026777	473521	0.46	2.02
chr7B	26000001	27000000	978538	452001	0.46	1.97
chr7B	27000001	28000000	914849	421133	0.46	1.9
chr7B	28000001	29000000	935957	436101	0.47	2.01
chr7B	29000001	30000000	316346	137218	0.43	2.16
chr7B	30000001	31000000	413372	178978	0.43	2.07
chr7B	31000001	32000000	791875	356095	0.45	2.09
chr7B	32000001	33000000	951566	438779	0.46	2
chr7B	33000001	34000000	1080665	493302	0.46	1.99
chr7B	34000001	35000000	1120226	516484	0.46	1.99
chr7B	35000001	36000000	1080950	498250	0.46	1.98
chr7B	36000001	37000000	959096	442788	0.46	1.9
chr7B	37000001	38000000	1112872	510856	0.46	1.89
chr7B	38000001	39000000	1098584	490780	0.45	1.95
chr7B	39000001	40000000	374310	164164	0.44	1.85
chr7B	40000001	41000000	152924	62945	0.41	1.94
chr7B	41000001	42000000	937645	406787	0.43	2.13
chr7B	42000001	42415019	277628	123960	0.45	1.99
chr8A	1	1000000	170003	67825	0.4	2
chr8A	1000001	2000000	387635	161869	0.42	2.14
chr8A	2000001	3000000	830365	365011	0.44	2.19
chr8A	3000001	4000000	53676	20836	0.39	2.03
chr8A	4000001	5000000	887669	401780	0.45	2
chr8A	5000001	6000000	1347416	614249	0.46	2.03
chr8A	6000001	7000000	836385	375222	0.45	2.03
chr8A	7000001	8000000	1198935	537217	0.45	2.02
chr8A	8000001	9000000	1100916	501830	0.46	2
chr8A	9000001	10000000	975958	444713	0.46	1.98
chr8A	10000001	11000000	827152	379876	0.46	1.94
chr8A	11000001	12000000	1080778	494581	0.46	1.98
chr8A	12000001	13000000	907728	419544	0.46	1.88
chr8A	13000001	14000000	1138903	527824	0.46	1.96
chr8A	14000001	15000000	857811	397265	0.46	1.95
chr8A	15000001	16000000	661582	305774	0.46	1.95
chr8A	16000001	17000000	834848	390528	0.47	1.97
chr8A	17000001	18000000	526522	241138	0.46	1.95
chr8A	18000001	19000000	1056812	490936	0.46	1.93
chr8A	19000001	20000000	1052848	492144	0.47	1.98
chr8A	20000001	21000000	1013355	472875	0.47	1.95
chr8A	21000001	22000000	1454568	673592	0.46	1.95
chr8A	22000001	23000000	1676659	771224	0.46	1.87
chr8A	23000001	24000000	1250887	576610	0.46	1.85
chr8A	24000001	25000000	1954980	899053	0.46	1.91
chr8A	25000001	26000000	1645643	753184	0.46	1.84
chr8A	26000001	27000000	954042	431247	0.45	1.84
chr8A	27000001	28000000	993572	437748	0.44	1.64
chr8A	28000001	28533123	368146	163396	0.44	2.02
chr8B	1	1000000	48395	11573	0.24	2.62
chr8B	1000001	2000000	451886	199912	0.44	2.16
chr8B	2000001	3000000	454287	205588	0.45	2.19
chr8B	3000001	4000000	207904	88540	0.43	2.01
chr8B	4000001	5000000	1164331	532739	0.46	1.94
chr8B	5000001	6000000	905850	409168	0.45	2.02
chr8B	6000001	7000000	993047	459440	0.46	1.98
chr8B	7000001	8000000	775500	352898	0.46	1.95
chr8B	8000001	9000000	162807	67613	0.42	2
chr8B	9000001	10000000	1040983	472873	0.45	2
chr8B	10000001	11000000	139763	61580	0.44	2.03
chr8B	11000001	12000000	987790	448234	0.45	1.95
chr8B	12000001	13000000	784454	360281	0.46	1.92
chr8B	13000001	14000000	706074	324929	0.46	1.85
chr8B	14000001	15000000	867555	403267	0.46	1.97
chr8B	15000001	16000000	904229	420607	0.47	1.92
chr8B	16000001	17000000	764134	355043	0.46	1.96
chr8B	17000001	18000000	927755	426976	0.46	1.99
chr8B	18000001	19000000	590462	275888	0.47	1.95
chr8B	19000001	20000000	888639	414132	0.47	1.95
chr8B	20000001	21000000	929738	428745	0.46	1.97
chr8B	21000001	22000000	747595	345715	0.46	1.89
chr8B	22000001	23000000	464786	211947	0.46	1.96
chr8B	23000001	24000000	344231	155597	0.45	1.91
chr8B	24000001	25000000	16052	4160	0.26	1.4
chr8B	25000001	26000000	37912	12224	0.32	2.08
chr8B	26000001	27000000	878465	398274	0.45	1.92
chr8B	27000001	28000000	1110467	504559	0.45	1.82
chr8B	28000001	29000000	814623	367902	0.45	1.81
chr8B	29000001	30000000	993107	438570	0.44	1.71
chr8B	30000001	30526792	492924	212321	0.43	1.95
chr9A	1	1000000	573423	254994	0.44	2.2
chr9A	1000001	2000000	132936	58328	0.44	1.88
chr9A	2000001	3000000	976337	451051	0.46	1.98
chr9A	3000001	4000000	698958	318178	0.46	2.05
chr9A	4000001	5000000	1255719	579976	0.46	2.01
chr9A	5000001	6000000	1139201	521752	0.46	2.08
chr9A	6000001	7000000	956152	433748	0.45	2.01
chr9A	7000001	8000000	942405	432860	0.46	2.06
chr9A	8000001	9000000	213780	86048	0.4	2.18
chr9A	9000001	10000000	140082	55049	0.39	2.17
chr9A	10000001	11000000	688596	314432	0.46	2.02
chr9A	11000001	12000000	1132037	525736	0.46	2.04
chr9A	12000001	13000000	655083	299706	0.46	1.97
chr9A	13000001	14000000	1027967	473178	0.46	2
chr9A	14000001	15000000	1085160	502189	0.46	2.04
chr9A	15000001	16000000	1095343	505863	0.46	1.98
chr9A	16000001	17000000	1010936	464515	0.46	1.93
chr9A	17000001	18000000	342526	157119	0.46	1.92
chr9A	18000001	19000000	9156	2835	0.31	1.63
chr9A	19000001	20000000	472542	220389	0.47	1.96
chr9A	20000001	21000000	278603	125791	0.45	1.95
chr9A	21000001	22000000	24882	6239	0.25	2.1
chr9A	22000001	23000000	699114	324271	0.46	1.92
chr9A	23000001	24000000	945829	438325	0.46	1.92
chr9A	24000001	25000000	1010192	466080	0.46	1.95
chr9A	25000001	26000000	50053	19450	0.39	1.89
chr9A	26000001	27000000	22783	5719	0.25	1.99
chr9A	27000001	28000000	677942	308619	0.46	1.82
chr9A	28000001	29000000	783136	354656	0.45	1.77
chr9A	29000001	30000000	667736	293037	0.44	1.77
chr9A	30000001	30983881	928121	411856	0.44	1.95
chr9B	1	1000000	590175	254997	0.43	2.22
chr9B	1000001	2000000	461169	199477	0.43	2.14
chr9B	2000001	3000000	757869	346447	0.46	2.03
chr9B	3000001	4000000	1248977	573513	0.46	1.98
chr9B	4000001	5000000	607356	276037	0.45	1.93
chr9B	5000001	6000000	972814	436292	0.45	2.02
chr9B	6000001	7000000	458084	199630	0.44	2.01
chr9B	7000001	8000000	1199882	551713	0.46	1.92
chr9B	8000001	9000000	685185	308521	0.45	2.03
chr9B	9000001	10000000	1068401	493912	0.46	1.97
chr9B	10000001	11000000	122803	53968	0.44	2.04
chr9B	11000001	12000000	927119	427872	0.46	2.02
chr9B	12000001	13000000	892683	412420	0.46	1.95
chr9B	13000001	14000000	391151	178127	0.46	2.05
chr9B	14000001	15000000	301673	136008	0.45	1.89
chr9B	15000001	16000000	1051975	481828	0.46	1.84
chr9B	16000001	17000000	1622184	746894	0.46	1.98
chr9B	17000001	18000000	950327	442470	0.47	2.01
chr9B	18000001	19000000	285523	130529	0.46	1.91
chr9B	19000001	20000000	886161	412267	0.47	1.99
chr9B	20000001	21000000	350640	161777	0.46	2.04
chr9B	21000001	22000000	819718	379587	0.46	1.88
chr9B	22000001	23000000	1009932	469164	0.46	1.95
chr9B	23000001	24000000	980092	449723	0.46	1.92
chr9B	24000001	25000000	487888	224654	0.46	1.93
chr9B	25000001	26000000	1003656	460311	0.46	1.88
chr9B	26000001	27000000	898044	412299	0.46	1.84
chr9B	27000001	28000000	1131773	515196	0.46	1.78
chr9B	28000001	29000000	499271	225517	0.45	1.74
chr9B	29000001	30000000	189916	79635	0.42	1.78
chr9B	30000001	31000000	592274	261479	0.44	1.83
chr9B	31000001	32000000	23197	5446	0.23	2.01
chr9B	32000001	33000000	29396	7262	0.25	2.07
chr9B	33000001	34000000	48245	13205	0.27	1.37
chr9B	34000001	35000000	54119	21096	0.39	1.88
chr9B	35000001	36293036	346016	150460	0.43	2.01
chr10A	1	1000000	820287	356487	0.43	1.91
chr10A	1000001	2000000	912372	406700	0.45	1.69
chr10A	2000001	3000000	479295	217506	0.45	1.77
chr10A	3000001	4000000	87327	38269	0.44	1.77
chr10A	4000001	5000000	761603	351654	0.46	1.94
chr10A	5000001	6000000	830552	377811	0.45	1.99
chr10A	6000001	7000000	1072986	499509	0.47	1.92
chr10A	7000001	8000000	1070458	495583	0.46	1.98
chr10A	8000001	9000000	1016244	472690	0.47	1.96
chr10A	9000001	10000000	635561	292951	0.46	1.96
chr10A	10000001	11000000	590401	274260	0.46	1.94
chr10A	11000001	12000000	1134793	528888	0.47	1.98
chr10A	12000001	13000000	1016889	466691	0.46	1.93
chr10A	13000001	14000000	101244	45356	0.45	1.94
chr10A	14000001	15000000	271371	121402	0.45	1.89
chr10A	15000001	16000000	854110	394242	0.46	1.97
chr10A	16000001	17000000	819286	370866	0.45	2.06
chr10A	17000001	18000000	1179394	544248	0.46	2
chr10A	18000001	19000000	622964	285228	0.46	1.99
chr10A	19000001	20000000	1237263	565347	0.46	1.97
chr10A	20000001	21000000	902973	408378	0.45	2.08
chr10A	21000001	22000000	560955	249151	0.44	2.17
chr10A	22000001	23092911	71926	18309	0.25	2.41
chr10B	1	1000000	933955	404957	0.43	1.88
chr10B	1000001	2000000	612924	236808	0.39	2.04
chr10B	2000001	3000000	528251	221779	0.42	1.88
chr10B	3000001	4000000	998654	461623	0.46	1.82
chr10B	4000001	5000000	504191	231756	0.46	1.85
chr10B	5000001	6000000	1131724	520866	0.46	1.95
chr10B	6000001	7000000	930680	427879	0.46	1.95
chr10B	7000001	8000000	923574	426594	0.46	1.96
chr10B	8000001	9000000	906006	420961	0.46	1.93
chr10B	9000001	10000000	152852	61883	0.4	2.13
chr10B	10000001	11000000	661202	303599	0.46	1.98
chr10B	11000001	12000000	958144	445995	0.47	1.97
chr10B	12000001	13000000	762657	354180	0.46	1.94
chr10B	13000001	14000000	956422	438546	0.46	1.9
chr10B	14000001	15000000	981007	450081	0.46	1.91
chr10B	15000001	16000000	1196874	551732	0.46	1.95
chr10B	16000001	17000000	1131539	522334	0.46	1.98
chr10B	17000001	18000000	1205583	551362	0.46	2
chr10B	18000001	19000000	1265451	578788	0.46	2
chr10B	19000001	20000000	1902656	872717	0.46	1.94
chr10B	20000001	21000000	1823566	827970	0.45	2
chr10B	21000001	22000000	1640607	750788	0.46	2.08
chr10B	22000001	23000000	41084	12511	0.3	1.54
chr10B	23000001	23516730	29230	9090	0.31	1.71
chr11A	1	1000000	919250	400039	0.44	1.9
chr11A	1000001	2000000	415404	177533	0.43	1.69
chr11A	2000001	3000000	1171426	531470	0.45	1.66
chr11A	3000001	4000000	1184702	546595	0.46	1.89
chr11A	4000001	5000000	1104752	504357	0.46	1.9
chr11A	5000001	6000000	1063546	478318	0.45	1.95
chr11A	6000001	7000000	970264	447706	0.46	1.91
chr11A	7000001	8000000	1091075	506784	0.46	1.92
chr11A	8000001	9000000	770534	354915	0.46	1.91
chr11A	9000001	10000000	1041839	482149	0.46	1.96
chr11A	10000001	11000000	945311	442086	0.47	1.94
chr11A	11000001	12000000	1031812	482137	0.47	1.96
chr11A	12000001	13000000	1064391	495779	0.47	1.94
chr11A	13000001	14000000	1079289	500977	0.46	1.96
chr11A	14000001	15000000	991309	457851	0.46	1.9
chr11A	15000001	16000000	709065	324591	0.46	1.95
chr11A	16000001	17000000	351516	158004	0.45	2
chr11A	17000001	18000000	1180822	546403	0.46	2.02
chr11A	18000001	19000000	300165	129961	0.43	2.03
chr11A	19000001	20000000	171980	74541	0.43	1.89
chr11A	20000001	21000000	89642	33976	0.38	2.13
chr11A	21000001	22000000	810341	365209	0.45	2.13
chr11A	22000001	23000000	878278	396814	0.45	2.15
chr11A	23000001	23528013	331840	150365	0.45	2.14
chr11B	1	1000000	804948	362696	0.45	2.11
chr11B	1000001	2000000	1090444	492739	0.45	2.17
chr11B	2000001	3000000	858700	385726	0.45	2.11
chr11B	3000001	4000000	329787	148794	0.45	2.04
chr11B	4000001	5000000	1050130	482907	0.46	1.98
chr11B	5000001	6000000	1256900	581620	0.46	1.99
chr11B	6000001	7000000	982862	453994	0.46	1.96
chr11B	7000001	8000000	765369	350555	0.46	1.92
chr11B	8000001	9000000	1031849	477290	0.46	1.88
chr11B	9000001	10000000	1027658	466794	0.45	1.91
chr11B	10000001	11000000	928138	427473	0.46	1.92
chr11B	11000001	12000000	326595	146047	0.45	1.92
chr11B	12000001	13000000	593910	271985	0.46	1.92
chr11B	13000001	14000000	1013175	469594	0.46	1.93
chr11B	14000001	15000000	1030552	480315	0.47	1.98
chr11B	15000001	16000000	898611	419589	0.47	1.96
chr11B	16000001	17000000	976728	452944	0.46	1.95
chr11B	17000001	18000000	1046998	487438	0.47	1.93
chr11B	18000001	19000000	1073663	498720	0.46	1.92
chr11B	19000001	20000000	1038390	482707	0.46	1.87
chr11B	20000001	21000000	550201	255249	0.46	1.92
chr11B	21000001	22000000	1014749	465266	0.46	1.81
chr11B	22000001	23000000	1002280	446573	0.45	1.73
chr11B	23000001	24000000	664309	290102	0.44	1.74
chr11B	24000001	24869240	422246	181689	0.43	1.96
chr12A	1	1000000	1310375	597192	0.46	1.96
chr12A	1000001	2000000	1244921	571921	0.46	1.87
chr12A	2000001	3000000	1033818	465082	0.45	1.96
chr12A	3000001	4000000	1028153	472437	0.46	1.93
chr12A	4000001	5000000	861651	400124	0.46	1.96
chr12A	5000001	6000000	91830	38849	0.42	2.03
chr12A	6000001	7000000	951730	438058	0.46	2.02
chr12A	7000001	8000000	25383	6079	0.24	2.36
chr12A	8000001	9000000	58507	16074	0.27	2.81
chr12A	9000001	10000000	46405	11660	0.25	2.59
chr12A	10000001	11000000	533426	243258	0.46	1.98
chr12A	11000001	12000000	796297	366975	0.46	1.97
chr12A	12000001	13000000	674864	310416	0.46	2
chr12A	13000001	14000000	1138188	530062	0.47	2.04
chr12A	14000001	15000000	1130315	526912	0.47	2
chr12A	15000001	16000000	732758	341196	0.47	1.91
chr12A	16000001	17000000	523521	242392	0.46	1.99
chr12A	17000001	18000000	770108	359482	0.47	1.9
chr12A	18000001	19000000	715101	332906	0.47	1.96
chr12A	19000001	20000000	1167803	542513	0.46	1.94
chr12A	20000001	21000000	788100	362467	0.46	1.83
chr12A	21000001	22000000	1130416	522228	0.46	1.8
chr12A	22000001	23000000	1093521	500139	0.46	1.79
chr12A	23000001	24000000	1247713	555140	0.44	1.76
chr12A	24000001	24668008	727766	320566	0.44	1.98
chr12B	1	1000000	1021688	450262	0.44	2.05
chr12B	1000001	2000000	221641	92360	0.42	1.85
chr12B	2000001	3000000	593194	270569	0.46	1.98
chr12B	3000001	4000000	1030677	473178	0.46	1.93
chr12B	4000001	5000000	1090383	502743	0.46	1.95
chr12B	5000001	6000000	1013703	467187	0.46	1.95
chr12B	6000001	7000000	1098374	506519	0.46	1.97
chr12B	7000001	8000000	629098	283215	0.45	2.02
chr12B	8000001	9000000	166922	68826	0.41	2.04
chr12B	9000001	10000000	315372	142630	0.45	2.01
chr12B	10000001	11000000	1176357	543586	0.46	1.99
chr12B	11000001	12000000	871543	400139	0.46	1.99
chr12B	12000001	13000000	1117661	519698	0.46	2.01
chr12B	13000001	14000000	1049499	489791	0.47	1.98
chr12B	14000001	15000000	1019431	475959	0.47	1.99
chr12B	15000001	16000000	975953	455323	0.47	1.93
chr12B	16000001	17000000	1022980	476736	0.47	1.92
chr12B	17000001	18000000	1048608	485680	0.46	1.9
chr12B	18000001	19000000	1019476	475339	0.47	1.91
chr12B	19000001	20000000	963126	447114	0.46	1.84
chr12B	20000001	21000000	883378	404638	0.46	1.79
chr12B	21000001	22000000	1090332	502578	0.46	1.81
chr12B	22000001	23000000	1120338	515423	0.46	1.73
chr12B	23000001	24139716	909851	400848	0.44	1.78
chr13A	1	1000000	15853	4625	0.29	1.28
chr13A	1000001	2000000	20401	5801	0.28	1.48
chr13A	2000001	3000000	27694	8508	0.31	1.81
chr13A	3000001	4000000	255557	107666	0.42	2.11
chr13A	4000001	5000000	20937	6126	0.29	1.33
chr13A	5000001	6000000	16400	5184	0.32	1.6
chr13A	6000001	7000000	8858	2671	0.3	1.4
chr13A	7000001	8000000	17324	4699	0.27	1.35
chr13A	8000001	9000000	911173	418195	0.46	2.13
chr13A	9000001	10000000	793865	358543	0.45	2.19
chr13A	10000001	11000000	424626	192061	0.45	1.98
chr13A	11000001	12000000	83671	36345	0.43	1.99
chr13A	12000001	13000000	353308	154867	0.44	1.98
chr13A	13000001	14000000	720221	330585	0.46	2.01
chr13A	14000001	15000000	1275127	588283	0.46	2.04
chr13A	15000001	16000000	1128573	523382	0.46	1.98
chr13A	16000001	17000000	625741	287691	0.46	2.02
chr13A	17000001	18000000	1038794	481134	0.46	2
chr13A	18000001	19000000	921220	426021	0.46	1.91
chr13A	19000001	20000000	1149105	530514	0.46	2.01
chr13A	20000001	21000000	938109	436834	0.47	1.97
chr13A	21000001	22000000	483766	222942	0.46	2
chr13A	22000001	23000000	622499	290552	0.47	1.91
chr13A	23000001	24000000	798283	370379	0.46	1.92
chr13A	24000001	25000000	728109	339800	0.47	1.95
chr13A	25000001	26000000	1130529	526652	0.47	1.95
chr13A	26000001	27000000	1089033	508237	0.47	2
chr13A	27000001	28000000	997041	460956	0.46	1.88
chr13A	28000001	29000000	654478	301876	0.46	1.9
chr13A	29000001	30000000	1105435	509480	0.46	1.91
chr13A	30000001	31000000	331040	146544	0.44	1.81
chr13A	31000001	32000000	737897	338357	0.46	1.84
chr13A	32000001	33000000	1094584	493214	0.45	1.72
chr13A	33000001	33782347	871240	380443	0.44	1.78
chr13B	1	1000000	573276	254350	0.44	2.22
chr13B	1000001	2000000	264329	116872	0.44	2.26
chr13B	2000001	3000000	104255	38200	0.37	2.29
chr13B	3000001	4000000	927579	423424	0.46	2.15
chr13B	4000001	5000000	509039	229849	0.45	2.08
chr13B	5000001	6000000	452108	205995	0.46	2.01
chr13B	6000001	7000000	549367	254274	0.46	2.04
chr13B	7000001	8000000	1048188	482005	0.46	1.99
chr13B	8000001	9000000	704367	324411	0.46	2.01
chr13B	9000001	10000000	822133	380679	0.46	1.93
chr13B	10000001	11000000	697865	320836	0.46	2.02
chr13B	11000001	12000000	25024	6043	0.24	2.2
chr13B	12000001	13000000	18416	4775	0.26	1.88
chr13B	13000001	14000000	53874	22333	0.41	1.95
chr13B	14000001	15000000	958325	447676	0.47	2
chr13B	15000001	16000000	879362	411571	0.47	1.98
chr13B	16000001	17000000	605724	278789	0.46	1.9
chr13B	17000001	18000000	912587	424223	0.46	1.94
chr13B	18000001	19000000	731188	343101	0.47	1.91
chr13B	19000001	20000000	403370	180191	0.45	2.06
chr13B	20000001	21000000	838244	389017	0.46	1.96
chr13B	21000001	22000000	967150	449124	0.46	1.99
chr13B	22000001	23000000	417706	190911	0.46	1.88
chr13B	23000001	24000000	599543	277215	0.46	1.84
chr13B	24000001	25000000	266483	120841	0.45	1.88
chr13B	25000001	26000000	121234	51810	0.43	1.8
chr13B	26000001	27000000	1164167	535120	0.46	1.83
chr13B	27000001	28000000	1024385	461568	0.45	1.76
chr13B	28000001	29000000	873601	370753	0.42	1.91
chr13B	29000001	29518475	324982	138047	0.42	1.87
chr14A	1	1000000	590750	252553	0.43	2
chr14A	1000001	2000000	919088	410868	0.45	1.9
chr14A	2000001	3000000	1379502	637201	0.46	1.99
chr14A	3000001	4000000	1031911	479249	0.46	1.92
chr14A	4000001	5000000	1116426	515893	0.46	1.93
chr14A	5000001	6000000	1122853	521699	0.46	1.99
chr14A	6000001	7000000	609031	283925	0.47	2.01
chr14A	7000001	8000000	695744	321345	0.46	2.01
chr14A	8000001	9000000	1090752	503565	0.46	1.94
chr14A	9000001	10000000	1048064	484434	0.46	1.89
chr14A	10000001	11000000	832886	388884	0.47	1.96
chr14A	11000001	12000000	641460	293990	0.46	1.82
chr14A	12000001	13000000	1036416	482120	0.47	1.95
chr14A	13000001	14000000	395612	181431	0.46	1.92
chr14A	14000001	15000000	33362	12911	0.39	1.88
chr14A	15000001	16000000	19913	5422	0.27	2.35
chr14A	16000001	17000000	9873	2733	0.28	1.44
chr14A	17000001	18000000	23781	5854	0.25	2.01
chr14A	18000001	19000000	234457	101293	0.43	1.91
chr14A	19000001	20000000	170427	73460	0.43	1.93
chr14A	20000001	21000000	84496	33900	0.4	2.03
chr14A	21000001	22000000	331628	143426	0.43	1.98
chr14A	22000001	23000000	161284	69075	0.43	2.08
chr14A	23000001	24000000	680625	309380	0.45	2.07
chr14A	24000001	25000000	281802	124912	0.44	2.25
chr14A	25000001	26000000	712015	325515	0.46	2.09
chr14A	26000001	27206135	729296	328284	0.45	2.15
chr14B	1	1000000	547130	227608	0.42	2.03
chr14B	1000001	2000000	979520	409631	0.42	2.05
chr14B	2000001	3000000	904431	406913	0.45	1.94
chr14B	3000001	4000000	226170	103341	0.46	1.98
chr14B	4000001	5000000	905064	418481	0.46	1.87
chr14B	5000001	6000000	1081105	499362	0.46	1.95
chr14B	6000001	7000000	1109389	510528	0.46	2.01
chr14B	7000001	8000000	1050191	488688	0.47	1.97
chr14B	8000001	9000000	872554	405092	0.46	1.9
chr14B	9000001	10000000	918878	420506	0.46	1.85
chr14B	10000001	11000000	914866	428122	0.47	1.95
chr14B	11000001	12000000	871402	403180	0.46	1.93
chr14B	12000001	13000000	941157	432186	0.46	1.91
chr14B	13000001	14000000	913626	423158	0.46	1.93
chr14B	14000001	15000000	897583	417813	0.47	1.96
chr14B	15000001	16000000	914060	425156	0.47	1.89
chr14B	16000001	17000000	949397	442988	0.47	1.95
chr14B	17000001	18000000	989782	456552	0.46	1.88
chr14B	18000001	19000000	996716	457781	0.46	1.89
chr14B	19000001	20000000	724050	328969	0.45	1.89
chr14B	20000001	21000000	614263	275772	0.45	2.11
chr14B	21000001	22000000	1078293	492623	0.46	1.9
chr14B	22000001	23000000	694258	316038	0.46	1.87
chr14B	23000001	24000000	139932	57354	0.41	2.09
chr14B	24000001	25000000	887895	396591	0.45	2.12
chr14B	25000001	26000000	1138600	519953	0.46	2.09
chr14B	26000001	27000000	765657	342216	0.45	2.12
chr14B	27000001	28000000	144288	47249	0.33	2.61
chr14B	28000001	29000000	426840	189055	0.44	2.19
chr14B	29000001	29627590	13595	3450	0.25	1.16
chr15A	1	1000000	373278	163938	0.44	2.19
chr15A	1000001	2000000	85468	33300	0.39	1.97
chr15A	2000001	3000000	681933	308124	0.45	2.06
chr15A	3000001	4000000	359758	158125	0.44	2.01
chr15A	4000001	5000000	153235	68101	0.44	1.89
chr15A	5000001	6000000	241339	101204	0.42	2.01
chr15A	6000001	7000000	535273	240101	0.45	2.03
chr15A	7000001	8000000	36475	9217	0.25	2.42
chr15A	8000001	9000000	18325	4391	0.24	1.45
chr15A	9000001	10000000	702543	323527	0.46	1.94
chr15A	10000001	11000000	804683	354513	0.44	2.01
chr15A	11000001	12000000	665987	309092	0.46	2.02
chr15A	12000001	13000000	1049722	485416	0.46	1.97
chr15A	13000001	14000000	145193	63905	0.44	2
chr15A	14000001	15000000	386611	176884	0.46	1.95
chr15A	15000001	16000000	1064332	496945	0.47	1.99
chr15A	16000001	17000000	958093	447962	0.47	1.96
chr15A	17000001	18000000	463161	214812	0.46	1.95
chr15A	18000001	19000000	573762	263452	0.46	1.96
chr15A	19000001	20000000	528942	244193	0.46	1.92
chr15A	20000001	21000000	41961	17589	0.42	1.9
chr15A	21000001	22000000	1127698	509870	0.45	1.93
chr15A	22000001	23000000	707106	323180	0.46	1.88
chr15A	23000001	24000000	931204	425382	0.46	1.84
chr15A	24000001	25000000	916848	413974	0.45	1.77
chr15A	25000001	26079083	1170216	505660	0.43	1.81
chr15B	1	1000000	926416	411167	0.44	2.2
chr15B	1000001	2000000	143004	60863	0.43	1.93
chr15B	2000001	3000000	574060	255873	0.45	2.04
chr15B	3000001	4000000	163151	72100	0.44	1.99
chr15B	4000001	5000000	990894	452105	0.46	2.03
chr15B	5000001	6000000	140721	53232	0.38	2.44
chr15B	6000001	7000000	353541	158204	0.45	2.08
chr15B	7000001	8000000	634275	286095	0.45	1.98
chr15B	8000001	9000000	720778	330038	0.46	1.91
chr15B	9000001	10000000	23960	6261	0.26	1.89
chr15B	10000001	11000000	18273	4342	0.24	1.25
chr15B	11000001	12000000	24056	5350	0.22	2.14
chr15B	12000001	13000000	611949	279585	0.46	1.99
chr15B	13000001	14000000	669026	310985	0.46	1.95
chr15B	14000001	15000000	682326	314644	0.46	1.95
chr15B	15000001	16000000	137185	62424	0.46	1.95
chr15B	16000001	17000000	550407	254957	0.46	1.99
chr15B	17000001	18000000	870724	405557	0.47	1.92
chr15B	18000001	19000000	1047750	488553	0.47	1.92
chr15B	19000001	20000000	865402	402650	0.47	1.94
chr15B	20000001	21000000	774130	356388	0.46	1.93
chr15B	21000001	22000000	1039552	484473	0.47	1.83
chr15B	22000001	23000000	446389	206077	0.46	1.88
chr15B	23000001	24000000	845676	388827	0.46	1.89
chr15B	24000001	25000000	1253067	574861	0.46	1.91
chr15B	25000001	26000000	309226	134518	0.44	1.76
chr15B	26000001	27000000	1077545	475007	0.44	1.62
chr15B	27000001	27734454	610358	261844	0.43	2.02
chr16A	1	1000000	856639	375941	0.44	1.9
chr16A	1000001	2000000	1139406	516079	0.45	1.71
chr16A	2000001	3000000	1103342	508907	0.46	1.85
chr16A	3000001	4000000	1038371	478781	0.46	1.83
chr16A	4000001	5000000	846492	388936	0.46	1.87
chr16A	5000001	6000000	555094	247452	0.45	1.96
chr16A	6000001	7000000	834900	388087	0.46	1.94
chr16A	7000001	8000000	638951	297148	0.47	1.95
chr16A	8000001	9000000	1028242	478435	0.47	1.95
chr16A	9000001	10000000	607377	280629	0.46	2
chr16A	10000001	11000000	596897	276248	0.46	1.94
chr16A	11000001	12000000	856789	398510	0.47	1.99
chr16A	12000001	13000000	679087	315755	0.46	2
chr16A	13000001	14000000	725575	335098	0.46	1.98
chr16A	14000001	15000000	49953	20022	0.4	2.02
chr16A	15000001	16000000	73906	32225	0.44	2.14
chr16A	16000001	17000000	1077066	497404	0.46	2.01
chr16A	17000001	18000000	190758	85671	0.45	1.98
chr16A	18000001	19000000	994481	455124	0.46	1.98
chr16A	19000001	20000000	647512	291874	0.45	2
chr16A	20000001	21000000	188416	78194	0.42	2.11
chr16A	21000001	22000000	216613	83000	0.38	2.37
chr16A	22000001	23000000	167651	67874	0.4	2.24
chr16A	23000001	24000000	1051254	478057	0.45	2.01
chr16A	24000001	25000000	768686	346608	0.45	2.01
chr16A	25000001	26000000	401376	181915	0.45	1.98
chr16A	26000001	27000000	1143737	520369	0.45	2.04
chr16A	27000001	28000000	1269842	582723	0.46	2.03
chr16A	28000001	28986494	909569	409196	0.45	2.15
chr16B	1	1000000	1061180	464535	0.44	1.92
chr16B	1000001	2000000	1223241	544583	0.45	1.7
chr16B	2000001	3000000	1054823	485550	0.46	1.72
chr16B	3000001	4000000	1043339	482728	0.46	1.81
chr16B	4000001	5000000	963549	442554	0.46	1.82
chr16B	5000001	6000000	1071056	496132	0.46	1.91
chr16B	6000001	7000000	294865	135095	0.46	1.91
chr16B	7000001	8000000	586669	272241	0.46	1.86
chr16B	8000001	9000000	811300	376537	0.46	1.93
chr16B	9000001	10000000	908840	422123	0.46	1.93
chr16B	10000001	11000000	945598	438266	0.46	1.96
chr16B	11000001	12000000	1030383	478670	0.46	1.98
chr16B	12000001	13000000	893054	413646	0.46	1.99
chr16B	13000001	14000000	919379	428015	0.47	2.02
chr16B	14000001	15000000	658531	302131	0.46	1.97
chr16B	15000001	16000000	749595	342524	0.46	2.04
chr16B	16000001	17000000	787559	362700	0.46	1.98
chr16B	17000001	18000000	995501	458165	0.46	1.99
chr16B	18000001	19000000	1067166	495799	0.46	1.95
chr16B	19000001	20000000	1011880	461632	0.46	1.98
chr16B	20000001	21000000	952359	432018	0.45	2
chr16B	21000001	22000000	446577	198962	0.45	2.06
chr16B	22000001	23000000	169251	74717	0.44	2.03
chr16B	23000001	24000000	379639	162692	0.43	2.17
chr16B	24000001	25000000	831347	373925	0.45	2.09
chr16B	25000001	26000000	444754	200682	0.45	1.92
chr16B	26000001	27000000	1044601	478926	0.46	2.01
chr16B	27000001	28000000	792858	355948	0.45	2
chr16B	28000001	29000000	967567	438495	0.45	2.07
chr16B	29000001	30000000	1075919	486715	0.45	2.08
chr16B	30000001	31076256	970347	443267	0.46	2.18
chr17A	1	1000000	661284	282353	0.43	1.67
chr17A	1000001	2000000	951945	424659	0.45	1.67
chr17A	2000001	3000000	1262365	580553	0.46	1.86
chr17A	3000001	4000000	762098	351147	0.46	1.86
chr17A	4000001	5000000	939563	434385	0.46	1.91
chr17A	5000001	6000000	1156362	536681	0.46	1.87
chr17A	6000001	7000000	1063630	493406	0.46	1.9
chr17A	7000001	8000000	265529	120270	0.45	1.79
chr17A	8000001	9000000	265359	121730	0.46	1.92
chr17A	9000001	10000000	1108840	515349	0.46	2
chr17A	10000001	11000000	1012009	468763	0.46	1.99
chr17A	11000001	12000000	1014988	472650	0.47	1.99
chr17A	12000001	13000000	663481	306085	0.46	1.95
chr17A	13000001	14000000	451008	208641	0.46	1.91
chr17A	14000001	15000000	197795	88197	0.45	1.92
chr17A	15000001	16000000	16060	4232	0.26	1.72
chr17A	16000001	17000000	1162771	540110	0.46	1.97
chr17A	17000001	18000000	1230652	568027	0.46	2
chr17A	18000001	19000000	78670	32861	0.42	1.79
chr17A	19000001	20000000	29599	7381	0.25	2.42
chr17A	20000001	21000000	705912	320178	0.45	1.99
chr17A	21000001	22000000	137302	55388	0.4	2.19
chr17A	22000001	23000000	589631	267293	0.45	2
chr17A	23000001	24000000	1202449	549240	0.46	2.09
chr17A	24000001	25000000	1146785	523871	0.46	2.07
chr17A	25000001	26381176	939200	416970	0.44	2.12
chr17B	1	1000000	530701	226512	0.43	1.83
chr17B	1000001	2000000	1106380	487049	0.44	1.67
chr17B	2000001	3000000	950269	435370	0.46	1.81
chr17B	3000001	4000000	1147032	527519	0.46	1.9
chr17B	4000001	5000000	1029393	477027	0.46	1.87
chr17B	5000001	6000000	890058	412715	0.46	1.86
chr17B	6000001	7000000	519294	240230	0.46	1.94
chr17B	7000001	8000000	799905	369564	0.46	1.81
chr17B	8000001	9000000	878194	408533	0.47	1.89
chr17B	9000001	10000000	566614	259991	0.46	1.94
chr17B	10000001	11000000	133836	58258	0.44	2.07
chr17B	11000001	12000000	715577	333440	0.47	1.99
chr17B	12000001	13000000	492083	226369	0.46	1.99
chr17B	13000001	14000000	567629	263205	0.46	1.96
chr17B	14000001	15000000	817871	380900	0.47	1.89
chr17B	15000001	16000000	938732	438790	0.47	1.93
chr17B	16000001	17000000	490793	226848	0.46	1.91
chr17B	17000001	18000000	1126332	523053	0.46	1.94
chr17B	18000001	19000000	415154	188435	0.45	1.97
chr17B	19000001	20000000	258251	115077	0.45	2
chr17B	20000001	21000000	922393	423124	0.46	1.97
chr17B	21000001	22000000	791141	362435	0.46	1.97
chr17B	22000001	23000000	108092	43978	0.41	2.05
chr17B	23000001	24000000	226735	95560	0.42	1.94
chr17B	24000001	25000000	459966	208056	0.45	2.04
chr17B	25000001	26000000	388763	169805	0.44	2.14
chr17B	26000001	27000000	35511	8676	0.24	2.43
chr17B	27000001	28059423	390294	173079	0.44	2.11
chr18A	1	1000000	64988	26500	0.41	1.65
chr18A	1000001	2000000	835462	373524	0.45	1.97
chr18A	2000001	3000000	982282	448052	0.46	1.91
chr18A	3000001	4000000	435074	195014	0.45	1.99
chr18A	4000001	5000000	31143	8186	0.26	2.36
chr18A	5000001	6000000	855232	392760	0.46	1.93
chr18A	6000001	7000000	595631	270548	0.45	1.89
chr18A	7000001	8000000	921151	418555	0.45	2
chr18A	8000001	9000000	392170	177190	0.45	2.01
chr18A	9000001	10000000	556486	241930	0.43	2.06
chr18A	10000001	11000000	632039	281691	0.45	2.02
chr18A	11000001	12000000	83785	29774	0.36	2.26
chr18A	12000001	13000000	85697	29327	0.34	2.29
chr18A	13000001	14000000	106677	34788	0.33	2.52
chr18A	14000001	15000000	277717	106433	0.38	2.3
chr18A	15000001	16000000	732382	327235	0.45	2.07
chr18A	16000001	17000000	878906	403656	0.46	2
chr18A	17000001	18000000	14784	3869	0.26	1.85
chr18A	18000001	19000000	285745	128797	0.45	1.94
chr18A	19000001	20000000	954806	440017	0.46	1.94
chr18A	20000001	21000000	1049958	487907	0.46	1.99
chr18A	21000001	22000000	990888	462478	0.47	1.97
chr18A	22000001	23000000	849731	396616	0.47	1.98
chr18A	23000001	24000000	365558	165195	0.45	2
chr18A	24000001	25000000	1119340	521284	0.47	1.93
chr18A	25000001	26000000	1122670	519222	0.46	1.9
chr18A	26000001	27000000	1304159	604924	0.46	1.97
chr18A	27000001	28000000	1195673	554013	0.46	1.88
chr18A	28000001	29000000	506691	229189	0.45	1.82
chr18A	29000001	30000000	1152324	503789	0.44	1.76
chr18A	30000001	30551063	623097	265465	0.43	2.34
chr18B	1	1000000	958472	434356	0.45	2.06
chr18B	1000001	2000000	1253191	572490	0.46	1.91
chr18B	2000001	3000000	649049	296635	0.46	1.91
chr18B	3000001	4000000	1175123	541258	0.46	1.96
chr18B	4000001	5000000	171385	77203	0.45	1.96
chr18B	5000001	6000000	884512	407010	0.46	1.89
chr18B	6000001	7000000	1092982	503110	0.46	2.02
chr18B	7000001	8000000	979269	447176	0.46	1.97
chr18B	8000001	9000000	653028	294429	0.45	2
chr18B	9000001	10000000	376741	166320	0.44	2
chr18B	10000001	11000000	116065	46268	0.4	2.1
chr18B	11000001	12000000	273016	111659	0.41	2.25
chr18B	12000001	13000000	262547	112363	0.43	2.1
chr18B	13000001	14000000	742419	330359	0.44	2.08
chr18B	14000001	15000000	538819	239964	0.45	1.98
chr18B	15000001	16000000	1017108	471775	0.46	2.01
chr18B	16000001	17000000	1018811	464974	0.46	1.97
chr18B	17000001	18000000	864549	396159	0.46	1.85
chr18B	18000001	19000000	905571	420678	0.46	2.01
chr18B	19000001	20000000	838849	388986	0.46	1.99
chr18B	20000001	21000000	257597	113667	0.44	1.93
chr18B	21000001	22000000	249327	113590	0.46	1.93
chr18B	22000001	23000000	762170	351910	0.46	1.91
chr18B	23000001	24000000	716615	330754	0.46	1.94
chr18B	24000001	25000000	944306	436566	0.46	1.89
chr18B	25000001	26000000	1088192	500045	0.46	1.91
chr18B	26000001	27000000	772578	355715	0.46	1.84
chr18B	27000001	28000000	1025842	466143	0.45	1.75
chr18B	28000001	28800316	352068	140007	0.4	1.96
chr19A	1	1000000	90717	30764	0.34	2.17
chr19A	1000001	2000000	607820	265308	0.44	2.22
chr19A	2000001	3000000	1125135	504864	0.45	2.08
chr19A	3000001	4000000	963146	437757	0.45	2.09
chr19A	4000001	5000000	813870	368097	0.45	2.07
chr19A	5000001	6000000	1164650	533504	0.46	2.04
chr19A	6000001	7000000	1052905	474891	0.45	2.08
chr19A	7000001	8000000	1262265	581337	0.46	2.04
chr19A	8000001	9000000	320122	145834	0.46	1.85
chr19A	9000001	10000000	463781	212996	0.46	1.98
chr19A	10000001	11000000	1045206	484856	0.46	1.99
chr19A	11000001	12000000	933043	435888	0.47	2.01
chr19A	12000001	13000000	1116395	517442	0.46	2.04
chr19A	13000001	14000000	758848	351014	0.46	1.89
chr19A	14000001	15000000	583140	266202	0.46	1.87
chr19A	15000001	16000000	587929	270965	0.46	1.97
chr19A	16000001	17000000	1053204	491326	0.47	1.97
chr19A	17000001	18000000	1104293	513281	0.46	1.94
chr19A	18000001	19000000	89370	37497	0.42	2.01
chr19A	19000001	20000000	593526	273261	0.46	1.91
chr19A	20000001	21000000	1007209	462535	0.46	1.92
chr19A	21000001	22000000	978699	455295	0.47	1.95
chr19A	22000001	23000000	778838	355760	0.46	1.88
chr19A	23000001	24000000	577634	261899	0.45	1.9
chr19A	24000001	25000000	1187455	539852	0.45	1.92
chr19A	25000001	26000000	888268	396448	0.45	1.81
chr19A	26000001	27000000	282433	120586	0.43	1.75
chr19A	27000001	28292862	629217	263099	0.42	1.86
chr19B	1	1000000	398684	169051	0.42	2.13
chr19B	1000001	2000000	745754	328285	0.44	2.09
chr19B	2000001	3000000	821398	373549	0.45	2.07
chr19B	3000001	4000000	830203	377308	0.45	2.08
chr19B	4000001	5000000	1293880	589030	0.46	2.07
chr19B	5000001	6000000	1138413	525252	0.46	2.01
chr19B	6000001	7000000	691218	312422	0.45	2
chr19B	7000001	8000000	989542	456373	0.46	2.06
chr19B	8000001	9000000	852967	393676	0.46	1.98
chr19B	9000001	10000000	990518	455712	0.46	1.97
chr19B	10000001	11000000	1134192	524371	0.46	2
chr19B	11000001	12000000	860679	397888	0.46	1.98
chr19B	12000001	13000000	34609	13643	0.39	1.96
chr19B	13000001	14000000	138327	60458	0.44	1.83
chr19B	14000001	15000000	489518	224958	0.46	1.87
chr19B	15000001	16000000	628995	292274	0.46	1.97
chr19B	16000001	17000000	811780	374707	0.46	2.02
chr19B	17000001	18000000	383938	174877	0.46	1.9
chr19B	18000001	19000000	1074192	503503	0.47	1.91
chr19B	19000001	20000000	841029	388865	0.46	1.89
chr19B	20000001	21000000	996558	459673	0.46	1.96
chr19B	21000001	22000000	1083373	504119	0.47	1.97
chr19B	22000001	23000000	878343	403007	0.46	1.87
chr19B	23000001	24000000	865429	394177	0.46	1.91
chr19B	24000001	25000000	758042	347650	0.46	1.89
chr19B	25000001	26000000	937370	421877	0.45	1.9
chr19B	26000001	27000000	1127651	507730	0.45	1.81
chr19B	27000001	28000000	843002	371573	0.44	1.84
chr19B	28000001	29000000	709813	305498	0.43	2.04
chr19B	29000001	29449051	438885	189323	0.43	1.91
chr20A	1	1000000	844282	373612	0.44	1.76
chr20A	1000001	2000000	1052435	470093	0.45	1.64
chr20A	2000001	3000000	886899	404925	0.46	1.84
chr20A	3000001	4000000	748213	340619	0.46	1.82
chr20A	4000001	5000000	528093	243259	0.46	1.89
chr20A	5000001	6000000	947277	436943	0.46	1.88
chr20A	6000001	7000000	788466	366402	0.46	1.91
chr20A	7000001	8000000	58260	24056	0.41	1.95
chr20A	8000001	9000000	582560	269977	0.46	1.95
chr20A	9000001	10000000	988150	462163	0.47	2.01
chr20A	10000001	11000000	391969	179153	0.46	2.02
chr20A	11000001	12000000	1063558	491667	0.46	1.97
chr20A	12000001	13000000	1124284	520447	0.46	2.02
chr20A	13000001	14000000	731670	339963	0.46	2.01
chr20A	14000001	15000000	1152958	535846	0.46	1.96
chr20A	15000001	16000000	954862	443495	0.46	1.96
chr20A	16000001	17000000	1133078	526189	0.46	1.97
chr20A	17000001	18000000	586356	267665	0.46	1.98
chr20A	18000001	19000000	1000403	456886	0.46	1.98
chr20A	19000001	20000000	382810	172855	0.45	1.98
chr20A	20000001	21000000	999529	455618	0.46	2.02
chr20A	21000001	22000000	1185005	548194	0.46	2.04
chr20A	22000001	23000000	308784	140252	0.45	2.02
chr20A	23000001	24000000	308720	137056	0.44	2.05
chr20A	24000001	25000000	332718	150313	0.45	2.03
chr20A	25000001	26000000	967825	446844	0.46	2.18
chr20A	26000001	26564056	539360	235498	0.44	2.25
chr20B	1	1000000	647331	282344	0.44	1.8
chr20B	1000001	2000000	439376	192000	0.44	1.77
chr20B	2000001	3000000	208543	91272	0.44	1.79
chr20B	3000001	4000000	1032725	471319	0.46	1.91
chr20B	4000001	5000000	1028488	477073	0.46	1.86
chr20B	5000001	6000000	812978	375153	0.46	1.87
chr20B	6000001	7000000	823306	381608	0.46	1.88
chr20B	7000001	8000000	984185	456362	0.46	1.92
chr20B	8000001	9000000	881576	409700	0.46	1.95
chr20B	9000001	10000000	990693	461871	0.47	1.97
chr20B	10000001	11000000	933394	433725	0.46	1.98
chr20B	11000001	12000000	956648	446590	0.47	1.99
chr20B	12000001	13000000	411456	185797	0.45	2.05
chr20B	13000001	14000000	155342	69413	0.45	1.9
chr20B	14000001	15000000	489185	222291	0.45	1.97
chr20B	15000001	16000000	384429	174544	0.45	2.02
chr20B	16000001	17000000	876524	403499	0.46	1.92
chr20B	17000001	18000000	523261	231022	0.44	1.94
chr20B	18000001	19000000	890215	408808	0.46	1.94
chr20B	19000001	20000000	736407	337102	0.46	1.95
chr20B	20000001	21000000	1051494	479539	0.46	1.95
chr20B	21000001	22000000	1058782	484505	0.46	2.03
chr20B	22000001	23000000	920083	421719	0.46	2.04
chr20B	23000001	24000000	286691	120831	0.42	2.22
chr20B	24000001	25000000	829697	377797	0.46	2.04
chr20B	25000001	26000000	157962	66935	0.42	2.17
chr20B	26000001	27000000	1097429	497030	0.45	2.17
chr20B	27000001	27706423	163747	71143	0.43	2.05
chr21A	1	1000000	1220505	553505	0.45	2.11
chr21A	1000001	2000000	1447592	668144	0.46	2.02
chr21A	2000001	3000000	1287441	590021	0.46	2
chr21A	3000001	4000000	1014756	465245	0.46	1.97
chr21A	4000001	5000000	1038177	475499	0.46	1.94
chr21A	5000001	6000000	757635	343043	0.45	2.04
chr21A	6000001	7000000	110815	44653	0.4	2.24
chr21A	7000001	8000000	417349	187334	0.45	2.08
chr21A	8000001	9000000	971712	442485	0.46	1.97
chr21A	9000001	10000000	924171	427447	0.46	1.98
chr21A	10000001	11000000	499967	226845	0.45	2.04
chr21A	11000001	12000000	1117880	515824	0.46	1.98
chr21A	12000001	13000000	980722	454030	0.46	1.95
chr21A	13000001	14000000	537690	247216	0.46	1.94
chr21A	14000001	15000000	1037749	483804	0.47	1.95
chr21A	15000001	16000000	1090407	509167	0.47	1.96
chr21A	16000001	17000000	1019495	473487	0.46	1.93
chr21A	17000001	18000000	1002385	463157	0.46	1.91
chr21A	18000001	19000000	1195058	551268	0.46	1.9
chr21A	19000001	20000000	1139527	526878	0.46	1.84
chr21A	20000001	21000000	1204013	544102	0.45	1.86
chr21A	21000001	22000000	986441	431025	0.44	1.73
chr21A	22000001	23032348	931827	399364	0.43	1.94
chr21B	1	1000000	1212117	546769	0.45	2.1
chr21B	1000001	2000000	704208	321480	0.46	1.95
chr21B	2000001	3000000	397812	182267	0.46	1.98
chr21B	3000001	4000000	1305574	602169	0.46	2.04
chr21B	4000001	5000000	975766	432248	0.44	1.98
chr21B	5000001	6000000	1047848	480750	0.46	1.95
chr21B	6000001	7000000	1069938	493946	0.46	1.99
chr21B	7000001	8000000	297158	126408	0.43	2.12
chr21B	8000001	9000000	91584	35265	0.39	2.11
chr21B	9000001	10000000	167907	65229	0.39	2.15
chr21B	10000001	11000000	1042018	479309	0.46	2
chr21B	11000001	12000000	1016522	468012	0.46	1.98
chr21B	12000001	13000000	1064787	494713	0.46	1.99
chr21B	13000001	14000000	894891	414312	0.46	2
chr21B	14000001	15000000	877901	409012	0.47	1.96
chr21B	15000001	16000000	989168	453869	0.46	1.96
chr21B	16000001	17000000	1027730	478597	0.47	1.93
chr21B	17000001	18000000	1012395	472215	0.47	1.99
chr21B	18000001	19000000	976073	452788	0.46	1.89
chr21B	19000001	20000000	1153321	538426	0.47	1.93
chr21B	20000001	21000000	1008715	468563	0.46	1.88
chr21B	21000001	22000000	1022318	468565	0.46	1.86
chr21B	22000001	23000000	1026601	474073	0.46	1.83
chr21B	23000001	24000000	634006	286950	0.45	1.86
chr21B	24000001	25000000	1007252	454216	0.45	1.7
chr21B	25000001	26000000	389063	157241	0.4	1.81
chr21B	26000001	27385875	732178	308033	0.42	2.07
chr22A	1	1000000	692564	295836	0.43	2.08
chr22A	1000001	2000000	509210	230769	0.45	1.94
chr22A	2000001	3000000	261167	110531	0.42	2.04
chr22A	3000001	4000000	684475	300469	0.44	2.02
chr22A	4000001	5000000	355808	155647	0.44	2.03
chr22A	5000001	6000000	407475	182774	0.45	1.97
chr22A	6000001	7000000	960148	444469	0.46	1.89
chr22A	7000001	8000000	1030442	474086	0.46	1.91
chr22A	8000001	9000000	1154517	536038	0.46	1.89
chr22A	9000001	10000000	220490	88457	0.4	2.19
chr22A	10000001	11000000	1084534	503299	0.46	2
chr22A	11000001	12000000	853994	393591	0.46	1.91
chr22A	12000001	13000000	997727	443704	0.44	2
chr22A	13000001	14000000	819856	346109	0.42	1.97
chr22A	14000001	15000000	860183	372089	0.43	2.04
chr22A	15000001	16000000	941668	427125	0.45	2
chr22A	16000001	17000000	1331966	606256	0.46	1.95
chr22A	17000001	18000000	498100	223970	0.45	1.93
chr22A	18000001	19000000	447422	201453	0.45	1.96
chr22A	19000001	20000000	906956	407192	0.45	1.95
chr22A	20000001	21000000	744105	337039	0.45	2.04
chr22A	21000001	22000000	32225	10702	0.33	1.64
chr22A	22000001	23000000	134804	54121	0.4	2.08
chr22A	23000001	24007714	136354	54918	0.4	1.9
chr22B	1	1000000	377916	156860	0.42	2.02
chr22B	1000001	2000000	43082	14498	0.34	1.65
chr22B	2000001	3000000	35570	9813	0.28	1.37
chr22B	3000001	4000000	16023	3776	0.24	1.24
chr22B	4000001	5000000	278748	119441	0.43	1.97
chr22B	5000001	6000000	26700	7609	0.28	1.3
chr22B	6000001	7000000	464670	202281	0.44	1.99
chr22B	7000001	8000000	909473	408707	0.45	1.95
chr22B	8000001	9000000	1057680	462316	0.44	2.01
chr22B	9000001	10000000	926318	401040	0.43	1.98
chr22B	10000001	11000000	103508	36678	0.35	1.73
chr22B	11000001	12000000	26515	8240	0.31	1.49
chr22B	12000001	13000000	32525	11441	0.35	1.4
chr22B	13000001	14000000	35271	10470	0.3	1.35
chr22B	14000001	15000000	243828	101251	0.42	1.89
chr22B	15000001	16000000	817752	346208	0.42	1.95
chr22B	16000001	17000000	56268	17096	0.3	1.54
chr22B	17000001	18000000	60053	18553	0.31	1.58
chr22B	18000001	19000000	177316	70256	0.4	1.85
chr22B	19000001	20000000	605998	269144	0.44	2.02
chr22B	20000001	21000000	566784	228934	0.4	1.9
chr22B	21000001	22000000	441584	180872	0.41	2.04
chr22B	22000001	23000000	80495	26077	0.32	1.58
chr22B	23000001	24000000	32235	9980	0.31	1.67
chr22B	24000001	25000000	15996	4828	0.3	1.55
chr22B	25000001	26000000	486379	218781	0.45	2.02
chr22B	26000001	27000000	994234	451226	0.45	1.9
chr22B	27000001	28000000	1083764	496416	0.46	1.86
chr22B	28000001	29000000	1161383	530872	0.46	1.9
chr22B	29000001	30000000	1141314	525143	0.46	1.83
chr22B	30000001	31000000	946551	437150	0.46	1.97
chr22B	31000001	32000000	921175	425886	0.46	2
chr22B	32000001	33000000	1109186	496688	0.45	1.96
chr22B	33000001	34000000	673351	294616	0.44	1.92
chr22B	34000001	35000000	144469	60834	0.42	1.92
chr22B	35000001	36000000	486758	219478	0.45	2.06
chr22B	36000001	37000000	23432	7137	0.3	1.42
chr22B	37000001	38000000	793625	361832	0.46	1.97
chr22B	38000001	39000000	373949	169288	0.45	1.99
chr22B	39000001	40000000	568050	254599	0.45	1.87
chr22B	40000001	41000000	1071620	488177	0.46	1.9
chr22B	41000001	42000000	542349	244266	0.45	1.91
chr22B	42000001	43000000	84565	33318	0.39	1.75
chr22B	43000001	44000000	1200562	548416	0.46	2.01
chr22B	44000001	45000000	1195600	548920	0.46	1.92
chr22B	45000001	46000000	826790	376338	0.46	1.98
chr22B	46000001	47000000	45659	13614	0.3	1.57
chr22B	47000001	48000000	58375	17963	0.31	1.45
chr22B	48000001	49000000	42616	16960	0.4	1.71
chr22B	49000001	50000000	26997	9686	0.36	2.06
chr22B	50000001	51000000	63235	20377	0.32	2.32
chr22B	51000001	52118485	52253	16868	0.32	1.84
chr23A	1	1000000	542076	228042	0.42	2
chr23A	1000001	2000000	704605	299714	0.43	1.74
chr23A	2000001	3000000	674883	300098	0.44	1.76
chr23A	3000001	4000000	755896	341248	0.45	1.82
chr23A	4000001	5000000	1026498	469278	0.46	1.84
chr23A	5000001	6000000	1061086	490257	0.46	1.89
chr23A	6000001	7000000	529732	245397	0.46	1.94
chr23A	7000001	8000000	486075	226616	0.47	1.97
chr23A	8000001	9000000	695985	323645	0.47	2.05
chr23A	9000001	10000000	1045088	486081	0.47	1.96
chr23A	10000001	11000000	1057685	492165	0.47	1.98
chr23A	11000001	12000000	980467	457396	0.47	1.95
chr23A	12000001	13000000	1096667	508401	0.46	1.96
chr23A	13000001	14000000	1148897	534929	0.47	1.97
chr23A	14000001	15000000	535231	246589	0.46	2.03
chr23A	15000001	16000000	14881	3369	0.23	1.94
chr23A	16000001	17000000	653646	295752	0.45	2.03
chr23A	17000001	18000000	1202861	548927	0.46	2
chr23A	18000001	19000000	760748	349262	0.46	2.04
chr23A	19000001	20000000	1094276	501679	0.46	2
chr23A	20000001	21000000	753121	340149	0.45	2.1
chr23A	21000001	22000000	864413	382515	0.44	2.01
chr23A	22000001	23000000	754988	346379	0.46	2.09
chr23A	23000001	24000000	845283	387397	0.46	2.13
chr23A	24000001	25000000	9760	3413	0.35	1.37
chr23A	25000001	26000000	13395	4460	0.33	1.28
chr23A	26000001	27338142	148043	58705	0.4	1.95
chr23B	1	1000000	534142	221353	0.41	2
chr23B	1000001	2000000	771485	330480	0.43	1.93
chr23B	2000001	3000000	1011239	447914	0.44	1.83
chr23B	3000001	4000000	686104	307862	0.45	1.8
chr23B	4000001	5000000	804339	359955	0.45	1.79
chr23B	5000001	6000000	907874	417961	0.46	1.79
chr23B	6000001	7000000	890069	409356	0.46	1.86
chr23B	7000001	8000000	982432	458127	0.47	1.91
chr23B	8000001	9000000	960439	440348	0.46	1.98
chr23B	9000001	10000000	808104	377326	0.47	1.95
chr23B	10000001	11000000	904302	419712	0.46	1.91
chr23B	11000001	12000000	672521	314196	0.47	1.96
chr23B	12000001	13000000	914057	423151	0.46	1.96
chr23B	13000001	14000000	947990	442794	0.47	1.96
chr23B	14000001	15000000	927223	431964	0.47	1.91
chr23B	15000001	16000000	1015286	470007	0.46	2.01
chr23B	16000001	17000000	967432	449133	0.46	1.99
chr23B	17000001	18000000	996580	459170	0.46	1.93
chr23B	18000001	19000000	1110055	511646	0.46	2.02
chr23B	19000001	20000000	1216642	560657	0.46	2.02
chr23B	20000001	21000000	1083685	496806	0.46	2.01
chr23B	21000001	22000000	322875	142353	0.44	1.98
chr23B	22000001	23000000	996685	452608	0.45	2.02
chr23B	23000001	24000000	865237	396063	0.46	2.05
chr23B	24000001	25000000	874233	390711	0.45	2.14
chr23B	25000001	26000000	241607	102390	0.42	2.18
chr23B	26000001	26988565	160669	71566	0.45	2.08
chr24A	1	1000000	33635	7635	0.23	1.9
chr24A	1000001	2000000	1282224	587970	0.46	1.95
chr24A	2000001	3000000	686453	315666	0.46	1.98
chr24A	3000001	4000000	555875	253013	0.46	1.91
chr24A	4000001	5000000	798549	366693	0.46	1.92
chr24A	5000001	6000000	920400	421177	0.46	1.96
chr24A	6000001	7000000	354097	160128	0.45	1.99
chr24A	7000001	8000000	59227	14867	0.25	2.58
chr24A	8000001	9000000	48401	12345	0.26	2.61
chr24A	9000001	10000000	37924	8869	0.23	2.21
chr24A	10000001	11000000	222786	98957	0.44	2.05
chr24A	11000001	12000000	1103506	503672	0.46	1.97
chr24A	12000001	13000000	1085372	498870	0.46	1.96
chr24A	13000001	14000000	1122184	519887	0.46	1.95
chr24A	14000001	15000000	1205328	559063	0.46	1.94
chr24A	15000001	16000000	1123288	522517	0.47	1.91
chr24A	16000001	17000000	1005854	468885	0.47	1.92
chr24A	17000001	18000000	1216509	564209	0.46	1.93
chr24A	18000001	19000000	915668	418649	0.46	1.91
chr24A	19000001	20000000	1207783	559292	0.46	1.82
chr24A	20000001	21000000	1306326	602174	0.46	1.83
chr24A	21000001	22000000	1241824	568240	0.46	1.82
chr24A	22000001	23000000	943539	394606	0.42	1.93
chr24A	23000001	23928240	1030396	449299	0.44	1.8
chr24B	1	1000000	54068	11909	0.22	1.89
chr24B	1000001	2000000	346928	155376	0.45	1.9
chr24B	2000001	3000000	1183044	546387	0.46	1.98
chr24B	3000001	4000000	1006692	465077	0.46	1.9
chr24B	4000001	5000000	513997	232915	0.45	1.98
chr24B	5000001	6000000	1164260	536617	0.46	2
chr24B	6000001	7000000	891177	406666	0.46	1.92
chr24B	7000001	8000000	128801	51767	0.4	2.18
chr24B	8000001	9000000	590152	268629	0.46	2
chr24B	9000001	10000000	1064199	488012	0.46	1.94
chr24B	10000001	11000000	1060117	487934	0.46	1.92
chr24B	11000001	12000000	16193	3684	0.23	1.86
chr24B	12000001	13000000	825636	379321	0.46	1.92
chr24B	13000001	14000000	804514	373531	0.46	1.93
chr24B	14000001	15000000	603452	278035	0.46	1.85
chr24B	15000001	16000000	144267	65365	0.45	1.89
chr24B	16000001	17000000	846509	381671	0.45	1.9
chr24B	17000001	18000000	868842	401855	0.46	1.88
chr24B	18000001	19000000	873724	402876	0.46	1.79
chr24B	19000001	20000000	1125688	523249	0.46	1.78
chr24B	20000001	21000000	958851	434822	0.45	1.86
chr24B	21000001	22000000	731984	320738	0.44	1.93
chr24B	22000001	23000000	488278	210948	0.43	1.73
chr24B	23000001	23892342	898123	386366	0.43	1.84
chr25A	1	1000000	305407	124079	0.41	2.16
chr25A	1000001	2000000	258240	111321	0.43	2.26
chr25A	2000001	3000000	1098088	495405	0.45	2.06
chr25A	3000001	4000000	575876	258942	0.45	1.94
chr25A	4000001	5000000	18879	5693	0.3	1.41
chr25A	5000001	6000000	850481	390027	0.46	1.97
chr25A	6000001	7000000	898824	408202	0.45	2.01
chr25A	7000001	8000000	842788	388129	0.46	1.96
chr25A	8000001	9000000	209138	94032	0.45	1.91
chr25A	9000001	10000000	469529	216247	0.46	1.95
chr25A	10000001	11000000	1061181	491435	0.46	1.91
chr25A	11000001	12000000	1045997	488239	0.47	1.91
chr25A	12000001	13000000	1162093	538783	0.46	1.93
chr25A	13000001	14000000	959906	445271	0.46	1.89
chr25A	14000001	15000000	1071208	498301	0.47	1.86
chr25A	15000001	16000000	1158818	534827	0.46	1.91
chr25A	16000001	17000000	1075422	488682	0.45	1.9
chr25A	17000001	18000000	764467	333454	0.44	1.87
chr25A	18000001	19000000	856105	384355	0.45	1.88
chr25A	19000001	19526600	65903	21103	0.32	2.05
chr25B	1	1000000	138666	53765	0.39	1.9
chr25B	1000001	2000000	325960	130342	0.4	2.31
chr25B	2000001	3000000	251048	106534	0.42	2.12
chr25B	3000001	4000000	1198875	547140	0.46	2.08
chr25B	4000001	5000000	629971	275870	0.44	2.02
chr25B	5000001	6000000	35104	9308	0.27	1.41
chr25B	6000001	7000000	17094	4859	0.28	1.38
chr25B	7000001	8000000	698026	316386	0.45	1.98
chr25B	8000001	9000000	803713	362372	0.45	2.01
chr25B	9000001	10000000	1227915	559108	0.46	1.94
chr25B	10000001	11000000	1218140	559533	0.46	1.94
chr25B	11000001	12000000	702176	323142	0.46	1.9
chr25B	12000001	13000000	141777	64582	0.46	1.94
chr25B	13000001	14000000	730743	335369	0.46	1.91
chr25B	14000001	15000000	576272	263124	0.46	1.9
chr25B	15000001	16000000	216748	98421	0.45	1.87
chr25B	16000001	17000000	28082	7364	0.26	1.93
chr25B	17000001	18000000	938357	425596	0.45	1.94
chr25B	18000001	19000000	935589	428815	0.46	1.87
chr25B	19000001	20000000	671342	299881	0.45	1.85
chr25B	20000001	21000000	320461	141895	0.44	1.95
chr25B	21000001	22000000	1063376	489417	0.46	1.85
chr25B	22000001	23000000	1135412	523854	0.46	1.84
chr25B	23000001	24000000	1014537	463356	0.46	1.74
chr25B	24000001	25000000	751857	343148	0.46	1.76
chr25B	25000001	26000000	19343	6368	0.33	1.5
chr25B	26000001	27000000	382684	162179	0.42	1.7
chr25B	27000001	27692436	57421	15324	0.27	1.61

## Sheet: fig.1-c-e of C. gibelio
ChrID	Start	End	all_depth	alt_depth	Allele frequencies of alternative alleles	multiples of single haplotype
chr1A	1	1000000	722405	228446	0.32	3.13
chr1A	1000001	2000000	874286	278404	0.32	3.14
chr1A	2000001	3000000	692687	220938	0.32	3.08
chr1A	3000001	4000000	488706	155022	0.32	2.96
chr1A	4000001	5000000	521334	163689	0.31	3.05
chr1A	5000001	6000000	566271	180536	0.32	3.11
chr1A	6000001	7000000	266806	84161	0.32	2.93
chr1A	7000001	8000000	22120	6967	0.31	1.47
chr1A	8000001	9000000	7239	2185	0.3	1.46
chr1A	9000001	10000000	40173	12750	0.32	1.55
chr1A	10000001	11000000	44653	14366	0.32	1.56
chr1A	11000001	12000000	17917	5483	0.31	1.69
chr1A	12000001	13000000	48241	13739	0.28	1.87
chr1A	13000001	14000000	22947	7651	0.33	1.5
chr1A	14000001	15000000	273281	86499	0.32	2.97
chr1A	15000001	16000000	290758	92121	0.32	2.73
chr1A	16000001	17000000	15938	5152	0.32	1.43
chr1A	17000001	18000000	5823	1679	0.29	1.23
chr1A	18000001	19000000	26440	8261	0.31	1.38
chr1A	19000001	20000000	60747	19827	0.33	2.35
chr1A	20000001	21000000	367284	115589	0.31	2.98
chr1A	21000001	22000000	10847	3585	0.33	1.52
chr1A	22000001	23000000	32174	10195	0.32	2.1
chr1A	23000001	24000000	38661	11742	0.3	1.84
chr1A	24000001	25000000	569994	179118	0.31	3.18
chr1A	25000001	26000000	100383	30727	0.31	3.3
chr1A	26000001	27000000	22131	6151	0.28	2.85
chr1A	27000001	28000000	23781	6452	0.27	2.85
chr1A	28000001	29000000	490542	154855	0.32	3.18
chr1A	29000001	30000000	81723	26012	0.32	1.96
chr1A	30000001	31000000	34109	10955	0.32	1.64
chr1A	31000001	32000000	47756	14845	0.31	1.76
chr1A	32000001	33000000	126031	39519	0.31	2.62
chr1A	33000001	34000000	548708	173870	0.32	3.02
chr1A	34000001	35000000	635372	202133	0.32	3.09
chr1A	35000001	36000000	578496	183247	0.32	3.1
chr1A	36000001	37000000	540964	170229	0.31	3.15
chr1A	37000001	38000000	175039	55518	0.32	2.65
chr1A	38000001	39000000	551667	173875	0.32	3.13
chr1A	39000001	40000000	660678	210631	0.32	3.18
chr1A	40000001	41000000	637903	203846	0.32	2.99
chr1A	41000001	42000000	529655	167600	0.32	3.06
chr1A	42000001	43000000	661466	209338	0.32	3.04
chr1A	43000001	44000000	325024	101833	0.31	3.17
chr1A	44000001	45000000	124563	38581	0.31	3.09
chr1A	45000001	46000000	17313	5036	0.29	2.04
chr1A	46000001	47000000	18925	6021	0.32	1.8
chr1A	47000001	48000000	10715	2906	0.27	1.41
chr1A	48000001	49000000	8110	2073	0.26	1.51
chr1A	49000001	50000000	8882	2475	0.28	1.34
chr1A	50000001	51000000	25140	7615	0.3	1.77
chr1A	51000001	52000000	16403	4503	0.27	2.63
chr1A	52000001	53000000	41100	13376	0.33	1.78
chr1A	53000001	54000000	71018	22078	0.31	2.82
chr1A	54000001	55000000	76283	23467	0.31	2.76
chr1A	55000001	55918680	11900	3854	0.32	1.66
chr1B	1	1000000	62245	23163	0.37	2.05
chr1B	1000001	2000000	170032	63968	0.38	2.13
chr1B	2000001	3000000	175674	64493	0.37	2.19
chr1B	3000001	4000000	190425	69216	0.36	2.19
chr1B	4000001	5000000	195279	75006	0.38	2.06
chr1B	5000001	6000000	106760	40015	0.37	2.17
chr1B	6000001	7000000	292448	116879	0.4	2.05
chr1B	7000001	8000000	266773	106887	0.4	2.06
chr1B	8000001	9000000	323063	131910	0.41	2.01
chr1B	9000001	10000000	264169	107743	0.41	2.02
chr1B	10000001	11000000	306533	125142	0.41	2.12
chr1B	11000001	12000000	249467	101408	0.41	2.05
chr1B	12000001	13000000	212355	85885	0.4	2.03
chr1B	13000001	14000000	258691	106448	0.41	2.16
chr1B	14000001	15000000	210166	86162	0.41	2.07
chr1B	15000001	16000000	245389	99704	0.41	2.11
chr1B	16000001	17000000	262154	104581	0.4	2.11
chr1B	17000001	18000000	163113	64714	0.4	2.03
chr1B	18000001	19000000	286400	116634	0.41	2.1
chr1B	19000001	20000000	231632	93631	0.4	2.14
chr1B	20000001	21000000	36735	13588	0.37	2.13
chr1B	21000001	22000000	15152	4903	0.32	2.11
chr1B	22000001	23000000	173894	69519	0.4	2.07
chr1B	23000001	24000000	257614	105787	0.41	2.15
chr1B	24000001	25000000	237773	96872	0.41	2.08
chr1B	25000001	26000000	239842	97623	0.41	2.11
chr1B	26000001	27000000	247360	100931	0.41	2.07
chr1B	27000001	28000000	224058	90954	0.41	2.05
chr1B	28000001	29000000	187672	76601	0.41	2.02
chr1B	29000001	30000000	234010	95296	0.41	2.05
chr1B	30000001	31000000	264001	108095	0.41	2.07
chr1B	31000001	32000000	236494	96543	0.41	2.09
chr1B	32000001	33000000	92476	37074	0.4	1.94
chr1B	33000001	34000000	256852	103899	0.4	1.96
chr1B	34000001	35000000	210509	84898	0.4	1.79
chr1B	35000001	36000000	218086	88170	0.4	1.85
chr1B	36000001	37000000	351613	136811	0.39	1.98
chr1B	37000001	37991832	281572	110858	0.39	2.03
chr2A	1	1000000	553722	174045	0.31	2.77
chr2A	1000001	2000000	691034	219117	0.32	2.57
chr2A	2000001	3000000	712272	225645	0.32	2.94
chr2A	3000001	4000000	561100	176263	0.31	3.07
chr2A	4000001	5000000	613899	194368	0.32	3.06
chr2A	5000001	6000000	681135	215733	0.32	3.18
chr2A	6000001	7000000	414018	131812	0.32	3.08
chr2A	7000001	8000000	511762	162057	0.32	3.16
chr2A	8000001	9000000	367309	115696	0.31	3.14
chr2A	9000001	10000000	245076	77643	0.32	3.05
chr2A	10000001	11000000	42851	13861	0.32	2.29
chr2A	11000001	12000000	625501	198429	0.32	3.11
chr2A	12000001	13000000	602103	189438	0.31	3.21
chr2A	13000001	14000000	127145	40376	0.32	2.82
chr2A	14000001	15000000	38221	12176	0.32	2.09
chr2A	15000001	16000000	131690	41782	0.32	2.83
chr2A	16000001	17000000	630681	199829	0.32	3.22
chr2A	17000001	18000000	257372	81628	0.32	2.98
chr2A	18000001	19000000	268242	86081	0.32	3.07
chr2A	19000001	20000000	565131	177662	0.31	3.23
chr2A	20000001	21000000	395811	125587	0.32	3.09
chr2A	21000001	22000000	446415	139121	0.31	3.11
chr2A	22000001	23000000	103449	32116	0.31	2.73
chr2A	23000001	24000000	67599	20565	0.3	2.6
chr2A	24000001	25000000	486753	150638	0.31	3.19
chr2A	25000001	26000000	138816	43581	0.31	3.03
chr2A	26000001	27000000	38118	11285	0.3	3.03
chr2A	27000001	28000000	558189	175947	0.32	3.09
chr2A	28000001	29000000	401069	127262	0.32	3.14
chr2A	29000001	30000000	408243	128949	0.32	3.05
chr2A	30000001	31000000	325136	103047	0.32	3.09
chr2A	31000001	32000000	708317	225185	0.32	3.08
chr2A	32000001	33000000	170555	53798	0.32	3.01
chr2A	33000001	34000000	18896	6129	0.32	1.61
chr2A	34000001	35000000	39508	12562	0.32	1.64
chr2A	35000001	35660487	8793	2665	0.3	1.61
chr2B	1	1000000	356261	110875	0.31	2.79
chr2B	1000001	2000000	699306	220653	0.32	2.68
chr2B	2000001	3000000	729294	231182	0.32	2.94
chr2B	3000001	4000000	303921	95583	0.31	2.95
chr2B	4000001	5000000	529355	162315	0.31	3.13
chr2B	5000001	6000000	625603	197593	0.32	3.06
chr2B	6000001	7000000	471165	149047	0.32	3.13
chr2B	7000001	8000000	513876	161038	0.31	3.14
chr2B	8000001	9000000	532449	168456	0.32	3.11
chr2B	9000001	10000000	506411	161133	0.32	3.12
chr2B	10000001	11000000	584070	180671	0.31	3.24
chr2B	11000001	12000000	341837	108247	0.32	3.09
chr2B	12000001	13000000	345539	108943	0.32	3.06
chr2B	13000001	14000000	511899	161628	0.32	3.17
chr2B	14000001	15000000	494682	163023	0.33	2.88
chr2B	15000001	16000000	571083	180416	0.32	3.24
chr2B	16000001	17000000	551951	174749	0.32	3.25
chr2B	17000001	18000000	490764	155015	0.32	3.22
chr2B	18000001	19000000	440230	139924	0.32	3.07
chr2B	19000001	20000000	614778	193665	0.32	3.21
chr2B	20000001	21000000	466398	146340	0.31	3.18
chr2B	21000001	22000000	56824	16118	0.28	3.46
chr2B	22000001	23000000	339812	107072	0.32	3.19
chr2B	23000001	24000000	564840	177022	0.31	3.18
chr2B	24000001	25000000	214337	67813	0.32	2.93
chr2B	25000001	26000000	573898	180927	0.32	3.1
chr2B	26000001	27000000	631464	199544	0.32	3.18
chr2B	27000001	28000000	809616	258258	0.32	3.21
chr2B	28000001	29000000	787119	250367	0.32	3.14
chr2B	29000001	29882504	353487	110313	0.31	3.15
chr3A	1	1000000	13354	4142	0.31	1.9
chr3A	1000001	2000000	14080	4659	0.33	2.07
chr3A	2000001	3000000	34368	10884	0.32	1.75
chr3A	3000001	4000000	36593	11820	0.32	1.81
chr3A	4000001	5000000	50674	13838	0.27	3.66
chr3A	5000001	6000000	654182	205729	0.31	3.28
chr3A	6000001	7000000	383042	122511	0.32	3.09
chr3A	7000001	8000000	609619	193145	0.32	3.25
chr3A	8000001	9000000	255519	79609	0.31	3.08
chr3A	9000001	10000000	753415	238598	0.32	3.19
chr3A	10000001	11000000	403695	127384	0.32	3.18
chr3A	11000001	12000000	584347	184854	0.32	3.06
chr3A	12000001	13000000	37378	11878	0.32	2.03
chr3A	13000001	14000000	161200	51167	0.32	2.88
chr3A	14000001	15000000	577193	181905	0.32	3.15
chr3A	15000001	16000000	436654	136755	0.31	3.18
chr3A	16000001	17000000	312601	99178	0.32	3.05
chr3A	17000001	18000000	532332	169705	0.32	3.15
chr3A	18000001	19000000	609737	194318	0.32	3.21
chr3A	19000001	20000000	566774	179358	0.32	3.23
chr3A	20000001	21000000	617354	196147	0.32	3.2
chr3A	21000001	22000000	637469	202419	0.32	3.22
chr3A	22000001	23000000	588996	187324	0.32	3.19
chr3A	23000001	24000000	667333	212339	0.32	3.27
chr3A	24000001	25000000	625152	197997	0.32	3.19
chr3A	25000001	26000000	632867	200600	0.32	3.16
chr3A	26000001	27000000	650990	205762	0.32	3.25
chr3A	27000001	28000000	714531	228664	0.32	3.2
chr3A	28000001	29000000	536286	169397	0.32	3.04
chr3A	29000001	30000000	298640	93148	0.31	3.03
chr3A	30000001	31000000	25152	7354	0.29	2.14
chr3A	31000001	32000000	270012	85075	0.32	2.71
chr3A	32000001	33000000	136918	42703	0.31	2.83
chr3A	33000001	34000000	644626	205299	0.32	2.98
chr3A	34000001	35000000	520723	158923	0.31	3.23
chr3A	35000001	36000000	26044	7901	0.3	1.78
chr3A	36000001	37000000	55296	18883	0.34	1.82
chr3A	37000001	38000000	23173	7105	0.31	1.54
chr3A	38000001	39000000	21142	5653	0.27	1.8
chr3A	39000001	40000000	61609	18697	0.3	1.77
chr3A	40000001	41000000	24847	7577	0.3	1.81
chr3A	41000001	41963892	72211	21583	0.3	2.8
chr3B	1	1000000	6392	1771	0.28	1.52
chr3B	1000001	2000000	142390	43276	0.3	2.82
chr3B	2000001	3000000	49493	14418	0.29	2.64
chr3B	3000001	4000000	11347	3425	0.3	1.8
chr3B	4000001	5000000	19587	6468	0.33	2
chr3B	5000001	6000000	46430	15011	0.32	2.45
chr3B	6000001	7000000	22809	7793	0.34	1.9
chr3B	7000001	8000000	303883	97160	0.32	3.22
chr3B	8000001	9000000	153461	46067	0.3	3.06
chr3B	9000001	10000000	16517	4799	0.29	1.89
chr3B	10000001	11000000	55570	18359	0.33	1.77
chr3B	11000001	12000000	81383	27820	0.34	1.96
chr3B	12000001	13000000	87122	28496	0.33	2.6
chr3B	13000001	14000000	49143	14925	0.3	2.45
chr3B	14000001	15000000	147224	47152	0.32	2.72
chr3B	15000001	16000000	33473	10768	0.32	1.88
chr3B	16000001	17000000	70071	23220	0.33	1.96
chr3B	17000001	18000000	8566	2297	0.27	1.88
chr3B	18000001	19000000	18944	5128	0.27	2.77
chr3B	19000001	20000000	12940	4099	0.32	1.59
chr3B	20000001	21000000	10846	3641	0.34	2.12
chr3B	21000001	22000000	12956	3957	0.31	1.79
chr3B	22000001	23000000	33181	10598	0.32	2.01
chr3B	23000001	24000000	15857	5235	0.33	1.83
chr3B	24000001	25000000	21869	7257	0.33	1.82
chr3B	25000001	26000000	8064	2323	0.29	1.64
chr3B	26000001	27000000	79717	23733	0.3	3.26
chr3B	27000001	28000000	35755	10128	0.28	2.54
chr3B	28000001	29000000	6229	1879	0.3	1.59
chr3B	29000001	30000000	6170	1860	0.3	1.58
chr3B	30000001	31000000	4250	1216	0.29	1.42
chr3B	31000001	32000000	13415	3886	0.29	1.95
chr3B	32000001	33000000	17750	5079	0.29	2.59
chr3B	33000001	34000000	73667	21265	0.29	3.24
chr3B	34000001	35000000	6923	2105	0.3	1.56
chr3B	35000001	36000000	212454	66949	0.32	3.19
chr3B	36000001	37000000	545102	170949	0.31	3.1
chr3B	37000001	38000000	201944	61871	0.31	3.16
chr3B	38000001	39000000	190446	60727	0.32	2.85
chr3B	39000001	40000000	115949	36096	0.31	2.76
chr3B	40000001	41000000	589431	187363	0.32	3.24
chr3B	41000001	42000000	274150	86513	0.32	3.12
chr3B	42000001	43000000	671814	212304	0.32	3.2
chr3B	43000001	44000000	478504	150119	0.31	3.06
chr3B	44000001	45000000	566933	179030	0.32	3.05
chr3B	45000001	46000000	115061	36858	0.32	2.66
chr3B	46000001	47000000	247431	77797	0.31	3.08
chr3B	47000001	48000000	561523	178223	0.32	3.21
chr3B	48000001	49000000	586053	186128	0.32	3.24
chr3B	49000001	50000000	637548	203019	0.32	3.2
chr3B	50000001	51000000	611352	193391	0.32	3.17
chr3B	51000001	52000000	622478	197284	0.32	3.24
chr3B	52000001	53000000	206054	64273	0.31	2.88
chr3B	53000001	54000000	507831	160034	0.32	3.23
chr3B	54000001	55000000	48024	14949	0.31	2.34
chr3B	55000001	56000000	120567	38338	0.32	2.74
chr3B	56000001	57000000	551904	172107	0.31	3.22
chr3B	57000001	58000000	368688	117434	0.32	3.19
chr3B	58000001	59000000	240674	76303	0.32	2.82
chr3B	59000001	60000000	601165	190737	0.32	3.27
chr3B	60000001	61000000	585930	186591	0.32	3.16
chr3B	61000001	62000000	464323	144812	0.31	3.2
chr3B	62000001	63000000	35146	10755	0.31	2.21
chr3B	63000001	64000000	515878	161078	0.31	3.26
chr3B	64000001	65000000	600670	190065	0.32	3.18
chr3B	65000001	66000000	491968	156532	0.32	3.11
chr3B	66000001	67000000	146678	46833	0.32	2.86
chr3B	67000001	68000000	477228	152209	0.32	3
chr3B	68000001	69000000	56600	16976	0.3	2.81
chr3B	69000001	70000000	147705	45549	0.31	2.56
chr3B	70000001	71000000	61599	19561	0.32	1.75
chr3B	71000001	72000000	523000	164987	0.32	2.99
chr3B	72000001	73000000	715572	222261	0.31	3.19
chr3B	73000001	74000000	188781	58307	0.31	3.14
chr3B	74000001	75000000	101170	30055	0.3	2.43
chr3B	75000001	76000000	205585	61310	0.3	2.92
chr3B	76000001	77000000	21737	6633	0.31	1.82
chr3B	77000001	78000000	37652	13269	0.35	1.95
chr3B	78000001	79000000	20191	5841	0.29	1.69
chr3B	79000001	80000000	8414	2233	0.27	1.47
chr3B	80000001	81000000	4850	1319	0.27	1.41
chr3B	81000001	81512708	1750	404	0.23	1.18
chr4A	1	1000000	10895	3141	0.29	2.32
chr4A	1000001	2000000	15768	4254	0.27	2.19
chr4A	2000001	3000000	6417	1931	0.3	1.45
chr4A	3000001	4000000	6643	1766	0.27	1.66
chr4A	4000001	5000000	12541	4225	0.34	1.91
chr4A	5000001	6000000	9914	2870	0.29	1.59
chr4A	6000001	7000000	7665	2005	0.26	1.68
chr4A	7000001	8000000	170154	64742	0.38	2.18
chr4A	8000001	9000000	109134	38809	0.36	2.27
chr4A	9000001	10000000	9622	3007	0.31	1.61
chr4A	10000001	11000000	25198	8423	0.33	1.87
chr4A	11000001	12000000	19988	6689	0.33	2.29
chr4A	12000001	13000000	10190	2995	0.29	1.81
chr4A	13000001	14000000	15065	4165	0.28	1.83
chr4A	14000001	15000000	12799	3198	0.25	2.6
chr4A	15000001	16000000	6179	1322	0.21	2.11
chr4A	16000001	17000000	7405	1990	0.27	1.48
chr4A	17000001	18000000	6569	1755	0.27	1.6
chr4A	18000001	19000000	25426	6996	0.28	2.79
chr4A	19000001	20000000	78324	28833	0.37	2.24
chr4A	20000001	21000000	8330	2255	0.27	1.61
chr4A	21000001	22000000	15233	3935	0.26	1.95
chr4A	22000001	23000000	5814	1697	0.29	1.51
chr4A	23000001	24000000	17416	5039	0.29	1.82
chr4A	24000001	25000000	15959	4722	0.3	1.91
chr4A	25000001	26000000	7377	1874	0.25	1.42
chr4A	26000001	27000000	8773	2510	0.29	1.66
chr4A	27000001	28000000	9258	2917	0.32	1.72
chr4A	28000001	29000000	28271	9053	0.32	2.65
chr4A	29000001	30000000	78991	26021	0.33	2.63
chr4A	30000001	31000000	16677	5767	0.35	1.78
chr4A	31000001	32000000	8432	2868	0.34	1.61
chr4A	32000001	33000000	343915	108782	0.32	3.02
chr4A	33000001	34000000	249928	76451	0.31	3.14
chr4A	34000001	35000000	22551	6818	0.3	2.81
chr4A	35000001	36000000	398307	125021	0.31	3.12
chr4A	36000001	37000000	493438	155791	0.32	3.09
chr4A	37000001	38000000	13591	4083	0.3	1.52
chr4A	38000001	39000000	428806	135015	0.31	3.21
chr4A	39000001	40000000	693470	219626	0.32	3.26
chr4A	40000001	41000000	693367	219888	0.32	3.21
chr4A	41000001	42000000	204508	64997	0.32	3.1
chr4A	42000001	43000000	168152	52556	0.31	3.02
chr4A	43000001	44000000	662143	209590	0.32	3.12
chr4A	44000001	45000000	728007	231173	0.32	3.16
chr4A	45000001	46000000	528610	167779	0.32	3.14
chr4A	46000001	47000000	538734	166779	0.31	3.22
chr4A	47000001	48000000	8576	2320	0.27	1.62
chr4A	48000001	49000000	285758	92596	0.32	2.72
chr4A	49000001	50000000	650276	206898	0.32	3.04
chr4A	50000001	51000000	462401	146615	0.32	2.96
chr4A	51000001	52000000	545427	172579	0.32	3.12
chr4A	52000001	53000000	828500	263128	0.32	3
chr4A	53000001	54000000	750389	231267	0.31	3
chr4A	54000001	55039194	478573	149034	0.31	2.83
chr4B	1	1000000	33905	9660	0.28	2.43
chr4B	1000001	2000000	30625	10408	0.34	1.87
chr4B	2000001	3000000	43565	14549	0.33	1.83
chr4B	3000001	4000000	43784	14041	0.32	1.83
chr4B	4000001	5000000	66757	21044	0.32	2.61
chr4B	5000001	6000000	6942	1966	0.28	1.59
chr4B	6000001	7000000	74483	25539	0.34	1.87
chr4B	7000001	8000000	47967	15191	0.32	1.82
chr4B	8000001	9000000	299581	94551	0.32	3.11
chr4B	9000001	10000000	17628	4989	0.28	1.77
chr4B	10000001	11000000	59671	20374	0.34	2.09
chr4B	11000001	12000000	113991	36810	0.32	2.19
chr4B	12000001	13000000	51407	15883	0.31	2.09
chr4B	13000001	14000000	40739	12698	0.31	2.69
chr4B	14000001	15000000	45319	14006	0.31	2.4
chr4B	15000001	16000000	7037	2246	0.32	1.69
chr4B	16000001	17000000	58575	18390	0.31	2.13
chr4B	17000001	18000000	53117	17388	0.33	1.8
chr4B	18000001	19000000	391233	124362	0.32	3.07
chr4B	19000001	20000000	658436	207184	0.31	3.23
chr4B	20000001	21000000	348968	108456	0.31	3.2
chr4B	21000001	22000000	120084	37873	0.32	3.15
chr4B	22000001	23000000	560462	177383	0.32	3.06
chr4B	23000001	24000000	731691	230633	0.32	3.27
chr4B	24000001	25000000	634048	201417	0.32	3.3
chr4B	25000001	26000000	376076	118743	0.32	3.14
chr4B	26000001	27000000	562492	176168	0.31	3.14
chr4B	27000001	28000000	561153	177799	0.32	3.13
chr4B	28000001	29000000	568644	179727	0.32	3.12
chr4B	29000001	30000000	598612	190465	0.32	3.15
chr4B	30000001	31000000	500410	159370	0.32	3.11
chr4B	31000001	32000000	15591	4155	0.27	1.55
chr4B	32000001	33000000	389235	123280	0.32	2.87
chr4B	33000001	34000000	547977	173784	0.32	3.09
chr4B	34000001	35000000	496246	158295	0.32	3.01
chr4B	35000001	36000000	632646	199749	0.32	3.09
chr4B	36000001	37000000	740106	236062	0.32	2.84
chr4B	37000001	38389561	865191	272877	0.32	2.83
chr5A	1	1000000	546994	172120	0.31	2.76
chr5A	1000001	2000000	692448	219336	0.32	2.78
chr5A	2000001	3000000	674858	215314	0.32	2.82
chr5A	3000001	4000000	485627	154925	0.32	2.98
chr5A	4000001	5000000	270677	86782	0.32	2.82
chr5A	5000001	6000000	588750	185727	0.32	3.09
chr5A	6000001	7000000	646102	206188	0.32	3.12
chr5A	7000001	8000000	601067	191228	0.32	3.16
chr5A	8000001	9000000	578096	182111	0.32	3.26
chr5A	9000001	10000000	399985	127440	0.32	3.11
chr5A	10000001	11000000	602677	192690	0.32	3.2
chr5A	11000001	12000000	569137	179723	0.32	3.18
chr5A	12000001	13000000	594252	189332	0.32	3.28
chr5A	13000001	14000000	562121	177727	0.32	3.32
chr5A	14000001	15000000	514074	162455	0.32	3.09
chr5A	15000001	16000000	61525	19636	0.32	2.1
chr5A	16000001	17000000	353519	112049	0.32	3.16
chr5A	17000001	18000000	487210	154101	0.32	3.24
chr5A	18000001	19000000	630691	200596	0.32	3.25
chr5A	19000001	20000000	480632	152242	0.32	3.15
chr5A	20000001	21000000	664095	210274	0.32	3.25
chr5A	21000001	22000000	43693	13820	0.32	2.62
chr5A	22000001	23000000	55432	17827	0.32	2.25
chr5A	23000001	24000000	182928	57433	0.31	2.6
chr5A	24000001	25000000	323909	103939	0.32	2.99
chr5A	25000001	26000000	580022	183283	0.32	3.22
chr5A	26000001	27000000	553158	174810	0.32	3.18
chr5A	27000001	28000000	595783	188693	0.32	3.2
chr5A	28000001	29000000	644779	204325	0.32	3.15
chr5A	29000001	30000000	647212	205017	0.32	3.19
chr5A	30000001	31000000	669188	211517	0.32	3.19
chr5A	31000001	32000000	236659	73149	0.31	3.17
chr5A	32000001	33000000	23980	7391	0.31	1.96
chr5A	33000001	34000000	3728	1111	0.3	1.36
chr5A	34000001	35000000	33476	11517	0.34	1.61
chr5A	35000001	36000000	5923	1819	0.31	1.14
chr5A	36000001	37000000	531726	168055	0.32	3.21
chr5A	37000001	38000000	216481	66451	0.31	3.36
chr5A	38000001	39000000	191165	59667	0.31	3.17
chr5A	39000001	40000000	734632	232950	0.32	3.16
chr5A	40000001	41000000	548528	173224	0.32	3.13
chr5A	41000001	42000000	268339	86495	0.32	2.89
chr5A	42000001	42594331	20226	6273	0.31	1.65
chr5B	1	1000000	736013	234004	0.32	3.04
chr5B	1000001	2000000	853469	272834	0.32	3.1
chr5B	2000001	3000000	713086	227907	0.32	3.17
chr5B	3000001	4000000	577480	180970	0.31	3.22
chr5B	4000001	5000000	534272	169444	0.32	3.19
chr5B	5000001	6000000	554131	175843	0.32	3.3
chr5B	6000001	7000000	475589	150727	0.32	3.23
chr5B	7000001	8000000	544082	171870	0.32	3.28
chr5B	8000001	9000000	554040	174618	0.32	3.36
chr5B	9000001	10000000	400890	127494	0.32	3.16
chr5B	10000001	11000000	379012	120205	0.32	3.14
chr5B	11000001	12000000	457868	145245	0.32	3.19
chr5B	12000001	13000000	411100	130296	0.32	3.27
chr5B	13000001	14000000	573227	181508	0.32	3.23
chr5B	14000001	15000000	370436	118061	0.32	3.24
chr5B	15000001	16000000	571396	180733	0.32	3.25
chr5B	16000001	17000000	515177	162106	0.31	3.17
chr5B	17000001	18000000	517269	163502	0.32	3.11
chr5B	18000001	19000000	542302	172046	0.32	3.27
chr5B	19000001	20000000	541858	171408	0.32	3.21
chr5B	20000001	21000000	628456	198119	0.32	3.26
chr5B	21000001	22000000	427985	135126	0.32	3.12
chr5B	22000001	23000000	411036	130391	0.32	3.15
chr5B	23000001	24000000	523767	166035	0.32	3.23
chr5B	24000001	25000000	308943	97200	0.31	3.18
chr5B	25000001	26000000	21617	5567	0.26	3.18
chr5B	26000001	27000000	82890	25198	0.3	3.15
chr5B	27000001	28000000	515734	161749	0.31	3.22
chr5B	28000001	29000000	501616	158670	0.32	3.12
chr5B	29000001	30000000	465890	147682	0.32	2.88
chr5B	30000001	31000000	592198	187691	0.32	3.15
chr5B	31000001	32000000	496173	156505	0.32	2.97
chr5B	32000001	33000000	473770	148567	0.31	2.89
chr5B	33000001	34000000	43754	13315	0.3	1.46
chr5B	34000001	35000000	480181	151768	0.32	2.84
chr5B	35000001	36000000	660685	207423	0.31	2.83
chr5B	36000001	37033654	360415	112271	0.31	2.93
chr6A	1	1000000	295805	117454	0.4	2.09
chr6A	1000001	2000000	257348	103454	0.4	1.98
chr6A	2000001	3000000	268286	108840	0.41	1.96
chr6A	3000001	4000000	195206	79701	0.41	1.92
chr6A	4000001	5000000	269248	109748	0.41	2.01
chr6A	5000001	6000000	199203	81230	0.41	2.12
chr6A	6000001	7000000	292359	119826	0.41	2.13
chr6A	7000001	8000000	256909	104877	0.41	2.1
chr6A	8000001	9000000	252832	102792	0.41	2.1
chr6A	9000001	10000000	198137	78666	0.4	2.13
chr6A	10000001	11000000	147802	57563	0.39	2.28
chr6A	11000001	12000000	71397	27986	0.39	2.06
chr6A	12000001	13000000	38700	13660	0.35	2.29
chr6A	13000001	14000000	157188	63564	0.4	2.1
chr6A	14000001	15000000	237713	95710	0.4	2.08
chr6A	15000001	16000000	289835	116292	0.4	2.07
chr6A	16000001	17000000	300506	123370	0.41	2.09
chr6A	17000001	18000000	293536	119770	0.41	2.08
chr6A	18000001	19000000	289215	117891	0.41	2.05
chr6A	19000001	20000000	243595	99861	0.41	2.11
chr6A	20000001	21000000	278574	112845	0.41	2.03
chr6A	21000001	22000000	262446	107815	0.41	2.09
chr6A	22000001	23000000	221624	90988	0.41	2.11
chr6A	23000001	24000000	285990	117046	0.41	2.06
chr6A	24000001	25000000	291410	119505	0.41	2.02
chr6A	25000001	26000000	299731	122952	0.41	2.05
chr6A	26000001	27000000	291093	118966	0.41	2.05
chr6A	27000001	28000000	239055	97262	0.41	2.02
chr6A	28000001	29000000	319706	130388	0.41	1.96
chr6A	29000001	30000000	329619	132225	0.4	1.84
chr6A	30000001	30853583	256985	101954	0.4	1.96
chr6B	1	1000000	428280	134158	0.31	3.1
chr6B	1000001	2000000	649139	206228	0.32	3
chr6B	2000001	3000000	746067	238151	0.32	3.03
chr6B	3000001	4000000	545080	172989	0.32	2.97
chr6B	4000001	5000000	524194	166078	0.32	3.11
chr6B	5000001	6000000	503296	159400	0.32	3.15
chr6B	6000001	7000000	536906	168906	0.31	3.28
chr6B	7000001	8000000	506529	159262	0.31	3.16
chr6B	8000001	9000000	482016	152432	0.32	3.15
chr6B	9000001	10000000	200683	61481	0.31	3.29
chr6B	10000001	11000000	42161	12249	0.29	3.12
chr6B	11000001	12000000	407561	128684	0.32	3.21
chr6B	12000001	13000000	524995	165535	0.32	3.09
chr6B	13000001	14000000	549896	173485	0.32	3.14
chr6B	14000001	15000000	455665	143715	0.32	3.15
chr6B	15000001	16000000	296685	94586	0.32	2.97
chr6B	16000001	17000000	538286	170264	0.32	3.1
chr6B	17000001	18000000	477220	151312	0.32	3.13
chr6B	18000001	19000000	549860	174245	0.32	3.17
chr6B	19000001	20000000	532583	169227	0.32	3.21
chr6B	20000001	21000000	483580	152440	0.32	3.23
chr6B	21000001	22000000	462927	146676	0.32	3.11
chr6B	22000001	23000000	534533	168918	0.32	3.06
chr6B	23000001	24000000	585657	185833	0.32	3.08
chr6B	24000001	25000000	592721	188228	0.32	3.14
chr6B	25000001	26000000	593740	189166	0.32	2.99
chr6B	26000001	27000000	730231	232393	0.32	2.88
chr6B	27000001	28000000	595122	187511	0.32	2.79
chr6B	28000001	28838245	433300	135849	0.31	2.98
chr7A	1	1000000	24136	7126	0.3	1.7
chr7A	1000001	2000000	8233	2267	0.28	1.54
chr7A	2000001	3000000	45333	14424	0.32	2.47
chr7A	3000001	4000000	420667	131299	0.31	3.08
chr7A	4000001	5000000	235285	69777	0.3	3
chr7A	5000001	6000000	218505	66061	0.3	2.98
chr7A	6000001	7000000	43036	13663	0.32	2.91
chr7A	7000001	8000000	14747	4060	0.28	1.87
chr7A	8000001	9000000	11266	3139	0.28	1.46
chr7A	9000001	10000000	39426	12235	0.31	1.94
chr7A	10000001	11000000	312103	99082	0.32	2.81
chr7A	11000001	12000000	631914	198618	0.31	2.98
chr7A	12000001	13000000	417153	133511	0.32	2.96
chr7A	13000001	14000000	270495	86462	0.32	2.74
chr7A	14000001	15000000	641920	205267	0.32	2.94
chr7A	15000001	16000000	727116	226974	0.31	3.14
chr7A	16000001	17000000	586588	186450	0.32	3.19
chr7A	17000001	18000000	570428	181184	0.32	3.17
chr7A	18000001	19000000	327044	103892	0.32	3.2
chr7A	19000001	20000000	468648	148672	0.32	3.18
chr7A	20000001	21000000	583138	186696	0.32	3.15
chr7A	21000001	22000000	458606	145988	0.32	3.21
chr7A	22000001	23000000	629218	199711	0.32	3.26
chr7A	23000001	24000000	438034	138658	0.32	3.24
chr7A	24000001	25000000	14155	4522	0.32	1.59
chr7A	25000001	26000000	495990	158103	0.32	3.24
chr7A	26000001	27000000	413375	131527	0.32	3.1
chr7A	27000001	28000000	558974	178335	0.32	3.14
chr7A	28000001	29000000	592177	187471	0.32	3.31
chr7A	29000001	30000000	442151	140451	0.32	3.1
chr7A	30000001	31000000	40131	13207	0.33	1.73
chr7A	31000001	32000000	17199	5552	0.32	1.44
chr7A	32000001	33000000	113958	35227	0.31	2.71
chr7A	33000001	34000000	583403	184056	0.32	3.08
chr7A	34000001	35000000	578006	183882	0.32	3.07
chr7A	35000001	36000000	11140	3903	0.35	1.95
chr7A	36000001	37000000	104261	32571	0.31	3.14
chr7A	37000001	38000000	18758	5188	0.28	3.27
chr7A	38000001	39000000	103049	29698	0.29	3.29
chr7A	39000001	40000000	31728	9436	0.3	2.77
chr7A	40000001	41000000	21388	6648	0.31	1.53
chr7A	41000001	42000000	5570	1691	0.3	1.29
chr7A	42000001	43000000	323953	102822	0.32	3.05
chr7A	43000001	44000000	208288	65882	0.32	2.9
chr7A	44000001	45000000	596496	186314	0.31	3.3
chr7A	45000001	46000000	289120	92725	0.32	3.12
chr7A	46000001	47000000	209738	65741	0.31	2.96
chr7A	47000001	48000000	2967	986	0.33	1.38
chr7A	48000001	49000000	548293	172641	0.31	3.22
chr7A	49000001	50000000	532744	169969	0.32	3.09
chr7A	50000001	51000000	595314	187975	0.32	3.09
chr7A	51000001	52000000	555424	177195	0.32	2.93
chr7A	52000001	53000000	691654	219520	0.32	3.06
chr7A	53000001	54000000	254870	80952	0.32	2.57
chr7A	54000001	55000000	305895	97838	0.32	2.91
chr7A	55000001	56000000	373240	117098	0.31	3.1
chr7A	56000001	57000000	27218	7823	0.29	1.81
chr7A	57000001	57632516	7139	2186	0.31	1.45
chr7B	1	1000000	371362	112897	0.3	3.08
chr7B	1000001	2000000	622886	192047	0.31	3.09
chr7B	2000001	3000000	21948	6203	0.28	2.02
chr7B	3000001	4000000	53171	17342	0.33	2.22
chr7B	4000001	5000000	154459	49451	0.32	2.89
chr7B	5000001	6000000	713215	225941	0.32	3.14
chr7B	6000001	7000000	690076	218296	0.32	3.26
chr7B	7000001	8000000	698023	220935	0.32	3.16
chr7B	8000001	9000000	564814	179084	0.32	3
chr7B	9000001	10000000	514168	161816	0.31	3
chr7B	10000001	11000000	400033	126998	0.32	2.98
chr7B	11000001	12000000	435452	138897	0.32	3.15
chr7B	12000001	13000000	491700	155651	0.32	3.29
chr7B	13000001	14000000	438594	138835	0.32	3.26
chr7B	14000001	15000000	488647	155368	0.32	3.23
chr7B	15000001	16000000	510978	160923	0.31	3.25
chr7B	16000001	17000000	483136	153381	0.32	3.22
chr7B	17000001	18000000	456598	144654	0.32	3.31
chr7B	18000001	19000000	326991	103856	0.32	3.07
chr7B	19000001	20000000	473186	149346	0.32	3.14
chr7B	20000001	21000000	478617	151301	0.32	3.33
chr7B	21000001	22000000	593330	185892	0.31	3.3
chr7B	22000001	23000000	461908	146537	0.32	3.31
chr7B	23000001	24000000	283314	89593	0.32	3.07
chr7B	24000001	25000000	271798	85247	0.31	2.9
chr7B	25000001	26000000	209921	65875	0.31	2.84
chr7B	26000001	27000000	427324	134054	0.31	3.11
chr7B	27000001	28000000	557780	174849	0.31	3.31
chr7B	28000001	29000000	598033	188879	0.32	3.26
chr7B	29000001	30000000	368175	114943	0.31	3.03
chr7B	30000001	31000000	509987	161787	0.32	3.17
chr7B	31000001	32000000	278602	87425	0.31	3.23
chr7B	32000001	33000000	44844	13601	0.3	2.29
chr7B	33000001	34000000	95126	27724	0.29	3.23
chr7B	34000001	35000000	223735	69121	0.31	3.16
chr7B	35000001	36000000	413635	130641	0.32	3.21
chr7B	36000001	37000000	532218	168617	0.32	3.2
chr7B	37000001	38000000	559331	176583	0.32	3.19
chr7B	38000001	39000000	600861	192247	0.32	3.15
chr7B	39000001	40000000	628476	201810	0.32	3.36
chr7B	40000001	41000000	1012351	331685	0.33	3.77
chr7B	41000001	42000000	441925	139986	0.32	2.99
chr7B	42000001	43000000	244132	76810	0.31	2.69
chr7B	43000001	44000000	110794	35929	0.32	2.61
chr7B	44000001	45000000	53806	17486	0.32	1.7
chr7B	45000001	46000000	29418	9209	0.31	1.55
chr7B	46000001	47000000	20968	6849	0.33	1.78
chr7B	47000001	48000000	143914	45376	0.32	2.63
chr7B	48000001	48495234	158110	49356	0.31	3.02
chr8A	1	1000000	5860	1945	0.33	1.37
chr8A	1000001	2000000	9587	3036	0.32	2.4
chr8A	2000001	3000000	20205	6037	0.3	1.63
chr8A	3000001	4000000	70061	22040	0.31	1.93
chr8A	4000001	5000000	61033	19064	0.31	1.75
chr8A	5000001	6000000	56893	18416	0.32	1.91
chr8A	6000001	7000000	273925	88218	0.32	2.69
chr8A	7000001	8000000	684740	217839	0.32	3.14
chr8A	8000001	9000000	554629	175164	0.32	3.08
chr8A	9000001	10000000	500417	155552	0.31	3.12
chr8A	10000001	11000000	652272	205520	0.32	3.1
chr8A	11000001	12000000	749456	240210	0.32	3.31
chr8A	12000001	13000000	11684	3193	0.27	1.93
chr8A	13000001	14000000	191695	60537	0.32	2.95
chr8A	14000001	15000000	77359	24192	0.31	2.4
chr8A	15000001	16000000	141531	45551	0.32	2.71
chr8A	16000001	17000000	305017	96836	0.32	3.08
chr8A	17000001	18000000	590030	186606	0.32	3.01
chr8A	18000001	19000000	627869	200145	0.32	3.14
chr8A	19000001	20000000	559544	177681	0.32	3.09
chr8A	20000001	21000000	604829	192516	0.32	3.24
chr8A	21000001	22000000	592793	186781	0.32	3.2
chr8A	22000001	23000000	484702	153246	0.32	3.13
chr8A	23000001	24000000	556177	177329	0.32	3.18
chr8A	24000001	25000000	609841	193429	0.32	3.17
chr8A	25000001	26000000	603460	191889	0.32	3.12
chr8A	26000001	27000000	498672	158341	0.32	3
chr8A	27000001	28000000	581622	184089	0.32	2.99
chr8A	28000001	29000000	719096	228202	0.32	3.01
chr8A	29000001	30000000	173033	54584	0.32	2.43
chr8A	30000001	31000000	365366	114540	0.31	2.67
chr8A	31000001	32000000	171799	53373	0.31	2.45
chr8A	32000001	33000000	596340	186282	0.31	2.71
chr8A	33000001	33808399	186183	58023	0.31	2.75
chr8B	1	1000000	139317	43833	0.31	2.94
chr8B	1000001	2000000	203023	64703	0.32	3.16
chr8B	2000001	3000000	316113	100401	0.32	3.28
chr8B	3000001	4000000	5800	1897	0.33	2.19
chr8B	4000001	5000000	18201	5453	0.3	1.6
chr8B	5000001	6000000	14026	4404	0.31	1.67
chr8B	6000001	7000000	341624	107203	0.31	3.13
chr8B	7000001	8000000	656582	206457	0.31	3.1
chr8B	8000001	9000000	629687	198811	0.32	3.11
chr8B	9000001	10000000	465617	147726	0.32	3.13
chr8B	10000001	11000000	242528	77632	0.32	2.91
chr8B	11000001	12000000	141875	44922	0.32	3.16
chr8B	12000001	13000000	430619	136184	0.32	3.07
chr8B	13000001	14000000	581681	184435	0.32	3.1
chr8B	14000001	15000000	484550	152712	0.32	3.05
chr8B	15000001	16000000	500966	157453	0.31	3.13
chr8B	16000001	17000000	447836	142216	0.32	2.92
chr8B	17000001	18000000	592600	188267	0.32	3.13
chr8B	18000001	19000000	549039	174783	0.32	3.13
chr8B	19000001	20000000	557355	176305	0.32	3.18
chr8B	20000001	21000000	515162	162167	0.31	3.22
chr8B	21000001	22000000	503671	159656	0.32	3.18
chr8B	22000001	23000000	553132	174342	0.32	3.19
chr8B	23000001	24000000	499426	157268	0.31	3.19
chr8B	24000001	25000000	533745	169103	0.32	3.08
chr8B	25000001	26000000	502954	158144	0.31	3.12
chr8B	26000001	27000000	388781	123361	0.32	3.04
chr8B	27000001	28000000	615766	195922	0.32	3.03
chr8B	28000001	29000000	511631	159619	0.31	2.97
chr8B	29000001	30000000	519945	163745	0.31	3.02
chr8B	30000001	31000000	606658	192872	0.32	2.86
chr8B	31000001	32000000	571019	175733	0.31	2.91
chr8B	32000001	33000000	336464	100624	0.3	2.9
chr8B	33000001	33491738	102897	30654	0.3	3.25
chr9A	1	1000000	466585	145190	0.31	2.89
chr9A	1000001	2000000	568289	178934	0.31	2.7
chr9A	2000001	3000000	639627	200891	0.31	2.82
chr9A	3000001	4000000	673557	213804	0.32	2.93
chr9A	4000001	5000000	667374	212448	0.32	2.94
chr9A	5000001	6000000	591334	187369	0.32	3.05
chr9A	6000001	7000000	653712	207799	0.32	3.13
chr9A	7000001	8000000	641876	203687	0.32	3.16
chr9A	8000001	9000000	628622	200652	0.32	3.09
chr9A	9000001	10000000	541767	172474	0.32	3.17
chr9A	10000001	11000000	614339	195578	0.32	3.21
chr9A	11000001	12000000	446581	141970	0.32	3.11
chr9A	12000001	13000000	631083	201042	0.32	3.2
chr9A	13000001	14000000	558909	176916	0.32	2.97
chr9A	14000001	15000000	505611	160673	0.32	3.18
chr9A	15000001	16000000	500364	158312	0.32	3.18
chr9A	16000001	17000000	592504	187991	0.32	3.27
chr9A	17000001	18000000	267252	84709	0.32	2.96
chr9A	18000001	19000000	282655	89957	0.32	3.09
chr9A	19000001	20000000	554265	176371	0.32	3.2
chr9A	20000001	21000000	99425	30414	0.31	3.29
chr9A	21000001	22000000	86193	26085	0.3	3.11
chr9A	22000001	23000000	446250	141480	0.32	3.17
chr9A	23000001	24000000	581008	182764	0.31	3.21
chr9A	24000001	25000000	576140	180683	0.31	3.24
chr9A	25000001	26000000	544053	172298	0.32	3.09
chr9A	26000001	27000000	511084	164272	0.32	3.12
chr9A	27000001	28000000	499356	158742	0.32	2.96
chr9A	28000001	29000000	225086	69518	0.31	3.22
chr9A	29000001	30000000	193535	59395	0.31	3.21
chr9A	30000001	31000000	49290	15195	0.31	1.63
chr9A	31000001	32069933	40088	12253	0.31	1.84
chr9B	1	1000000	57072	16921	0.3	2.8
chr9B	1000001	2000000	8360	2103	0.25	1.39
chr9B	2000001	3000000	11022	2915	0.26	1.98
chr9B	3000001	4000000	61993	18263	0.29	3.01
chr9B	4000001	5000000	7074	1781	0.25	2.18
chr9B	5000001	6000000	63780	18693	0.29	2.83
chr9B	6000001	7000000	71646	21235	0.3	2.74
chr9B	7000001	8000000	389576	118966	0.31	2.87
chr9B	8000001	9000000	401511	122993	0.31	2.84
chr9B	9000001	10000000	516208	159148	0.31	2.94
chr9B	10000001	11000000	536476	169819	0.32	2.95
chr9B	11000001	12000000	578857	183748	0.32	2.95
chr9B	12000001	13000000	536098	170138	0.32	3.18
chr9B	13000001	14000000	553990	175581	0.32	3.14
chr9B	14000001	15000000	592997	188557	0.32	3.2
chr9B	15000001	16000000	304748	96504	0.32	2.93
chr9B	16000001	17000000	510518	162826	0.32	3.21
chr9B	17000001	18000000	521977	165113	0.32	3.18
chr9B	18000001	19000000	446895	140882	0.32	3.19
chr9B	19000001	20000000	558608	177208	0.32	3.25
chr9B	20000001	21000000	426514	134360	0.32	3.16
chr9B	21000001	22000000	459038	145177	0.32	3.08
chr9B	22000001	23000000	411180	130060	0.32	2.96
chr9B	23000001	24000000	521130	163250	0.31	3.19
chr9B	24000001	25000000	519473	164179	0.32	3.2
chr9B	25000001	26000000	373189	116787	0.31	3.18
chr9B	26000001	27000000	605431	191102	0.32	3.21
chr9B	27000001	28000000	593871	186795	0.31	3.25
chr9B	28000001	29000000	600616	189454	0.32	3.16
chr9B	29000001	30000000	709439	224736	0.32	3.18
chr9B	30000001	31000000	319742	100764	0.32	2.86
chr9B	31000001	32000000	157294	49693	0.32	2.88
chr9B	32000001	33000000	568558	180967	0.32	3.15
chr9B	33000001	34000000	340135	106798	0.31	2.88
chr9B	34000001	35000000	792132	251503	0.32	3.1
chr9B	35000001	36000000	467948	148891	0.32	3.16
chr9B	36000001	37000000	167077	51792	0.31	3.12
chr9B	37000001	38000000	91136	28386	0.31	2.72
chr9B	38000001	38684054	36852	11714	0.32	1.91
chr10A	1	1000000	424252	131865	0.31	2.88
chr10A	1000001	2000000	598339	189278	0.32	2.64
chr10A	2000001	3000000	704517	223854	0.32	2.89
chr10A	3000001	4000000	409074	129567	0.32	2.82
chr10A	4000001	5000000	424942	133959	0.32	2.94
chr10A	5000001	6000000	510383	162019	0.32	3.17
chr10A	6000001	7000000	326186	102812	0.32	2.88
chr10A	7000001	8000000	422072	133906	0.32	3.02
chr10A	8000001	9000000	526131	166748	0.32	3.1
chr10A	9000001	10000000	641534	202975	0.32	3.11
chr10A	10000001	11000000	355742	112871	0.32	3.06
chr10A	11000001	12000000	634267	201442	0.32	3.2
chr10A	12000001	13000000	571625	181611	0.32	3.16
chr10A	13000001	14000000	573623	184151	0.32	3
chr10A	14000001	15000000	629060	198694	0.32	3.09
chr10A	15000001	16000000	532849	168587	0.32	3.12
chr10A	16000001	17000000	516959	164387	0.32	3.09
chr10A	17000001	18000000	198602	63132	0.32	2.87
chr10A	18000001	19000000	305920	96776	0.32	3.02
chr10A	19000001	20000000	759159	241601	0.32	3.13
chr10A	20000001	21000000	143411	46084	0.32	2.79
chr10A	21000001	22000000	379131	120880	0.32	2.85
chr10A	22000001	23000000	671466	213456	0.32	3.27
chr10A	23000001	24000000	347865	107850	0.31	3.38
chr10A	24000001	24999389	82995	25758	0.31	2.9
chr10B	1	1000000	551388	172283	0.31	2.81
chr10B	1000001	2000000	485237	150892	0.31	2.79
chr10B	2000001	3000000	67175	21000	0.31	2.41
chr10B	3000001	4000000	34547	10751	0.31	2.17
chr10B	4000001	5000000	349336	111473	0.32	2.76
chr10B	5000001	6000000	603394	191106	0.32	2.97
chr10B	6000001	7000000	621754	197476	0.32	3.05
chr10B	7000001	8000000	600704	190882	0.32	3.16
chr10B	8000001	9000000	582734	184153	0.32	3.1
chr10B	9000001	10000000	587798	185874	0.32	3.09
chr10B	10000001	11000000	594104	187841	0.32	3.19
chr10B	11000001	12000000	591889	187502	0.32	3.15
chr10B	12000001	13000000	542834	172256	0.32	3.18
chr10B	13000001	14000000	465017	147034	0.32	3.17
chr10B	14000001	15000000	542013	171471	0.32	3.04
chr10B	15000001	16000000	569165	175804	0.31	3.14
chr10B	16000001	17000000	541882	171638	0.32	3.1
chr10B	17000001	18000000	556194	174238	0.31	3.08
chr10B	18000001	19000000	670016	211169	0.32	3.21
chr10B	19000001	20000000	681022	216127	0.32	3.17
chr10B	20000001	21000000	703340	222753	0.32	3.11
chr10B	21000001	22000000	308295	98714	0.32	2.84
chr10B	22000001	23000000	489102	153941	0.31	3.08
chr10B	23000001	24000000	771534	243558	0.32	3.25
chr10B	24000001	25000000	264963	82650	0.31	3.27
chr10B	25000001	25514472	190624	59405	0.31	3.18
chr11A	1	1000000	471899	147004	0.31	2.77
chr11A	1000001	2000000	155621	47409	0.3	2.39
chr11A	2000001	3000000	662650	208519	0.31	2.62
chr11A	3000001	4000000	725343	232738	0.32	3.02
chr11A	4000001	5000000	569793	180566	0.32	3.02
chr11A	5000001	6000000	311239	99602	0.32	2.78
chr11A	6000001	7000000	577517	184123	0.32	3.1
chr11A	7000001	8000000	533928	169244	0.32	3.08
chr11A	8000001	9000000	629037	200462	0.32	3.1
chr11A	9000001	10000000	635957	203180	0.32	3.11
chr11A	10000001	11000000	618575	195670	0.32	3.18
chr11A	11000001	12000000	611660	194403	0.32	3.14
chr11A	12000001	13000000	610178	193488	0.32	3.08
chr11A	13000001	14000000	606098	193496	0.32	3.12
chr11A	14000001	15000000	514939	163803	0.32	2.94
chr11A	15000001	16000000	629454	198460	0.32	3.02
chr11A	16000001	17000000	542916	171316	0.32	3.07
chr11A	17000001	18000000	700909	222815	0.32	3.12
chr11A	18000001	19000000	346601	110010	0.32	3.14
chr11A	19000001	20000000	540611	171485	0.32	3.15
chr11A	20000001	21000000	433156	136791	0.32	2.98
chr11A	21000001	22000000	403956	126949	0.31	3.03
chr11A	22000001	23000000	482848	151373	0.31	3.3
chr11A	23000001	24000000	79038	24363	0.31	2.61
chr11A	24000001	24770196	135547	42107	0.31	3.13
chr11B	1	1000000	502927	158623	0.32	3.25
chr11B	1000001	2000000	748805	237467	0.32	3.26
chr11B	2000001	3000000	408739	129803	0.32	3.2
chr11B	3000001	4000000	218791	68914	0.31	3.09
chr11B	4000001	5000000	670460	212065	0.32	3.19
chr11B	5000001	6000000	601727	190112	0.32	3.09
chr11B	6000001	7000000	388192	123017	0.32	3.07
chr11B	7000001	8000000	578959	184112	0.32	2.96
chr11B	8000001	9000000	506540	161132	0.32	2.96
chr11B	9000001	10000000	534627	167670	0.31	3.11
chr11B	10000001	11000000	498662	158078	0.32	3.07
chr11B	11000001	12000000	487054	154996	0.32	3.12
chr11B	12000001	13000000	479432	150284	0.31	3.1
chr11B	13000001	14000000	566793	178428	0.31	3.22
chr11B	14000001	15000000	517289	164106	0.32	3.19
chr11B	15000001	16000000	563383	179381	0.32	3.11
chr11B	16000001	17000000	502177	160217	0.32	3.15
chr11B	17000001	18000000	571452	180685	0.32	3.09
chr11B	18000001	19000000	637773	202269	0.32	3.04
chr11B	19000001	20000000	580874	183879	0.32	3.05
chr11B	20000001	21000000	715243	225240	0.31	3.08
chr11B	21000001	22000000	620665	195457	0.31	2.67
chr11B	22000001	23000000	617152	192319	0.31	2.78
chr11B	23000001	23471128	135691	41480	0.31	3.23
chr12A	1	1000000	591573	185083	0.31	2.73
chr12A	1000001	2000000	718589	223442	0.31	2.84
chr12A	2000001	3000000	594317	189166	0.32	2.78
chr12A	3000001	4000000	622618	197712	0.32	2.84
chr12A	4000001	5000000	547608	175803	0.32	2.92
chr12A	5000001	6000000	662834	211913	0.32	3.13
chr12A	6000001	7000000	569920	181526	0.32	3.13
chr12A	7000001	8000000	621441	197318	0.32	3.08
chr12A	8000001	9000000	592333	188669	0.32	3.15
chr12A	9000001	10000000	609346	194972	0.32	3.16
chr12A	10000001	11000000	654061	209122	0.32	3.21
chr12A	11000001	12000000	699964	222891	0.32	3.23
chr12A	12000001	13000000	562813	178416	0.32	3.12
chr12A	13000001	14000000	622668	198337	0.32	3.18
chr12A	14000001	15000000	476555	150247	0.32	3.24
chr12A	15000001	16000000	75273	22738	0.3	3.19
chr12A	16000001	17000000	75698	22044	0.29	3.24
chr12A	17000001	18000000	576877	184987	0.32	3.13
chr12A	18000001	19000000	590097	188174	0.32	3.14
chr12A	19000001	20000000	352951	112389	0.32	3.04
chr12A	20000001	21000000	657021	210896	0.32	3.16
chr12A	21000001	22000000	600700	191019	0.32	3.05
chr12A	22000001	23000000	568609	176059	0.31	3
chr12A	23000001	24000000	784202	249492	0.32	2.94
chr12A	24000001	25281144	464246	147497	0.32	2.8
chr12B	1	1000000	434086	129840	0.3	2.78
chr12B	1000001	2000000	638969	199312	0.31	2.82
chr12B	2000001	3000000	558816	177237	0.32	2.9
chr12B	3000001	4000000	570194	180627	0.32	2.9
chr12B	4000001	5000000	607121	193786	0.32	3.04
chr12B	5000001	6000000	593292	186993	0.32	3.17
chr12B	6000001	7000000	524538	166294	0.32	3.1
chr12B	7000001	8000000	585418	185653	0.32	3.21
chr12B	8000001	9000000	566421	178860	0.32	3.13
chr12B	9000001	10000000	577946	182896	0.32	3.2
chr12B	10000001	11000000	599586	189039	0.32	3.23
chr12B	11000001	12000000	476093	151460	0.32	3.21
chr12B	12000001	13000000	23448	7484	0.32	1.62
chr12B	13000001	14000000	590290	186879	0.32	3.23
chr12B	14000001	15000000	474830	150526	0.32	3.19
chr12B	15000001	16000000	40706	12223	0.3	2.74
chr12B	16000001	17000000	26424	6388	0.24	3.45
chr12B	17000001	18000000	406584	126121	0.31	3.22
chr12B	18000001	19000000	573488	182224	0.32	3.17
chr12B	19000001	20000000	587639	185678	0.32	3.18
chr12B	20000001	21000000	609114	191611	0.31	3.11
chr12B	21000001	22000000	685531	217198	0.32	3.12
chr12B	22000001	23000000	699004	219200	0.31	3.14
chr12B	23000001	24000000	371291	117740	0.32	2.84
chr12B	24000001	25000000	576008	181951	0.32	2.87
chr12B	25000001	25599866	200604	63508	0.32	3.15
chr13A	1	1000000	10669	3477	0.33	1.71
chr13A	1000001	2000000	2291	598	0.26	1.38
chr13A	2000001	3000000	4797	1336	0.28	1.61
chr13A	3000001	4000000	5083	1324	0.26	1.47
chr13A	4000001	5000000	11441	3178	0.28	2.03
chr13A	5000001	6000000	15411	4880	0.32	1.74
chr13A	6000001	7000000	12375	3320	0.27	2.24
chr13A	7000001	8000000	19893	5668	0.28	2.01
chr13A	8000001	9000000	89140	27179	0.3	2.8
chr13A	9000001	10000000	36763	11549	0.31	2.32
chr13A	10000001	11000000	35409	12561	0.35	1.87
chr13A	11000001	12000000	525250	167529	0.32	3.22
chr13A	12000001	13000000	394410	124088	0.31	3.32
chr13A	13000001	14000000	299836	93362	0.31	3.01
chr13A	14000001	15000000	561417	178699	0.32	3.13
chr13A	15000001	16000000	402021	128455	0.32	3.06
chr13A	16000001	17000000	235031	74673	0.32	3.06
chr13A	17000001	18000000	686975	217661	0.32	3.2
chr13A	18000001	19000000	651327	205975	0.32	3.18
chr13A	19000001	20000000	439340	139883	0.32	3.19
chr13A	20000001	21000000	502329	159980	0.32	3.23
chr13A	21000001	22000000	468573	148526	0.32	3.05
chr13A	22000001	23000000	37194	11758	0.32	1.55
chr13A	23000001	24000000	580962	185026	0.32	3.21
chr13A	24000001	25000000	604311	191359	0.32	3.22
chr13A	25000001	26000000	400531	128321	0.32	3.07
chr13A	26000001	27000000	575006	182246	0.32	3.11
chr13A	27000001	28000000	610775	195707	0.32	3.13
chr13A	28000001	29000000	552268	176072	0.32	3.18
chr13A	29000001	30000000	658889	208777	0.32	3.17
chr13A	30000001	31000000	677160	215728	0.32	3.2
chr13A	31000001	32000000	648236	206757	0.32	3.1
chr13A	32000001	33000000	466581	146667	0.31	3.06
chr13A	33000001	34000000	94981	30048	0.32	2.61
chr13A	34000001	35000000	259954	82320	0.32	2.66
chr13A	35000001	36000000	539737	168744	0.31	3.01
chr13A	36000001	37000000	305554	97603	0.32	2.78
chr13A	37000001	38000000	644479	204741	0.32	2.73
chr13A	38000001	39000000	462321	146276	0.32	2.55
chr13A	39000001	39644546	252078	79044	0.31	2.85
chr13B	1	1000000	33835	10291	0.3	2.66
chr13B	1000001	2000000	220424	69347	0.31	3.1
chr13B	2000001	3000000	235767	73708	0.31	3.08
chr13B	3000001	4000000	219303	70272	0.32	3.13
chr13B	4000001	5000000	7418	2149	0.29	1.68
chr13B	5000001	6000000	31200	9768	0.31	1.67
chr13B	6000001	7000000	406136	127276	0.31	3.22
chr13B	7000001	8000000	180403	56748	0.31	3.07
chr13B	8000001	9000000	616889	195677	0.32	3.17
chr13B	9000001	10000000	696150	220876	0.32	3.15
chr13B	10000001	11000000	420768	132748	0.32	2.98
chr13B	11000001	12000000	592743	187233	0.32	3.14
chr13B	12000001	13000000	604555	192321	0.32	3.17
chr13B	13000001	14000000	564656	178460	0.32	3.21
chr13B	14000001	15000000	584787	186156	0.32	3.28
chr13B	15000001	16000000	459747	145610	0.32	3.11
chr13B	16000001	17000000	590403	187727	0.32	3.23
chr13B	17000001	18000000	529789	167067	0.32	3.21
chr13B	18000001	19000000	526498	166793	0.32	3.24
chr13B	19000001	20000000	474927	149818	0.32	3.07
chr13B	20000001	21000000	346162	109401	0.32	3.07
chr13B	21000001	22000000	227335	72334	0.32	2.97
chr13B	22000001	23000000	489891	154266	0.31	3.22
chr13B	23000001	24000000	546051	172908	0.32	3.19
chr13B	24000001	25000000	567885	180995	0.32	3.2
chr13B	25000001	26000000	520876	164158	0.32	3.19
chr13B	26000001	27000000	487159	154280	0.32	3.03
chr13B	27000001	28000000	597163	189418	0.32	3.02
chr13B	28000001	29000000	491061	156657	0.32	2.93
chr13B	29000001	30000000	554454	175420	0.32	2.94
chr13B	30000001	31000000	732277	230815	0.32	2.89
chr13B	31000001	32000000	544588	171870	0.32	2.79
chr13B	32000001	33000000	113153	35782	0.32	2.48
chr13B	33000001	34000000	32912	10186	0.31	1.38
chr13B	34000001	34770505	3651	934	0.26	1.38
chr14A	1	1000000	29181	8850	0.3	2.82
chr14A	1000001	2000000	126193	40056	0.32	3
chr14A	2000001	3000000	519212	165623	0.32	3.02
chr14A	3000001	4000000	652303	207070	0.32	3.06
chr14A	4000001	5000000	595614	187135	0.31	3.06
chr14A	5000001	6000000	267893	84277	0.31	2.69
chr14A	6000001	7000000	411269	130678	0.32	2.92
chr14A	7000001	8000000	460088	146657	0.32	3.09
chr14A	8000001	9000000	571907	181780	0.32	3.09
chr14A	9000001	10000000	284183	90515	0.32	2.95
chr14A	10000001	11000000	477952	151974	0.32	3.08
chr14A	11000001	12000000	503719	159392	0.32	3.18
chr14A	12000001	13000000	41473	13346	0.32	1.47
chr14A	13000001	14000000	564659	179446	0.32	3.05
chr14A	14000001	15000000	497324	158543	0.32	3.17
chr14A	15000001	16000000	270767	86176	0.32	2.82
chr14A	16000001	17000000	124872	39246	0.31	2.59
chr14A	17000001	18000000	652620	207182	0.32	3.19
chr14A	18000001	19000000	638454	203913	0.32	3.25
chr14A	19000001	20000000	629072	201219	0.32	3.17
chr14A	20000001	21000000	654330	208195	0.32	3.14
chr14A	21000001	22000000	689602	219397	0.32	3.1
chr14A	22000001	23000000	647875	204766	0.32	3.15
chr14A	23000001	24000000	85668	26770	0.31	1.64
chr14A	24000001	25000000	253773	78441	0.31	2.93
chr14A	25000001	26047265	373380	113518	0.3	2.96
chr14B	1	1000000	228321	72144	0.32	3
chr14B	1000001	2000000	432171	136852	0.32	3.17
chr14B	2000001	3000000	347299	110971	0.32	3.28
chr14B	3000001	4000000	30886	9350	0.3	3.04
chr14B	4000001	5000000	34483	10933	0.32	2.19
chr14B	5000001	6000000	30451	9435	0.31	1.69
chr14B	6000001	7000000	76590	23169	0.3	3.19
chr14B	7000001	8000000	312479	97388	0.31	3.25
chr14B	8000001	9000000	540911	171351	0.32	2.92
chr14B	9000001	10000000	556753	176207	0.32	3
chr14B	10000001	11000000	397751	124257	0.31	2.93
chr14B	11000001	12000000	544709	168947	0.31	3.1
chr14B	12000001	13000000	432482	135414	0.31	2.98
chr14B	13000001	14000000	569428	179782	0.32	3.03
chr14B	14000001	15000000	94856	30115	0.32	2.74
chr14B	15000001	16000000	575397	181852	0.32	3.11
chr14B	16000001	17000000	534537	169750	0.32	3.06
chr14B	17000001	18000000	478562	149911	0.31	3.22
chr14B	18000001	19000000	55787	17620	0.32	2.58
chr14B	19000001	20000000	576515	181722	0.32	3.2
chr14B	20000001	21000000	479957	153007	0.32	2.95
chr14B	21000001	22000000	495823	156936	0.32	3.17
chr14B	22000001	23000000	500031	158548	0.32	3.1
chr14B	23000001	24000000	497413	157735	0.32	2.96
chr14B	24000001	25000000	569849	180560	0.32	3.22
chr14B	25000001	26000000	557204	176592	0.32	3.23
chr14B	26000001	27000000	516490	163635	0.32	3.2
chr14B	27000001	28000000	563575	179598	0.32	3.1
chr14B	28000001	29000000	681373	215886	0.32	3.07
chr14B	29000001	30000000	717619	227219	0.32	3.14
chr14B	30000001	31000000	534961	169990	0.32	2.98
chr14B	31000001	32000000	328246	100581	0.31	2.79
chr14B	32000001	32755035	74346	22286	0.3	1.99
chr15A	1	1000000	73823	23060	0.31	3.08
chr15A	1000001	2000000	239659	75262	0.31	3.19
chr15A	2000001	3000000	196080	61820	0.32	2.85
chr15A	3000001	4000000	142560	45263	0.32	2.85
chr15A	4000001	5000000	3936	1114	0.28	1.27
chr15A	5000001	6000000	35524	11303	0.32	1.69
chr15A	6000001	7000000	27227	8391	0.31	1.63
chr15A	7000001	8000000	210496	66217	0.31	2.78
chr15A	8000001	9000000	765468	243637	0.32	3.03
chr15A	9000001	10000000	175984	56389	0.32	2.97
chr15A	10000001	11000000	6138	1931	0.31	2.31
chr15A	11000001	12000000	307311	96676	0.31	3.11
chr15A	12000001	13000000	209579	64115	0.31	3.19
chr15A	13000001	14000000	176806	56153	0.32	2.79
chr15A	14000001	15000000	32540	10126	0.31	1.53
chr15A	15000001	16000000	434948	136947	0.31	2.9
chr15A	16000001	17000000	454333	143925	0.32	3.04
chr15A	17000001	18000000	650841	205711	0.32	3.1
chr15A	18000001	19000000	561355	176999	0.32	3.16
chr15A	19000001	20000000	588084	187366	0.32	3.19
chr15A	20000001	21000000	600604	190535	0.32	3.14
chr15A	21000001	22000000	615825	195561	0.32	3.1
chr15A	22000001	23000000	441394	139772	0.32	2.99
chr15A	23000001	24000000	474295	150268	0.32	3.12
chr15A	24000001	25000000	529364	170673	0.32	2.91
chr15A	25000001	26000000	613329	193847	0.32	3.01
chr15A	26000001	27000000	136771	43342	0.32	2.81
chr15A	27000001	28000000	369779	117278	0.32	3
chr15A	28000001	29000000	665014	210313	0.32	3
chr15A	29000001	30000000	649971	204436	0.31	2.81
chr15A	30000001	31000000	640691	202914	0.32	2.58
chr15A	31000001	31645309	220929	68078	0.31	2.93
chr15B	1	1000000	258829	80983	0.31	3.1
chr15B	1000001	2000000	717790	227659	0.32	3.27
chr15B	2000001	3000000	462445	145194	0.31	3.24
chr15B	3000001	4000000	129625	39909	0.31	2.85
chr15B	4000001	5000000	26234	8623	0.33	1.75
chr15B	5000001	6000000	11139	3603	0.32	1.67
chr15B	6000001	7000000	4862	1551	0.32	1.67
chr15B	7000001	8000000	406687	128725	0.32	3.19
chr15B	8000001	9000000	256414	81456	0.32	3.1
chr15B	9000001	10000000	198318	62135	0.31	2.97
chr15B	10000001	11000000	399321	124281	0.31	3.06
chr15B	11000001	12000000	457198	143963	0.31	3.17
chr15B	12000001	13000000	603641	192238	0.32	3
chr15B	13000001	14000000	504889	160201	0.32	2.93
chr15B	14000001	15000000	575704	182139	0.32	3.14
chr15B	15000001	16000000	623563	196641	0.32	3.08
chr15B	16000001	17000000	573607	182142	0.32	3.19
chr15B	17000001	18000000	542675	172001	0.32	3.19
chr15B	18000001	19000000	581030	184377	0.32	3.2
chr15B	19000001	20000000	543611	172988	0.32	3.19
chr15B	20000001	21000000	549220	175197	0.32	3.09
chr15B	21000001	22000000	528121	167132	0.32	3.12
chr15B	22000001	23000000	414440	129819	0.31	3.14
chr15B	23000001	24000000	558880	176284	0.32	3.02
chr15B	24000001	25000000	381942	120135	0.31	3.08
chr15B	25000001	26000000	446273	137593	0.31	3.07
chr15B	26000001	27000000	450908	145198	0.32	3.01
chr15B	27000001	28000000	477589	152519	0.32	2.97
chr15B	28000001	29000000	664754	210479	0.32	2.84
chr15B	29000001	30000000	559610	174486	0.31	2.51
chr15B	30000001	30650725	316548	99718	0.32	3.06
chr16A	1	1000000	16661	5486	0.33	1.64
chr16A	1000001	2000000	27363	8686	0.32	1.65
chr16A	2000001	3000000	28278	9291	0.33	1.73
chr16A	3000001	4000000	508933	161713	0.32	3.14
chr16A	4000001	5000000	302910	96301	0.32	2.77
chr16A	5000001	6000000	34829	10880	0.31	1.72
chr16A	6000001	7000000	15812	4634	0.29	1.62
chr16A	7000001	8000000	101083	32215	0.32	2.62
chr16A	8000001	9000000	147516	45953	0.31	2.88
chr16A	9000001	10000000	285088	92027	0.32	2.89
chr16A	10000001	11000000	321468	99176	0.31	3.18
chr16A	11000001	12000000	83887	24244	0.29	3.38
chr16A	12000001	13000000	71756	20969	0.29	3.56
chr16A	13000001	14000000	185343	56930	0.31	3.16
chr16A	14000001	15000000	601211	189707	0.32	3.06
chr16A	15000001	16000000	662341	210609	0.32	3.18
chr16A	16000001	17000000	586200	186905	0.32	3.04
chr16A	17000001	18000000	604835	192057	0.32	3.2
chr16A	18000001	19000000	472267	149056	0.32	3.17
chr16A	19000001	20000000	327026	103477	0.32	3.22
chr16A	20000001	21000000	286546	91931	0.32	3.03
chr16A	21000001	22000000	596072	188061	0.32	3.27
chr16A	22000001	23000000	334402	106691	0.32	3.16
chr16A	23000001	24000000	66804	20268	0.3	2.66
chr16A	24000001	25000000	560729	178129	0.32	3.13
chr16A	25000001	26000000	521129	165001	0.32	3.09
chr16A	26000001	27000000	473325	150279	0.32	3.06
chr16A	27000001	28000000	618648	197865	0.32	3.2
chr16A	28000001	29000000	437981	139167	0.32	3.02
chr16A	29000001	30000000	608326	192876	0.32	3.1
chr16A	30000001	31000000	448924	140453	0.31	3.02
chr16A	31000001	32000000	612635	194897	0.32	2.99
chr16A	32000001	33000000	606391	194158	0.32	2.92
chr16A	33000001	34000000	617584	196828	0.32	2.85
chr16A	34000001	35000000	637834	202048	0.32	2.67
chr16A	35000001	36240283	562377	176302	0.31	2.73
chr16B	1	1000000	3605	862	0.24	1.6
chr16B	1000001	2000000	8383	2543	0.3	1.37
chr16B	2000001	3000000	27456	8366	0.3	2.01
chr16B	3000001	4000000	20250	6130	0.3	1.44
chr16B	4000001	5000000	86280	27273	0.32	2.44
chr16B	5000001	6000000	528134	166321	0.31	3.15
chr16B	6000001	7000000	638457	203288	0.32	3.18
chr16B	7000001	8000000	517727	158673	0.31	3.17
chr16B	8000001	9000000	476730	143247	0.3	3.35
chr16B	9000001	10000000	417958	130101	0.31	3.17
chr16B	10000001	11000000	203031	59862	0.29	3.34
chr16B	11000001	12000000	45900	12887	0.28	3.27
chr16B	12000001	13000000	407390	127841	0.31	3.17
chr16B	13000001	14000000	574434	179803	0.31	3.13
chr16B	14000001	15000000	563561	177954	0.32	3.17
chr16B	15000001	16000000	620929	195573	0.31	3.12
chr16B	16000001	17000000	563089	178817	0.32	3.18
chr16B	17000001	18000000	431144	134603	0.31	3.19
chr16B	18000001	19000000	563839	176633	0.31	3.15
chr16B	19000001	20000000	523244	165741	0.32	3.21
chr16B	20000001	21000000	536963	170026	0.32	3.24
chr16B	21000001	22000000	566153	179099	0.32	3.24
chr16B	22000001	23000000	553890	175678	0.32	3.16
chr16B	23000001	24000000	521396	165059	0.32	3.14
chr16B	24000001	25000000	553794	175735	0.32	3.15
chr16B	25000001	26000000	339522	108216	0.32	3.02
chr16B	26000001	27000000	493460	157114	0.32	3.09
chr16B	27000001	28000000	570100	181789	0.32	3.16
chr16B	28000001	29000000	639324	203337	0.32	3.03
chr16B	29000001	30000000	567888	180583	0.32	2.97
chr16B	30000001	31000000	616051	195276	0.32	2.91
chr16B	31000001	32000000	673878	214741	0.32	2.76
chr16B	32000001	33000000	695744	218756	0.31	2.69
chr16B	33000001	33563644	269125	84485	0.31	3.07
chr17A	1	1000000	186336	55870	0.3	3.33
chr17A	1000001	2000000	356219	107431	0.3	3.23
chr17A	2000001	3000000	360134	107871	0.3	3.29
chr17A	3000001	4000000	215658	67397	0.31	3.21
chr17A	4000001	5000000	86010	26653	0.31	2.87
chr17A	5000001	6000000	99197	29521	0.3	3.29
chr17A	6000001	7000000	280332	88553	0.32	3.16
chr17A	7000001	8000000	39271	12201	0.31	1.47
chr17A	8000001	9000000	49402	15832	0.32	1.52
chr17A	9000001	10000000	299324	92726	0.31	3.05
chr17A	10000001	11000000	538020	170451	0.32	3.16
chr17A	11000001	12000000	22785	7926	0.35	1.64
chr17A	12000001	13000000	12114	3922	0.32	1.57
chr17A	13000001	14000000	337940	107037	0.32	3.16
chr17A	14000001	15000000	631209	201434	0.32	3.14
chr17A	15000001	16000000	249284	79343	0.32	2.89
chr17A	16000001	17000000	521671	165542	0.32	3.07
chr17A	17000001	18000000	326611	104179	0.32	2.98
chr17A	18000001	19000000	183278	58809	0.32	2.74
chr17A	19000001	20000000	468667	148955	0.32	3.16
chr17A	20000001	21000000	480347	152125	0.32	3.15
chr17A	21000001	22000000	569049	180351	0.32	3.18
chr17A	22000001	23000000	593846	188409	0.32	3.19
chr17A	23000001	24000000	627901	199453	0.32	3.1
chr17A	24000001	25000000	379305	120844	0.32	3
chr17A	25000001	26000000	520622	166653	0.32	2.94
chr17A	26000001	27000000	585254	186662	0.32	3.14
chr17A	27000001	28000000	558845	178344	0.32	2.99
chr17A	28000001	29000000	562053	177835	0.32	3
chr17A	29000001	30000000	646333	204220	0.32	3
chr17A	30000001	31000000	711596	224989	0.32	2.94
chr17A	31000001	32000000	622140	194153	0.31	2.7
chr17A	32000001	32464832	275055	85160	0.31	2.85
chr17B	1	1000000	353718	108390	0.31	3.17
chr17B	1000001	2000000	440266	139244	0.32	3.11
chr17B	2000001	3000000	505690	159843	0.32	3.06
chr17B	3000001	4000000	575093	183213	0.32	3.16
chr17B	4000001	5000000	305934	95183	0.31	3.2
chr17B	5000001	6000000	152706	46581	0.31	3.16
chr17B	6000001	7000000	518515	165371	0.32	2.98
chr17B	7000001	8000000	605716	190201	0.31	3.2
chr17B	8000001	9000000	539244	171635	0.32	3.12
chr17B	9000001	10000000	350100	110933	0.32	3.17
chr17B	10000001	11000000	557427	176261	0.32	3.17
chr17B	11000001	12000000	572845	182423	0.32	3.06
chr17B	12000001	13000000	588267	186357	0.32	3.11
chr17B	13000001	14000000	548361	173135	0.32	3.1
chr17B	14000001	15000000	392791	124574	0.32	3.13
chr17B	15000001	16000000	529188	167590	0.32	3.23
chr17B	16000001	17000000	581797	183004	0.31	3.24
chr17B	17000001	18000000	521110	164916	0.32	3.26
chr17B	18000001	19000000	508756	157608	0.31	3.17
chr17B	19000001	20000000	533248	168420	0.32	3.12
chr17B	20000001	21000000	421825	133440	0.32	2.96
chr17B	21000001	22000000	554037	176025	0.32	3.08
chr17B	22000001	23000000	596796	189471	0.32	3.05
chr17B	23000001	24000000	581795	184576	0.32	3.03
chr17B	24000001	25000000	566793	180340	0.32	2.99
chr17B	25000001	26000000	722697	229051	0.32	2.9
chr17B	26000001	27000000	691638	217749	0.31	2.65
chr17B	27000001	27835104	446489	138439	0.31	2.95
chr18A	1	1000000	646392	203160	0.31	2.93
chr18A	1000001	2000000	719476	227077	0.32	2.69
chr18A	2000001	3000000	676877	214083	0.32	2.96
chr18A	3000001	4000000	482258	153338	0.32	2.98
chr18A	4000001	5000000	653118	207292	0.32	3.07
chr18A	5000001	6000000	489293	154600	0.32	3.16
chr18A	6000001	7000000	650215	206078	0.32	3.11
chr18A	7000001	8000000	529857	168037	0.32	3.17
chr18A	8000001	9000000	626124	198224	0.32	3.2
chr18A	9000001	10000000	625247	199346	0.32	3.14
chr18A	10000001	11000000	615976	195398	0.32	3.21
chr18A	11000001	12000000	613974	195683	0.32	3.06
chr18A	12000001	13000000	523678	164831	0.31	3.15
chr18A	13000001	14000000	282524	90670	0.32	3.02
chr18A	14000001	15000000	428176	134853	0.31	3.11
chr18A	15000001	16000000	31837	8713	0.27	3.12
chr18A	16000001	17000000	103937	30539	0.29	3.34
chr18A	17000001	18000000	33913	9465	0.28	2.81
chr18A	18000001	19000000	5081	1566	0.31	1.49
chr18A	19000001	20000000	53087	15771	0.3	3.26
chr18A	20000001	21000000	280710	87484	0.31	3.01
chr18A	21000001	22000000	483265	152139	0.31	3.21
chr18A	22000001	23000000	551900	176879	0.32	3.2
chr18A	23000001	24000000	497514	156685	0.31	2.95
chr18A	24000001	25000000	397960	127027	0.32	3.08
chr18A	25000001	26000000	377145	119034	0.32	3.11
chr18A	26000001	27000000	388873	123861	0.32	3.09
chr18A	27000001	28000000	41737	13371	0.32	1.63
chr18A	28000001	29000000	38976	12189	0.31	2.1
chr18A	29000001	30000000	31395	9823	0.31	1.6
chr18A	30000001	31000000	26427	8392	0.32	1.56
chr18A	31000001	32000000	636233	202827	0.32	2.94
chr18A	32000001	33000000	719421	230198	0.32	2.87
chr18A	33000001	33847544	314982	99159	0.31	3.14
chr18B	1	1000000	622581	195340	0.31	2.96
chr18B	1000001	2000000	439111	140096	0.32	2.65
chr18B	2000001	3000000	725649	231017	0.32	2.89
chr18B	3000001	4000000	483226	153733	0.32	2.94
chr18B	4000001	5000000	629920	200350	0.32	3.09
chr18B	5000001	6000000	597117	190177	0.32	3.1
chr18B	6000001	7000000	533640	168502	0.32	3.08
chr18B	7000001	8000000	567465	178563	0.31	3.15
chr18B	8000001	9000000	550159	174276	0.32	3.16
chr18B	9000001	10000000	485717	152853	0.31	3.22
chr18B	10000001	11000000	617158	196341	0.32	3.22
chr18B	11000001	12000000	496751	157519	0.32	3.05
chr18B	12000001	13000000	584362	184694	0.32	3.05
chr18B	13000001	14000000	197019	60704	0.31	2.83
chr18B	14000001	15000000	578665	183201	0.32	3.17
chr18B	15000001	16000000	203057	63792	0.31	3.12
chr18B	16000001	17000000	22944	5785	0.25	3.25
chr18B	17000001	18000000	49655	13997	0.28	3.4
chr18B	18000001	19000000	135528	40289	0.3	3.18
chr18B	19000001	20000000	398753	124511	0.31	3.21
chr18B	20000001	21000000	184485	56679	0.31	3.12
chr18B	21000001	22000000	527378	168375	0.32	3.19
chr18B	22000001	23000000	588906	186493	0.32	3.15
chr18B	23000001	24000000	605939	192729	0.32	3.07
chr18B	24000001	25000000	623505	197845	0.32	3.1
chr18B	25000001	26000000	632346	201529	0.32	3.19
chr18B	26000001	27000000	672155	213072	0.32	3.03
chr18B	27000001	28000000	702027	221722	0.32	2.95
chr18B	28000001	29000000	239957	76004	0.32	2.87
chr18B	29000001	29857936	196160	61295	0.31	3.09
chr19A	1	1000000	83758	26791	0.32	2
chr19A	1000001	2000000	143815	43497	0.3	3.34
chr19A	2000001	3000000	354394	111537	0.31	3.2
chr19A	3000001	4000000	462236	148752	0.32	3.09
chr19A	4000001	5000000	208216	66043	0.32	3.03
chr19A	5000001	6000000	19738	6360	0.32	1.92
chr19A	6000001	7000000	382291	121744	0.32	3.02
chr19A	7000001	8000000	581642	183013	0.31	3.2
chr19A	8000001	9000000	423602	132201	0.31	3.15
chr19A	9000001	10000000	711233	225160	0.32	3.22
chr19A	10000001	11000000	652835	207679	0.32	3.08
chr19A	11000001	12000000	129029	40688	0.32	2.75
chr19A	12000001	13000000	342318	109308	0.32	3
chr19A	13000001	14000000	506978	160998	0.32	3.12
chr19A	14000001	15000000	177308	56493	0.32	2.94
chr19A	15000001	16000000	539254	172103	0.32	3.1
chr19A	16000001	17000000	626916	199489	0.32	2.98
chr19A	17000001	18000000	598136	189675	0.32	3.06
chr19A	18000001	19000000	628695	200253	0.32	3.17
chr19A	19000001	20000000	634965	201319	0.32	3.15
chr19A	20000001	21000000	590497	188091	0.32	3.12
chr19A	21000001	22000000	527514	167759	0.32	3.1
chr19A	22000001	23000000	585742	186020	0.32	3.13
chr19A	23000001	24000000	528905	167582	0.32	3.08
chr19A	24000001	25000000	301838	94206	0.31	2.97
chr19A	25000001	26000000	504747	158355	0.31	3.05
chr19A	26000001	27000000	273091	85113	0.31	2.77
chr19A	27000001	28000000	494320	156043	0.32	3.01
chr19A	28000001	29000000	285545	90357	0.32	2.72
chr19A	29000001	30000000	19718	5886	0.3	1.49
chr19A	30000001	31000000	6256	1789	0.29	1.6
chr19A	31000001	32000000	52250	16132	0.31	2.64
chr19A	32000001	33000000	279678	88751	0.32	2.78
chr19A	33000001	34000000	341927	107586	0.31	2.74
chr19A	34000001	34909686	98461	30861	0.31	2.25
chr19B	1	1000000	102333	33006	0.32	2.21
chr19B	1000001	2000000	122279	36821	0.3	2.88
chr19B	2000001	3000000	263425	84319	0.32	3.12
chr19B	3000001	4000000	2418	658	0.27	1.18
chr19B	4000001	5000000	76377	23634	0.31	2.15
chr19B	5000001	6000000	21845	6870	0.31	2.09
chr19B	6000001	7000000	380606	119559	0.31	3.13
chr19B	7000001	8000000	697993	221077	0.32	3.23
chr19B	8000001	9000000	746241	236963	0.32	3.17
chr19B	9000001	10000000	606241	191795	0.32	3.23
chr19B	10000001	11000000	618481	195818	0.32	3.14
chr19B	11000001	12000000	610705	193754	0.32	3.18
chr19B	12000001	13000000	577576	182172	0.32	3.2
chr19B	13000001	14000000	585473	186774	0.32	3.21
chr19B	14000001	15000000	573496	181579	0.32	3.09
chr19B	15000001	16000000	493197	156405	0.32	2.99
chr19B	16000001	17000000	432120	138189	0.32	3.07
chr19B	17000001	18000000	552815	175475	0.32	3.21
chr19B	18000001	19000000	566895	180802	0.32	3.15
chr19B	19000001	20000000	509199	160723	0.32	3.14
chr19B	20000001	21000000	534170	170111	0.32	3.15
chr19B	21000001	22000000	523480	166133	0.32	3.06
chr19B	22000001	23000000	403595	124572	0.31	3.21
chr19B	23000001	24000000	628183	199767	0.32	3.14
chr19B	24000001	25000000	402536	127941	0.32	2.91
chr19B	25000001	26000000	248969	78968	0.32	2.84
chr19B	26000001	27000000	505938	160338	0.32	3.06
chr19B	27000001	28000000	592800	187133	0.32	3.06
chr19B	28000001	29000000	397599	124924	0.31	2.61
chr19B	29000001	30000000	211642	67418	0.32	2.41
chr19B	30000001	31000000	403408	124676	0.31	2.97
chr19B	31000001	32000000	94949	29405	0.31	2.02
chr19B	32000001	33060096	142440	45493	0.32	2.2
chr20A	1	1000000	192550	61094	0.32	2.89
chr20A	1000001	2000000	99739	30838	0.31	3
chr20A	2000001	3000000	140366	43925	0.31	3.21
chr20A	3000001	4000000	668779	211219	0.32	3.3
chr20A	4000001	5000000	400549	125126	0.31	3.25
chr20A	5000001	6000000	606655	190856	0.31	3.14
chr20A	6000001	7000000	546495	172441	0.32	3.13
chr20A	7000001	8000000	39949	12934	0.32	1.6
chr20A	8000001	9000000	28148	9369	0.33	1.65
chr20A	9000001	10000000	483008	153632	0.32	3.07
chr20A	10000001	11000000	318480	101984	0.32	2.92
chr20A	11000001	12000000	340889	108778	0.32	2.85
chr20A	12000001	13000000	462258	146619	0.32	3.04
chr20A	13000001	14000000	286402	90506	0.32	2.92
chr20A	14000001	15000000	149518	47975	0.32	2.42
chr20A	15000001	16000000	634591	201038	0.32	3.17
chr20A	16000001	17000000	659381	210392	0.32	3.18
chr20A	17000001	18000000	618998	195262	0.32	3.2
chr20A	18000001	19000000	444554	142125	0.32	3.24
chr20A	19000001	20000000	222993	70939	0.32	2.94
chr20A	20000001	21000000	521972	166179	0.32	3.11
chr20A	21000001	22000000	595735	189496	0.32	3.15
chr20A	22000001	23000000	619069	196658	0.32	3.16
chr20A	23000001	24000000	555963	177237	0.32	3.04
chr20A	24000001	25000000	55036	16901	0.31	1.85
chr20A	25000001	26000000	52740	16833	0.32	1.88
chr20A	26000001	27000000	149999	47255	0.32	2.43
chr20A	27000001	28000000	510398	160873	0.32	3.02
chr20A	28000001	29000000	726880	229232	0.32	2.95
chr20A	29000001	30000000	595939	186390	0.31	2.72
chr20A	30000001	31310371	579658	180949	0.31	2.66
chr20B	1	1000000	79195	25953	0.33	1.83
chr20B	1000001	2000000	451276	144156	0.32	3.18
chr20B	2000001	3000000	40208	12971	0.32	1.71
chr20B	3000001	4000000	135762	43189	0.32	2.62
chr20B	4000001	5000000	470686	149035	0.32	3.16
chr20B	5000001	6000000	241898	74607	0.31	3.21
chr20B	6000001	7000000	537651	170366	0.32	3.19
chr20B	7000001	8000000	550887	175122	0.32	3.09
chr20B	8000001	9000000	665852	210826	0.32	3.15
chr20B	9000001	10000000	554856	176542	0.32	3.06
chr20B	10000001	11000000	626388	199666	0.32	3.13
chr20B	11000001	12000000	425713	133981	0.31	3.13
chr20B	12000001	13000000	256860	78604	0.31	3.03
chr20B	13000001	14000000	525338	166469	0.32	3.16
chr20B	14000001	15000000	624577	198141	0.32	3.15
chr20B	15000001	16000000	557988	176019	0.32	3.13
chr20B	16000001	17000000	477695	150555	0.32	3.21
chr20B	17000001	18000000	515465	162720	0.32	3.27
chr20B	18000001	19000000	578388	184014	0.32	3.21
chr20B	19000001	20000000	551771	174925	0.32	3.22
chr20B	20000001	21000000	558516	176206	0.32	3.18
chr20B	21000001	22000000	577789	182559	0.32	3.16
chr20B	22000001	23000000	543094	170744	0.31	3.14
chr20B	23000001	24000000	519526	164567	0.32	3.04
chr20B	24000001	25000000	268335	85887	0.32	2.83
chr20B	25000001	26000000	619473	196222	0.32	2.99
chr20B	26000001	27000000	556368	174709	0.31	2.95
chr20B	27000001	28000000	731574	233084	0.32	2.95
chr20B	28000001	29000000	599003	187818	0.31	2.61
chr20B	29000001	29836600	206304	64131	0.31	2.67
chr21A	1	1000000	557977	174153	0.31	2.78
chr21A	1000001	2000000	266420	83938	0.32	2.48
chr21A	2000001	3000000	715241	226802	0.32	2.79
chr21A	3000001	4000000	611895	191437	0.31	2.94
chr21A	4000001	5000000	641057	202613	0.32	2.98
chr21A	5000001	6000000	649230	206952	0.32	3.01
chr21A	6000001	7000000	716268	228159	0.32	3.11
chr21A	7000001	8000000	561392	178729	0.32	3.1
chr21A	8000001	9000000	664989	211965	0.32	3.19
chr21A	9000001	10000000	416824	133140	0.32	3.16
chr21A	10000001	11000000	44951	14081	0.31	1.56
chr21A	11000001	12000000	416859	133598	0.32	3.11
chr21A	12000001	13000000	515930	163771	0.32	3.17
chr21A	13000001	14000000	309987	99077	0.32	3.06
chr21A	14000001	15000000	234788	75280	0.32	2.66
chr21A	15000001	16000000	607972	191301	0.31	3.13
chr21A	16000001	17000000	442711	138909	0.31	3.14
chr21A	17000001	18000000	32364	9098	0.28	3.18
chr21A	18000001	19000000	185376	57945	0.31	3.18
chr21A	19000001	20000000	521491	164133	0.31	3.09
chr21A	20000001	21000000	356768	113011	0.32	3.07
chr21A	21000001	22000000	586338	185470	0.32	3.08
chr21A	22000001	23000000	684831	217083	0.32	3.22
chr21A	23000001	24000000	453113	143907	0.32	2.97
chr21A	24000001	24895475	521835	164921	0.32	3.27
chr21B	1	1000000	197604	62337	0.32	2.99
chr21B	1000001	2000000	7266	2084	0.29	1.39
chr21B	2000001	3000000	5814	1475	0.25	1.37
chr21B	3000001	4000000	13467	4190	0.31	1.53
chr21B	4000001	5000000	225413	69679	0.31	2.73
chr21B	5000001	6000000	611851	192650	0.31	2.66
chr21B	6000001	7000000	472083	147944	0.31	2.79
chr21B	7000001	8000000	576698	182967	0.32	2.92
chr21B	8000001	9000000	530944	167537	0.32	2.99
chr21B	9000001	10000000	562481	178056	0.32	3.01
chr21B	10000001	11000000	657186	207747	0.32	3.14
chr21B	11000001	12000000	596460	188098	0.32	3.13
chr21B	12000001	13000000	561747	177048	0.32	3.13
chr21B	13000001	14000000	595393	189452	0.32	3.15
chr21B	14000001	15000000	520075	164647	0.32	3.14
chr21B	15000001	16000000	570542	181085	0.32	3.19
chr21B	16000001	17000000	629463	199403	0.32	3.2
chr21B	17000001	18000000	197067	62288	0.32	3.12
chr21B	18000001	19000000	504235	159796	0.32	3.1
chr21B	19000001	20000000	497655	158718	0.32	3.16
chr21B	20000001	21000000	56048	17631	0.31	2.79
chr21B	21000001	22000000	66028	19875	0.3	2.38
chr21B	22000001	23000000	396324	123985	0.31	3.22
chr21B	23000001	24000000	629624	199015	0.32	3.13
chr21B	24000001	25000000	441647	139362	0.32	3.06
chr21B	25000001	26000000	577417	181721	0.31	3.23
chr21B	26000001	27000000	688751	219771	0.32	3.21
chr21B	27000001	28000000	686675	220357	0.32	3.11
chr21B	28000001	29000000	220797	69275	0.31	3.08
chr21B	29000001	30000000	17329	5312	0.31	1.67
chr21B	30000001	31000000	233994	73193	0.31	3.16
chr21B	31000001	32000000	15645	4647	0.3	2.63
chr21B	32000001	33023270	39208	9826	0.25	3.69
chr22A	1	1000000	90024	35271	0.39	1.81
chr22A	1000001	2000000	206977	80933	0.39	2.1
chr22A	2000001	3000000	34667	12706	0.37	1.94
chr22A	3000001	4000000	203060	77685	0.38	2.15
chr22A	4000001	5000000	119377	45318	0.38	2.06
chr22A	5000001	6000000	322100	127369	0.4	2.11
chr22A	6000001	7000000	345187	139143	0.4	2
chr22A	7000001	8000000	297240	121653	0.41	2
chr22A	8000001	9000000	272797	111509	0.41	2.01
chr22A	9000001	10000000	330830	134172	0.41	2.06
chr22A	10000001	11000000	254575	102792	0.4	2.1
chr22A	11000001	12000000	284047	115736	0.41	2.01
chr22A	12000001	13000000	130853	52222	0.4	2.06
chr22A	13000001	14000000	258675	89529	0.35	2.12
chr22A	14000001	15000000	9585	2954	0.31	1.39
chr22A	15000001	16000000	227501	88767	0.39	2.07
chr22A	16000001	17000000	87674	33075	0.38	1.96
chr22A	17000001	18000000	21013	6442	0.31	1.85
chr22A	18000001	19000000	7276	2556	0.35	1.48
chr22A	19000001	20000000	6135	1785	0.29	1.34
chr22A	20000001	21000000	28451	11153	0.39	1.93
chr22A	21000001	22000000	319889	125946	0.39	2.11
chr22A	22000001	23000000	238450	95166	0.4	2
chr22A	23000001	24000000	184380	75143	0.41	2.05
chr22A	24000001	25032395	89215	35604	0.4	1.94
chr22B	1	1000000	11567	3188	0.28	1.64
chr22B	1000001	2000000	10125	2854	0.28	1.75
chr22B	2000001	3000000	18705	5422	0.29	1.81
chr22B	3000001	4000000	7159	1834	0.26	1.46
chr22B	4000001	5000000	2858	722	0.25	1.28
chr22B	5000001	6000000	6257	1811	0.29	1.38
chr22B	6000001	7000000	4862	1249	0.26	1.21
chr22B	7000001	8000000	7789	2165	0.28	1.53
chr22B	8000001	9000000	8537	2528	0.3	1.43
chr22B	9000001	10000000	252958	80106	0.32	2.89
chr22B	10000001	11000000	269350	83228	0.31	3.17
chr22B	11000001	12000000	31799	9287	0.29	3.05
chr22B	12000001	13000000	194308	56600	0.29	3.7
chr22B	13000001	14000000	5134	1282	0.25	2.56
chr22B	14000001	15000000	219093	64378	0.29	3.16
chr22B	15000001	16000000	524986	166131	0.32	2.91
chr22B	16000001	17000000	7002	1859	0.27	1.37
chr22B	17000001	18000000	5495	1433	0.26	1.26
chr22B	18000001	19000000	23163	7271	0.31	1.55
chr22B	19000001	20000000	9041	2656	0.29	1.59
chr22B	20000001	21000000	9034	2872	0.32	1.54
chr22B	21000001	22000000	9679	3037	0.31	1.83
chr22B	22000001	23000000	51909	15621	0.3	2.58
chr22B	23000001	24000000	37873	12020	0.32	1.92
chr22B	24000001	25000000	9188	2314	0.25	1.43
chr22B	25000001	26000000	5618	1507	0.27	1.36
chr22B	26000001	27000000	8003	2521	0.32	1.81
chr22B	27000001	28000000	155232	49323	0.32	2.77
chr22B	28000001	29000000	7967	2518	0.32	1.55
chr22B	29000001	30000000	13093	4089	0.31	1.51
chr22B	30000001	31000000	132314	40984	0.31	2.47
chr22B	31000001	32000000	5593	1325	0.24	1.23
chr22B	32000001	33000000	9797	2679	0.27	1.48
chr22B	33000001	34000000	7098	2040	0.29	1.34
chr22B	34000001	35000000	7571	2051	0.27	1.38
chr22B	35000001	36000000	19335	6428	0.33	1.73
chr22B	36000001	37000000	10395	2773	0.27	1.54
chr22B	37000001	38000000	29369	9915	0.34	1.86
chr22B	38000001	39000000	29223	9147	0.31	1.73
chr22B	39000001	40000000	523755	166153	0.32	3.04
chr22B	40000001	41000000	598586	187222	0.31	2.94
chr22B	41000001	42000000	648584	206127	0.32	2.99
chr22B	42000001	43000000	684535	217816	0.32	3.06
chr22B	43000001	44000000	578257	183934	0.32	2.86
chr22B	44000001	45000000	655545	208397	0.32	3.1
chr22B	45000001	46000000	588423	185897	0.32	3.15
chr22B	46000001	47000000	611077	194828	0.32	2.99
chr22B	47000001	48000000	208759	64002	0.31	2.84
chr22B	48000001	49000000	549261	171311	0.31	3.23
chr22B	49000001	50000000	722782	227914	0.32	3.14
chr22B	50000001	51000000	213842	67971	0.32	2.87
chr22B	51000001	52000000	758242	242682	0.32	3.01
chr22B	52000001	53000000	578496	180644	0.31	3.15
chr22B	53000001	54000000	643019	204420	0.32	3.02
chr22B	54000001	55000000	657192	206582	0.31	3.23
chr22B	55000001	56000000	164220	52042	0.32	2.86
chr22B	56000001	57000000	7897	1979	0.25	1.49
chr22B	57000001	58000000	8531	2150	0.25	1.56
chr22B	58000001	59000000	8139	2052	0.25	1.32
chr22B	59000001	60000000	30797	9717	0.32	1.7
chr22B	60000001	61000000	16982	5572	0.33	1.55
chr22B	61000001	62000000	6595	1853	0.28	1.29
chr22B	62000001	63000000	8084	1915	0.24	1.82
chr22B	63000001	64000000	2554	664	0.26	1.14
chr22B	64000001	65000000	5152	1329	0.26	1.23
chr22B	65000001	65772843	7074	2114	0.3	1.29
chr23A	1	1000000	96899	30691	0.32	2.79
chr23A	1000001	2000000	147507	46807	0.32	2.81
chr23A	2000001	3000000	107449	34318	0.32	2.4
chr23A	3000001	4000000	311570	99689	0.32	2.96
chr23A	4000001	5000000	517044	164135	0.32	3.25
chr23A	5000001	6000000	211531	66939	0.32	3.08
chr23A	6000001	7000000	427595	134711	0.32	3.02
chr23A	7000001	8000000	659671	208686	0.32	3.17
chr23A	8000001	9000000	665542	210438	0.32	3.16
chr23A	9000001	10000000	362875	115729	0.32	3.04
chr23A	10000001	11000000	24738	8336	0.34	1.79
chr23A	11000001	12000000	104698	32983	0.32	2.54
chr23A	12000001	13000000	492238	155490	0.32	3.17
chr23A	13000001	14000000	516019	163438	0.32	3.21
chr23A	14000001	15000000	653054	207587	0.32	3.15
chr23A	15000001	16000000	589041	186631	0.32	3.16
chr23A	16000001	17000000	567411	179329	0.32	3.16
chr23A	17000001	18000000	584308	186340	0.32	3.17
chr23A	18000001	19000000	608459	193137	0.32	3.19
chr23A	19000001	20000000	635500	203193	0.32	3.13
chr23A	20000001	21000000	655439	209846	0.32	3.08
chr23A	21000001	22000000	449663	143059	0.32	3.03
chr23A	22000001	23000000	26326	8084	0.31	1.49
chr23A	23000001	24000000	330486	105175	0.32	2.92
chr23A	24000001	25000000	674051	214341	0.32	2.84
chr23A	25000001	26000000	544894	171436	0.31	2.73
chr23A	26000001	27000000	205561	63320	0.31	2.53
chr23A	27000001	28000000	41549	12844	0.31	1.62
chr23A	28000001	28922542	359234	109880	0.31	2.78
chr23B	1	1000000	167417	53098	0.32	2.88
chr23B	1000001	2000000	410438	129939	0.32	3.09
chr23B	2000001	3000000	471275	147634	0.31	3.09
chr23B	3000001	4000000	139740	43936	0.31	2.93
chr23B	4000001	5000000	178105	53945	0.3	3.31
chr23B	5000001	6000000	110471	34714	0.31	2.59
chr23B	6000001	7000000	613968	195702	0.32	3.14
chr23B	7000001	8000000	739250	233528	0.32	3.15
chr23B	8000001	9000000	683167	217617	0.32	3.19
chr23B	9000001	10000000	677860	215857	0.32	3.19
chr23B	10000001	11000000	545308	172111	0.32	3.09
chr23B	11000001	12000000	542743	171364	0.32	3.19
chr23B	12000001	13000000	638432	201916	0.32	3.21
chr23B	13000001	14000000	560967	178639	0.32	3.1
chr23B	14000001	15000000	549835	173987	0.32	3.16
chr23B	15000001	16000000	588364	187430	0.32	3.19
chr23B	16000001	17000000	511808	162944	0.32	3.12
chr23B	17000001	18000000	537616	170387	0.32	3.17
chr23B	18000001	19000000	528946	165935	0.31	3.18
chr23B	19000001	20000000	569671	180514	0.32	3.15
chr23B	20000001	21000000	485843	153975	0.32	3.01
chr23B	21000001	22000000	492712	155907	0.32	2.95
chr23B	22000001	23000000	586009	185493	0.32	2.85
chr23B	23000001	24000000	556197	173714	0.31	2.94
chr23B	24000001	25000000	24639	7341	0.3	1.75
chr23B	25000001	26000000	47742	14860	0.31	1.85
chr23B	26000001	27000000	15147	4639	0.31	1.56
chr23B	27000001	28000000	151014	46513	0.31	2.92
chr23B	28000001	29000000	9656	2592	0.27	1.6
chr23B	29000001	30000000	11408	3192	0.28	1.69
chr23B	30000001	31000000	590855	184942	0.31	2.81
chr23B	31000001	31629213	160080	50071	0.31	2.65
chr24A	1	1000000	110191	35022	0.32	2.79
chr24A	1000001	2000000	51909	16648	0.32	1.56
chr24A	2000001	3000000	210558	67032	0.32	2.67
chr24A	3000001	4000000	680296	216298	0.32	3.02
chr24A	4000001	5000000	751334	238783	0.32	3.09
chr24A	5000001	6000000	540610	171463	0.32	3.05
chr24A	6000001	7000000	240111	75051	0.31	3.02
chr24A	7000001	8000000	657878	210784	0.32	3.05
chr24A	8000001	9000000	353731	111819	0.32	3.01
chr24A	9000001	10000000	44543	13718	0.31	2.44
chr24A	10000001	11000000	95290	28819	0.3	3.29
chr24A	11000001	12000000	253483	78763	0.31	3.11
chr24A	12000001	13000000	166487	52514	0.32	2.88
chr24A	13000001	14000000	375969	119078	0.32	2.91
chr24A	14000001	15000000	493957	154798	0.31	3.14
chr24A	15000001	16000000	69636	21862	0.31	2.2
chr24A	16000001	17000000	598016	189642	0.32	3.03
chr24A	17000001	18000000	533660	170412	0.32	3.09
chr24A	18000001	19000000	599357	189682	0.32	3.03
chr24A	19000001	20000000	665195	210593	0.32	3.11
chr24A	20000001	21000000	712193	223888	0.31	3.1
chr24A	21000001	22000000	704753	224739	0.32	2.91
chr24A	22000001	23000000	708104	224922	0.32	2.9
chr24A	23000001	24000000	659750	208908	0.32	2.93
chr24A	24000001	25000000	319223	99459	0.31	2.86
chr24A	25000001	26000000	52015	16170	0.31	1.95
chr24A	26000001	27000000	333645	104092	0.31	2.56
chr24A	27000001	27639161	349169	108105	0.31	2.74
chr24B	1	1000000	375790	113891	0.3	3.12
chr24B	1000001	2000000	468523	143219	0.31	3.08
chr24B	2000001	3000000	712453	225847	0.32	3.2
chr24B	3000001	4000000	526405	165302	0.31	3.03
chr24B	4000001	5000000	480412	151680	0.32	3.07
chr24B	5000001	6000000	610628	191922	0.31	3.18
chr24B	6000001	7000000	413337	130284	0.32	3.04
chr24B	7000001	8000000	22670	6496	0.29	3.07
chr24B	8000001	9000000	52705	15393	0.29	3.22
chr24B	9000001	10000000	466908	146626	0.31	3.12
chr24B	10000001	11000000	121035	38199	0.32	2.82
chr24B	11000001	12000000	573299	181937	0.32	3.02
chr24B	12000001	13000000	641719	202976	0.32	3.1
chr24B	13000001	14000000	598052	190039	0.32	3.03
chr24B	14000001	15000000	627657	197885	0.32	3.1
chr24B	15000001	16000000	567251	180275	0.32	3.03
chr24B	16000001	17000000	484707	152371	0.31	3.06
chr24B	17000001	18000000	584964	185693	0.32	3.09
chr24B	18000001	19000000	591721	187986	0.32	3.01
chr24B	19000001	20000000	614137	194981	0.32	2.89
chr24B	20000001	21000000	602299	191122	0.32	2.9
chr24B	21000001	22000000	585581	186442	0.32	2.85
chr24B	22000001	23000000	385361	120963	0.31	2.86
chr24B	23000001	24000000	446452	139802	0.31	2.65
chr24B	24000001	25281264	364616	114700	0.31	2.57
chr25A	1	1000000	400408	121929	0.3	2.87
chr25A	1000001	2000000	515110	159226	0.31	2.86
chr25A	2000001	3000000	367847	113815	0.31	2.86
chr25A	3000001	4000000	643197	204929	0.32	3
chr25A	4000001	5000000	685370	218161	0.32	2.97
chr25A	5000001	6000000	310611	98740	0.32	2.74
chr25A	6000001	7000000	636844	203110	0.32	3.04
chr25A	7000001	8000000	654272	208834	0.32	3.08
chr25A	8000001	9000000	474217	150511	0.32	3.05
chr25A	9000001	10000000	562620	178640	0.32	3.04
chr25A	10000001	11000000	511565	162307	0.32	3.01
chr25A	11000001	12000000	621511	197321	0.32	3.09
chr25A	12000001	13000000	530152	167488	0.32	3.04
chr25A	13000001	14000000	719957	228023	0.32	3.09
chr25A	14000001	15000000	345447	109922	0.32	3.06
chr25A	15000001	16000000	77102	24319	0.32	1.74
chr25A	16000001	17000000	657213	206340	0.31	3.14
chr25A	17000001	18000000	633922	198837	0.31	3.27
chr25A	18000001	19000000	383516	118430	0.31	3.31
chr25A	19000001	20000000	27463	7844	0.29	2.26
chr25A	20000001	21000000	25484	7831	0.31	2.59
chr25A	21000001	22046243	3819	991	0.26	1.29
chr25B	1	1000000	56448	16872	0.3	1.93
chr25B	1000001	2000000	102319	31515	0.31	2.55
chr25B	2000001	3000000	493042	156128	0.32	2.72
chr25B	3000001	4000000	625851	197869	0.32	2.83
chr25B	4000001	5000000	628609	198108	0.32	2.93
chr25B	5000001	6000000	667130	211600	0.32	2.97
chr25B	6000001	7000000	404849	125603	0.31	2.95
chr25B	7000001	8000000	582652	184515	0.32	2.94
chr25B	8000001	9000000	597842	188379	0.32	3.02
chr25B	9000001	10000000	559173	177001	0.32	3.03
chr25B	10000001	11000000	624255	197496	0.32	3.04
chr25B	11000001	12000000	464423	147027	0.32	3.01
chr25B	12000001	13000000	146733	46198	0.31	2.84
chr25B	13000001	14000000	494400	157296	0.32	3.07
chr25B	14000001	15000000	277204	88368	0.32	2.91
chr25B	15000001	16000000	544525	172963	0.32	3.1
chr25B	16000001	17000000	604048	192179	0.32	3.05
chr25B	17000001	18000000	690568	219308	0.32	3.02
chr25B	18000001	19000000	600251	190954	0.32	3.09
chr25B	19000001	20000000	733485	234472	0.32	3.17
chr25B	20000001	21000000	555040	174912	0.32	3.1
chr25B	21000001	22000000	656733	207455	0.32	3.24
chr25B	22000001	23000000	119902	36750	0.31	3.25
chr25B	23000001	24000000	141564	41946	0.3	3.16
chr25B	24000001	25000000	10660	3056	0.29	1.75
chr25B	25000001	26000000	5881	1638	0.28	1.54
chr25B	26000001	27000000	15447	5055	0.33	1.54
chr25B	27000001	27669424	2347	630	0.27	1.57
