# Supplementary material for: Comparative genome anatomy reveals evolutionary insights into a unique amphitriploid fish
Source: Nat Ecol Evol. 2022 Jul 11;6(9):1354–66. doi: 10.1038/s41559-022-01813-z (PMC9439954; doi:10.1038/s41559-022-01813-z)
Supplement: Source Data Fig. 3 — Source data. [file 41559_2022_1813_MOESM5_ESM.xlsx]

## Sheet: Fig_3a
PC1	0.1862
PC2	0.1328
PC3	0.1122
PC4	0.0705
PC5	0.062
PC6	0.0562
PC7	0.0505
PC8	0.0483
PC9	0.0467
PC10	0.0454
PC11	0.0442
PC12	0.0437
PC13	0.0407
PC14	0.0338
PC15	0.0307
