# Supplementary material for: Comparative genome anatomy reveals evolutionary insights into a unique amphitriploid fish
Source: Nat Ecol Evol. 2022 Jul 11;6(9):1354–66. doi: 10.1038/s41559-022-01813-z (PMC9439954; doi:10.1038/s41559-022-01813-z)
Supplement: Source Data Fig. 4 — Statistical source data. [file 41559_2022_1813_MOESM6_ESM.xlsx]

## Sheet: Fig_4_a
Early primary oocyte		Mature oocyte
C. auratus	C. gibelio	C. auratus	C. gibelio
1.07672	1.45643	0.93807	2.689
0.9971	1.62079	1.27804	3.33699
1.1416	1.79388	1.17393	3.22063
1.18568	1.39553	1.21849	3.27387
0.92955	1.63155	1.24666	2.43652
1.19948	1.61249	1.14939	2.98115
0.9716	1.75573	0.82442	3.01909
1.00694	1.38753	0.99705	3.02702
0.96093	1.6739	0.84839	2.8226
0.83573	1.5476	0.91255	3.09003
0.87287	0.74357	1.09282	3.00905
0.78833	0.61423	1.00165	2.88215
1.22936	1.62531	1.00636	3.52198
0.84017	1.63818	1.02763	4.689
0.88854	1.6814	0.95865	3.52005
1.04425	1.49576	0.86126	3.16833
1.12188	1.33884	1.15273	4.45712
1.33063	1.43726	0.98488	2.81071
0.92073	1.53561	1.64546	3.29333
0.94675	1.04939	1.12842	3.26371
0.94835	1.31314	0.89069	2.1149
0.89289	1.48987	0.8073	3.77424
0.90139	1.92013	1.20922	4.71642
1.07001	1.87021	0.97058	2.75412
0.84838	1.90718	1.2222	2.84975
1.08069	1.47599	1.20097	3.38642
1.03883	1.46968	1.09373	2.85292
1.03216	1.30341	1.03829	2.96391
0.89847	1.85685	0.91452	1.98891
1	1.27288	1.19604	2.31721
0.8573	1.89982	0.80775	2.74067
1.00737	1.73901	0.71821	2.09149
1.14253	1.635	0.9362	3.08162
1.16007	1.69452	0.88323	2.45824
1.01197	1.90222	0.87749	4.00114
1.01547	0.97303	0.8921	3.81192
0.91132	1.64522	0.80868	2.32825
1.03254	1.62239	0.90936	2.71596
1.16569	1.82485	0.87681	3.22655
1.02836	1.2999	0.87925	3.31008
0.98304	1.85045	1.11693	2.71138
0.98132	1.43728	0.90597	2.60975
1.14651	1.36564	0.76598	2.25844
1.18258	1.03904	0.8414	2.68109
0.74318	1.7263	1.37876	2.64662
0.98637	1.37619	0.79836	2.88132
1.01056	1.83454	0.7933	2.84717
1.01552	1.59621	0.9713	3.44788
0.87796	1.67885	0.942	3.1048
0.98782	1.01731	1.05056	4.24174
0.92941	1.61606	1.11167	2.06556
1.24007	1.14536	0.95511	2.74735
0.87609	1.51524	0.78918	3.0063
1.09951	1.36546	0.92946	3.13492
1.0333	1.794	1.10294	——
0.79788	1.62781	1.05442	——
0.94171	1.2981	——	——
1.2014	1.55881	——	——
0.81849	1.54221	——	——
1.15107	1.35273	——	——
0.94367	1.51064	——	——
1.10193	1.73514	——	——
1.11425	1.50601	——	——
0.98353	1.51809	——	——
0.70609	1.42672	——	——
0.81947	0.97561	——	——
0.84697	1.25029	——	——
0.98951	1.07034	——	——
1.28041	1.23405	——	——
1.3078	1.27718	——	——
1.05458	1.56471	——	——
0.89078	1.9244	——	——
1.80797	2.09593	——	——
1.40319	1.87208	——	——
0.91452	0.34872	——	——
0.98676	1.97221	——	——
0.9742	1.4	——	——
0.99047	1.29076	——	——
0.95685	1.39421	——	——
0.98219	1.68992	——	——
0.97956	1.07273	——	——
0.68035	1.06609	——	——
0.65371	1.53638	——	——
0.97442	1.28151	——	——
1.17366	1.65663	——	——
0.89359	0.90607	——	——
0.78911	1.42507	——	——
1.30271	1.29568	——	——
0.99884	0.93807	——	——
0.75035	1.05827	——	——
1.22093	1.11162	——	——
0.68048	1.32963	——	——
0.70268	1.45023	——	——
1.65951	1.44593	——	——
0.78862	1.31829	——	——
0.61265	1.66038	——	——
0.7473	1.96859	——	——
1.00566	1.60183	——	——
0.90934	1.15014	——	——
0.83326	0.99751	——	——
1.01137	1.33371	——	——
0.81449	1.34569	——	——
1.07942	1.4174	——	——
0.86224	0.85894	——	——
0.85026	1.13884	——	——
1.2165	1.22916	——	——
1.26745	1.09989	——	——
1.04341	0.7058	——	——
0.85882	1.21576	——	——
0.82109	0.93775	——	——
0.99997	1.48525	——	——
0.83945	1.1546	——	——
0.85839	1.24912	——	——
1.08107	0.67954	——	——
1.42616	1.09017	——	——
1.27013	1.40873	——	——
0.90621	1.29827	——	——
1.03912	1.27304	——	——
1.30721	1.58619	——	——
1.01031	1.38628	——	——
0.97059	1.23021	——	——
0.89299	1.30144	——	——
0.8251	0.98131	——	——
1	1.37703	——	——
0.35986	1.48583	——	——
0.28053	1.20696	——	——
0.37926	1.82685	——	——
0.48923	1.22631	——	——
0.45796	1.38994	——	——
1.53159	1.64768	——	——
2.51788	1.97276	——	——
1.56222	2.46723	——	——
0.50601	1.96769	——	——
0.25425	1.29244	——	——
2.53489	1.9452	——	——
0.32674	1.66867	——	——
1.77274	1.31279	——	——
0.27556	1.13695	——	——
0.92009	1.13631	——	——
1.50661	1.11989	——	——
1.83744	1.29672	——	——
0.55285	1.6173	——	——
0.756	1.27597	——	——
0.42497	1.24638	——	——
1.1903	1.23649	——	——
1.96957	1.35537	——	——
2.12423	1.24535	——	——
0.58552	1.65315	——	——
2.64758	1.64655	——	——
1.72465	1.27454	——	——
0.54443	1.86014	——	——
0.46095	1.64288	——	——
0.41048	1.41085	——	——
1.59035	1.4095	——	——
0.26877	1.81833	——	——
0.59831	1.82151	——	——
0.21289	1.38239	——	——
0.59473	2.10415	——	——
0.97564	1.61084	——	——
1.77075	1.27889	——	——
1.77596	1.34797	——	——
0.338	0.97838	——	——
0.21074	1.73535	——	——
1.38476	1.11211	——	——
0.35357	1.5237	——	——
1.53733	1.74962	——	——
0.40227	2.10297	——	——
0.23047	2.12324	——	——
2.16501	2.45468	——	——
1.24473	2.13952	——	——
0.47087	1.82816	——	——
1.28576	1.98903	——	——
0.52158	1.83638	——	——
1.53938	1.55216	——	——
1.54814	2.01348	——	——
0.25642	2.82631	——	——
1.18311	2.13285	——	——
2.71023	1.98777	——	——
0.76869	1.62112	——	——
1.1937	0.99104	——	——
0.64935	0.96855	——	——
0.92902	0.87264	——	——
0.67205	0.84888	——	——
0.52394	1.25529	——	——
0.67469	1.78259	——	——
0.4014	1.49063	——	——
0.46768	1.66655	——	——
0.58123	0.75409	——	——
0.63496	0.97911	——	——
2.00268	1.92257	——	——
0.60457	1.11556	——	——
0.48461	0.35216	——	——
0.81758	0.6246	——	——
0.96718	2.26603	——	——
0.50677	1.56745	——	——
0.84634	0.83552	——	——
1.38323	0.90291	——	——
1.10924	0.7331	——	——
0.62916	2.04384	——	——
0.75271	2.23048	——	——
2.70672	1.14624	——	——
0.97075	1.04289	——	——
1.00835	0.61036	——	——
0.84128	0.8427	——	——
0.67958	0.83936	——	——
0.569	2.09786	——	——
0.83453	2.12869	——	——
1.41779	2.94837	——	——
1.9266	1.25835	——	——
0.48893	1.35341	——	——
0.97683	1.23254	——	——
0.97133	1.25517	——	——
1.16764	0.67045	——	——
1.13875	1.82877	——	——
0.65194	2.50594	——	——
0.66526	1.74712	——	——
0.68002	1.77731	——	——
0.73153	1.68044	——	——
0.85249	1.82028	——	——
1	1.76017	——	——
0.95075	1.61576	——	——
0.88044	1.10488	——	——
1.00804	1.41595	——	——
1.04696	1.21216	——	——
0.8208	1.39756	——	——
1.05915	1.4464	——	——
0.85793	1.77203	——	——
0.88913	2.17938	——	——
0.8485	2.37364	——	——
0.73795	2.12013	——	——
0.77075	0.394916	——	——
0.6961	2.23353	——	——
1.08553	1.5855	——	——
0.74187	1.46178	——	——
0.78458	1.57894	——	——
0.92208	1.91383	——	——
0.99062	1.21487	——	——
1.17495	1.20735	——	——
0.81301	1.73995	——	——
0.83598	1.45131	——	——
0.8374	1.87613	——	——
0.78843	1.02612	——	——
0.79593	1.61389	——	——
0.94482	1.46735	——	——
0.74912	1.06236	——	——
0.95425	1.19849	——	——
0.91729	1.25891	——	——
0.9114	1.5058	——	——
0.79335	1.64238	——	——
0.883	1.63751	——	——
0.757	1.49296	——	——
0.88951	1.88038	——	——
1.00886	2.22942	——	——
1.02435	1.81407	——	——
0.89357	1.30253	——	——
0.89666	1.12968	——	——
0.8047	1.51042	——	——
0.91174	1.52399	——	——
1.02931	1.6052	——	——
0.90805	0.972747	——	——
0.86803	1.28973	——	——
0.86651	1.39202	——	——
1.01237	1.24562	——	——
1.04422	0.799317	——	——
0.65623	1.37685	——	——
0.87097	1.062	——	——
0.89233	1.68204	——	——
0.89671	1.30758	——	——
0.77524	1.41463	——	——
0.87225	0.769578	——	——
0.82067	1.23462	——	——
1.09499	1.59538	——	——
0.77359	1.47029	——	——
0.97087	1.44171	——	——
0.91241	1.79636	——	——
0.70453	1.56996	——	——
0.83153	1.39321	——	——
1.06084	1.62315	——	——
0.72273	1.2939	——	——
1.0164	1.47836	——	——
0.83326	2.20876	——	——
0.97301	1.59903	——	——
0.98389	1.20048	——	——
0.86846	2.12459	——	——
0.62348	1.40792	——	——
0.72359	0.823755	——	——
0.74788	1.65426	——	——
0.87374	1.43874	——	——
1.13061	1.53209	——	——
1.15479	1.42508	——	——
0.9312	1.53273	——	——
0.78656	1.39585	——	——
1.59644	1.42148	——	——
1.23902	0.759281	——	——
0.80752	2.07108	——	——
0.87131	2.83797	——	——
0.86022	1.97861	——	——
0.87459	2.0128	——	——
0.8449	1.9031	——	——
0.86728	2.06146	——	——
0.86495	1.99339	——	——
0.60075	1.95435	——	——
0.57723	2.19376	——	——
0.86042	1.90586	——	——
1.03635	1.14326	——	——
0.78904	0.517163	——	——
0.69679	2.17369	——	——
1.1503	0.572727	——	——
0.88198	0.929665	——	——
0.66256	1.34762	——	——
1.07809	2.14823	——	——
0.60087	1.57464	——	——
0.62047	1.84755	——	——
1.46535	0.747807	——	——
0.69635	0.464891	——	——
0.54097	1.62315	——	——
0.65987	1.2939	——	——
1.08621	1.47836	——	——
——	2.20876	——	——
——	1.59903	——	——
——	1.20048	——	——
——	2.12459	——	——
——	1.40792	——	——
——	0.823755	——	——
——	1.65426	——	——
——	1.43874	——	——
——	1.53209	——	——
——	1.46369	——	——
——	1.88977	——	——
——	1.48673	——	——
——	1.28759	——	——
——	1.28687	——	——
——	1.26827	——	——
——	1.46853	——	——
——	1.83159	——	——
——	1.44503	——	——
——	1.41152	——	——
——	1.40032	——	——
——	1.53495	——	——
——	1.41036	——	——
——	1.87219	——	——
——	1.86472	——	——
——	1.44341	——	——
——	2.10661	——	——
——	1.86056	——	——
——	1.59778	——	——
——	1.59626	——	——
——	2.05926	——	——
——	2.06286	——	——
——	1.56555	——	——
——	2.38295	——	——
——	1.82427	——	——
——	1.44834	——	——
——	1.52657	——	——
——	1.10801	——	——
——	1.96528	——	——
——	1.25946	——	——
——	1.72559	——	——
——	1.98144	——	——
——	2.38161	——	——
——	2.423	——	——
——	2.07039	——	——
——	2.25257	——	——
——	2.0797	——	——
——	1.75782	——	——
——	2.28026	——	——
——	2.41545	——	——
——	2.25115	——	——
——	1.83592	——	——
——	1.12235	——	——
——	1.09688	——	——
——	0.988265	——	——
——	0.961345	——	——
——	1.42161	——	——
——	2.01878	——	——
——	1.68814	——	——
——	1.88737	——	——
——	0.854003	——	——
——	1.10884	——	——
——	2.17731	——	——
——	1.26337	——	——
——	0.398821	——	——
——	0.707364	——	——
——	2.56627	——	——
——	1.77513	——	——
——	0.946219	——	——
——	1.02254	——	——
——	0.830234	——	——
——	2.31465	——	——
——	2.52602	——	——
——	1.29811	——	——
——	1.18107	——	——
——	0.691231	——	——
——	0.954361	——	——
——	0.950571	——	——
——	1.46178	——	——
——	1.57894	——	——
——	1.91383	——	——
——	1.21487	——	——
——	1.20735	——	——
——	1.73995	——	——
——	1.45131	——	——
——	1.87613	——	——
——	1.02612	——	——
——	1.61389	——	——
——	1.46735	——	——
——	1.06236	——	——
——	1.19849	——	——
——	1.25891	——	——
——	1.5058	——	——
——	1.64238	——	——
——	1.63751	——	——
——	1.49296	——	——
——	1.88038	——	——
——	2.22942	——	——
——	1.81407	——	——
——	1.30253	——	——
——	1.12968	——	——
——	1.51042	——	——
——	1.52399	——	——
——	1.6052	——	——
——	0.972747	——	——
——	1.28973	——	——
——	1.39202	——	——
——	1.24562	——	——
——	0.799317	——	——
——	1.37685	——	——
——	1.062	——	——
——	1.68204	——	——
——	1.30758	——	——
——	1.41463	——	——
——	0.769578	——	——
——	1.23462	——	——
——	1.59538	——	——

## Sheet: Fig_4_b
C. auratus	C. auratus	C. gibelio
Bivalent	Univalent	Bivalent	Univalent
55	0	26	98
46	0	24	110
48	0	5	131
49	0	10	133
49	0	10	132
49	0	9	129
49	1	13	128
51	0	12	132
48	0	3	139
51	1	8	138
52	2	3	159
50	1	9	146
50	0	14	141
51	0	7	115
50	0	22	144
53	0	6	111
51	0	12	129
49	0	17	125
50	1	7	124
——		10	136

## Sheet: Fig_4_e
	gene_name	gene_ID	Brain			Heart			HP			Kidney			Liver			Muscle			Ovary			Spleen			4-cell			Blastula			Shield			Bud			8-somite			1 dpf			3 dpf			PO
C.auratus	h2af1alA1	ENSDARP00000137682-D1	0.373037	1.17549	0.621657	0.601075	0.341622	0.372659	0.141493	0.270601	1.3798	0	0.120448	31.0711	0.139105	0.430581	0.502495	1.43781	0.222435	1.03582	1127.21	1030.9	1018.73	0.732477	2.23172	0	2353.14	2586.4	2355.34	949.85	1141.02	1087.65	196.239	188.281	184.259	40.3863	36.1377	40.5161	11.2395	45.0431	13.8578	6.37661	5.30013	3.52885	1.57581	1.47864	1.03161	1358.62	1691.1
	h2af1alA2	ENSDARP00000137682-D2	0.461396	2.31387	0.511846	0.052873	1.03303	1.05994	0.697069	1.08284	1.00454	0	0.080395	33.2405	0.592082	0.125171	0.575789	2.75964	0.34747	1.06296	2551.28	42.0493	188.834	1.87752	5.79194	0.125745	347.757	333.871	334.924	208.35	208.009	490.318	152.348	65.6686	120.807	26.1888	27.6239	25.0473	14.9109	40.5903	15.5969	6.79531	3.27606	3.90602	2.33501	2.81353	1.82655	1341.56	239.819
	h2af1alB1	ENSDARP00000137682-D3	1.11256	1.75878	1.11968	0.642328	1.07247	0.393693	1.22579	0.472724	0.938508	0	0.224685	40.0193	0	0.460774	0.674811	2.59798	0.085982	0.870984	1913.44	1335.77	1342.54	1.17888	18.2837	0.078008	4410.29	4487.62	4174.78	2111.99	2268.85	2257.6	183.483	166.592	202.463	36.494	51.3017	43.9268	22.563	42.8058	11.1169	16.0139	6.38057	7.05944	5.98104	6.61322	7.98385	2014.62	1938.4
C. gibelio	h2af1alA1	ENSDARP00000137682-D1	0.623443	0.131819	1.6477	0.394417	0.425732	0.392673	0.912236	0.586466	1.31126	0	0.333027	0.380388	0.381705	1.0087	0.21039	0.099819	0.688838	0.505374	432.825	605.811	504.688	0.419406	0.175841	2.97854	1819.69	1805.53	1153.72	614.134	365.725	584.775	153.394	277.817	257.661	84.1749	95.6445	46.7998	25.823	21.0985	35.6183	1.36236	1.02448	0.477621	0.335127	0.916882	0.646954	786.591	673.875
	h2af1alA2	ENSDARP00000137682-D2	0.324393	0.25174	1.00042	0.064129	0.44319	0.375608	0.381878	0.497126	0.923375	0	0.12565	0.936877	0.474692	0.893918	0.299898	0.441861	1.46778	0.540381	607.51	740.521	663.556	0.768341	0.223294	4.88175	2312.7	2469.14	1027.52	452.154	189.452	490.854	112.866	180.246	162.287	49.4584	48.3314	33.0198	18.9152	11.7761	31.8665	2.17482	1.90895	1.90555	0.464027	1.2623	0.585925	1606.9	1374.97
	h2af1alB1	ENSDARP00000137682-D3	1.40578	1.49633	1.62327	0.187278	0.237287	0.732032	0.729248	1.79408	2.27542	0	0.726068	0.617151	1.466	1.48426	0.195851	2.05131	0.687175	0.690931	640.01	848.147	619.993	1.06349	0.255881	6.29222	3349.97	3291.14	3549.23	1559.11	1536.19	1478.28	209.123	275.572	302.445	40.8538	49.576	37.0298	15.1833	5.9061	14.9485	0.917127	0.716414	0.987953	1.30466	2.01099	1.59345	1937.27	1435.26
	h2af1alB3	ENSDARP00000137682-D4	0.332886	0.539525	3.02102	0	0.136137	1.84004	0.484165	1.5846	4.86616	0	1.03235	1.77909	0.722752	4.17689	1.62884	0.333432	1.93517	1.73096	891.004	2477.65	1934.41	1.6863	1.30435	0.193045	10856.6	11011.9	9679.24	5064.26	5135.33	4756.86	596.996	818.225	874.476	143.443	172.849	112.831	59.1536	23.4325	54.0316	3.10864	2.93079	4.52932	3.6077	2.83234	3.4557	2768.32	1896.5
	h2af1alB2	ENSDARP00000137682-D5	0.403479	0.539492	3.02102	0	0.136137	1.95086	0.484165	1.54704	5.03612	0	1.03235	1.85928	0.722752	4.24439	1.69939	0.333432	1.93517	1.73096	929.711	2516.63	1977.57	1.78021	1.30435	0.192879	11233.5	11189.2	9877.56	5220.41	5274.99	4828.14	615.502	830.382	887.755	144.516	174.569	114.321	59.9767	23.7714	54.5318	3.10864	2.93069	4.54207	3.67511	2.83234	3.50816	2790.87	1907.39
	h2af1alB9	ENSDARP00000137682-D55	3.28245	1.04997	5.25406	0	0.166454	0.044713	0.471922	0.742579	1.88091	0	0.007129	0	0	0.070512	0	0	0	0	0.630095	1.73701	0.739859	0	0.123842	0	0.678693	0.899165	0.816174	0.253842	0.483813	0.398379	0.225687	0.262296	0.14967	0.317714	0.347004	0.108317	0.812377	0.18525	0.50413	1.22155	0.396778	0.016333	1.13865	0.766611	0.844473	0.961475	0.57081
	h2af1alB10	ENSDARP00000137682-D56	6.04509	1.47274	3.90654	0	0.166454	0.081676	0.332485	1.38038	2.94987	0.045436	0.011881	0	0	0.046225	0	0	0	0	0.339229	0.777418	0.378699	0	0.104494	0	0.250744	0.40505	0.553017	0.142274	0.229014	0.308242	0.345383	0.251995	0.164739	0.133373	0.438115	0.157295	0.835642	0.315025	0.733097	1.29998	0.535252	0.229319	2.12074	0.983186	0.957168	0.774541	0.479055
	h2af1alB8	ENSDARP00000137682-D57	5.43547	2.15486	4.36881	0	0.17356	0.044713	0.313513	1.2269	4.33117	0	0.065525	0.091123	0	0.080307	0	0	0	0	0.230564	0.473782	0.327908	0	0.02322	0	0.257821	0.238875	0.579787	0.296062	0.161648	0.240293	0.465537	1.13563	0.211048	1.14615	0.898627	0.645727	1.96819	0.280222	1.71313	1.15109	0.597277	0.908782	1.41988	0.825001	0.997711	1.06365	0.224868
	h2af1alB6	ENSDARP00000137682-D58	0.227107	0.28756	0.709418	0	0	0	0.284383	0.077852	2.18926	0	0.111236	0	0.010596	0.043967	0	0	0	0	1.19721	2.56768	1.47542	0	0.245215	0	1.91292	2.43581	1.08977	0.418327	0.690149	0.652746	0.463952	0.266141	0.73278	0.234473	0.379145	0.351579	0.087914	0.217878	0.332345	0	0.300819	0.472575	0.470318	0	0.501912	2.54783	3.5243
	h2af1alB4	ENSDARP00000137682-D6	0.267782	0.490217	0.506849	0	0.249471	0.965355	0.369801	0.533561	2.92855	0	0.541496	1.10968	0.927935	0.492929	0.617564	0.13739	1.20048	1.88913	1976.93	3695.61	2881.86	0.410749	1.68603	0.031342	1594.15	1614.38	1765.76	409.797	406.713	399.228	173.882	191.572	94.2551	21.8574	32.3401	26.3104	5.38265	0.877646	3.18766	1.76614	0.21392	1.10221	0.294417	1.86456	0.81366	6606.1	4391.1
	h2af1alB7	ENSDARP00000137682-D62	0.020894	0.033447	0.01311	0	0.086144	0.522455	1.25755	0.0969	0.055227	0	0.001816	0	0.053843	0	0	0	0	0	0.025499	0.068718	0.019721	0	0.002186	0	0.210129	0.255003	0.16678	0.052869	0.020188	0.199713	0.234897	0.150712	0.365223	0.055808	0.104921	0.132609	0.154878	0.164776	0.073688	0.043967	0.245146	0.096037	0.139267	0.11926	0.02759	0.200986	0.142831
	h2af1alB11	ENSDARP00000137682-D65	0.197661	0.120164	0.218443	0	0.054717	0	0.155496	0.420805	0.211548	0	0.080249	0	0	0	0	0	0	0	13.0366	23.7558	12.9905	0	0	0	12.1144	11.1095	10.3142	5.05221	4.6509	4.16665	1.66008	1.27116	1.94934	0.243853	0.014127	0.124008	0	0.212624	0.130255	0.11781	0	0.007937	0	0.397785	0.058375	18.9438	19.002
	h2af1alB5	ENSDARP00000137682-D7	0.021402	1.01035	1.87403	0	0.716166	1.75829	0	1.87422	4.56228	0	1.40894	2.06817	0.003796	0.025065	1.92761	0.60649	2.04099	2.31757	1153.63	2197.57	1730.07	0.023807	1.37926	0.000884	1252.82	1216.78	1578.27	519.302	617.255	584.96	163.724	155.683	200.211	33.3305	43.7392	21.5813	9.60712	5.6693	8.57744	1.92822	1.36467	2.05028	0.107545	1.86695	1.16964	3942.84	2815.2
[truncated: 6 more columns]
