# Supplementary material for: Comparative genome anatomy reveals evolutionary insights into a unique amphitriploid fish
Source: Nat Ecol Evol. 2022 Jul 11;6(9):1354–66. doi: 10.1038/s41559-022-01813-z (PMC9439954; doi:10.1038/s41559-022-01813-z)
Supplement: Source Data Fig. 5 — Statistical source data. [file 41559_2022_1813_MOESM7_ESM.xlsx]

## Sheet: Fig_5_a
ChrID	Name	Start	End	length	Number	Value
chr10A	Ca-02	1	1000000	1000000	2059	0.002059
chr10A	Ca-01	1	1000000	1000000	2334	0.002334
chr10A	Ca-02	1000001	2000000	1000000	1514	0.001514
chr10A	Ca-01	1000001	2000000	1000000	2935	0.002935
chr10A	Ca-02	2000001	3000000	1000000	2683	0.002683
chr10A	Ca-01	2000001	3000000	1000000	1831	0.001831
chr10A	Ca-02	3000001	4000000	1000000	2352	0.002352
chr10A	Ca-01	3000001	4000000	1000000	375	0.000375
chr10A	Ca-02	4000001	5000000	1000000	1407	0.001407
chr10A	Ca-01	4000001	5000000	1000000	2499	0.002499
chr10A	Ca-02	5000001	6000000	1000000	3117	0.003117
chr10A	Ca-01	5000001	6000000	1000000	2848	0.002848
chr10A	Ca-02	6000001	7000000	1000000	2073	0.002073
chr10A	Ca-01	6000001	7000000	1000000	3169	0.003169
chr10A	Ca-02	7000001	8000000	1000000	2522	0.002522
chr10A	Ca-01	7000001	8000000	1000000	3137	0.003137
chr10A	Ca-02	8000001	9000000	1000000	1710	0.00171
chr10A	Ca-01	8000001	9000000	1000000	2882	0.002882
chr10A	Ca-02	9000001	10000000	1000000	4347	0.004347
chr10A	Ca-01	9000001	10000000	1000000	2098	0.002098
chr10A	Ca-02	10000001	11000000	1000000	2705	0.002705
chr10A	Ca-01	10000001	11000000	1000000	1839	0.001839
chr10A	Ca-02	11000001	12000000	1000000	3423	0.003423
chr10A	Ca-01	11000001	12000000	1000000	3366	0.003366
chr10A	Ca-02	12000001	13000000	1000000	4609	0.004609
chr10A	Ca-01	12000001	13000000	1000000	3214	0.003214
chr10A	Ca-02	13000001	14000000	1000000	3696	0.003696
chr10A	Ca-01	13000001	14000000	1000000	322	0.000322
chr10A	Ca-02	14000001	15000000	1000000	4782	0.004782
chr10A	Ca-01	14000001	15000000	1000000	1004	0.001004
chr10A	Ca-02	15000001	16000000	1000000	2401	0.002401
chr10A	Ca-01	15000001	16000000	1000000	3153	0.003153
chr10A	Ca-02	16000001	17000000	1000000	4087	0.004087
chr10A	Ca-01	16000001	17000000	1000000	2599	0.002599
chr10A	Ca-02	17000001	18000000	1000000	2871	0.002871
chr10A	Ca-01	17000001	18000000	1000000	3237	0.003237
chr10A	Ca-02	18000001	19000000	1000000	399	0.000399
chr10A	Ca-01	18000001	19000000	1000000	2713	0.002713
chr10A	Ca-02	19000001	20000000	1000000	1493	0.001493
chr10A	Ca-01	19000001	20000000	1000000	3668	0.003668
chr10A	Ca-02	20000001	21000000	1000000	5381	0.005381
chr10A	Ca-01	20000001	21000000	1000000	2792	0.002792
chr10A	Ca-02	21000001	22000000	1000000	2674	0.002674
chr10A	Ca-01	21000001	22000000	1000000	881	0.000881
chr10A	Ca-02	22000001	22862535	862535	2483	0.00287872
chr10A	Ca-01	22000001	22862535	862535	298	0.000345493
chr10B	Ca-02	1	1000000	1000000	4360	0.00436
chr10B	Ca-01	1	1000000	1000000	3059	0.003059
chr10B	Ca-02	1000001	2000000	1000000	3745	0.003745
chr10B	Ca-01	1000001	2000000	1000000	1756	0.001756
chr10B	Ca-02	2000001	3000000	1000000	1470	0.00147
chr10B	Ca-01	2000001	3000000	1000000	1709	0.001709
chr10B	Ca-02	3000001	4000000	1000000	4710	0.00471
chr10B	Ca-01	3000001	4000000	1000000	2901	0.002901
chr10B	Ca-02	4000001	5000000	1000000	4881	0.004881
chr10B	Ca-01	4000001	5000000	1000000	1551	0.001551
chr10B	Ca-02	5000001	6000000	1000000	4847	0.004847
chr10B	Ca-01	5000001	6000000	1000000	3255	0.003255
chr10B	Ca-02	6000001	7000000	1000000	3706	0.003706
chr10B	Ca-01	6000001	7000000	1000000	2701	0.002701
chr10B	Ca-02	7000001	8000000	1000000	4179	0.004179
chr10B	Ca-01	7000001	8000000	1000000	2803	0.002803
chr10B	Ca-02	8000001	9000000	1000000	4345	0.004345
chr10B	Ca-01	8000001	9000000	1000000	2648	0.002648
chr10B	Ca-02	9000001	10000000	1000000	3912	0.003912
chr10B	Ca-01	9000001	10000000	1000000	447	0.000447
chr10B	Ca-02	10000001	11000000	1000000	4254	0.004254
chr10B	Ca-01	10000001	11000000	1000000	2056	0.002056
chr10B	Ca-02	11000001	12000000	1000000	3568	0.003568
chr10B	Ca-01	11000001	12000000	1000000	2860	0.00286
chr10B	Ca-02	12000001	13000000	1000000	1728	0.001728
chr10B	Ca-01	12000001	13000000	1000000	2305	0.002305
chr10B	Ca-02	13000001	14000000	1000000	4137	0.004137
chr10B	Ca-01	13000001	14000000	1000000	2910	0.00291
chr10B	Ca-02	14000001	15000000	1000000	4226	0.004226
chr10B	Ca-01	14000001	15000000	1000000	3115	0.003115
chr10B	Ca-02	15000001	16000000	1000000	4877	0.004877
chr10B	Ca-01	15000001	16000000	1000000	3588	0.003588
chr10B	Ca-02	16000001	17000000	1000000	3090	0.00309
chr10B	Ca-01	16000001	17000000	1000000	3135	0.003135
chr10B	Ca-02	17000001	18000000	1000000	3169	0.003169
chr10B	Ca-01	17000001	18000000	1000000	3502	0.003502
chr10B	Ca-02	18000001	19000000	1000000	4369	0.004369
chr10B	Ca-01	18000001	19000000	1000000	3546	0.003546
chr10B	Ca-02	19000001	20000000	1000000	4410	0.00441
chr10B	Ca-01	19000001	20000000	1000000	5399	0.005399
chr10B	Ca-02	20000001	21000000	1000000	3633	0.003633
chr10B	Ca-01	20000001	21000000	1000000	5208	0.005208
chr10B	Ca-02	21000001	22000000	1000000	5119	0.005119
chr10B	Ca-01	21000001	22000000	1000000	5723	0.005723
chr10B	Ca-02	22000001	23000000	1000000	1744	0.001744
chr10B	Ca-01	22000001	23000000	1000000	2133	0.002133
chr11A	Ca-02	1	1000000	1000000	4615	0.004615
chr11A	Ca-01	1	1000000	1000000	2759	0.002759
chr11A	Ca-02	1000001	2000000	1000000	3342	0.003342
chr11A	Ca-01	1000001	2000000	1000000	1774	0.001774
chr11A	Ca-02	2000001	3000000	1000000	5603	0.005603
chr11A	Ca-01	2000001	3000000	1000000	3444	0.003444
chr11A	Ca-02	3000001	4000000	1000000	10067	0.010067
chr11A	Ca-01	3000001	4000000	1000000	3516	0.003516
chr11A	Ca-02	4000001	5000000	1000000	7191	0.007191
chr11A	Ca-01	4000001	5000000	1000000	3187	0.003187
chr11A	Ca-02	5000001	6000000	1000000	4718	0.004718
chr11A	Ca-01	5000001	6000000	1000000	3181	0.003181
chr11A	Ca-02	6000001	7000000	1000000	2264	0.002264
chr11A	Ca-01	6000001	7000000	1000000	3013	0.003013
chr11A	Ca-02	7000001	8000000	1000000	742	0.000742
chr11A	Ca-01	7000001	8000000	1000000	3366	0.003366
chr11A	Ca-02	8000001	9000000	1000000	4024	0.004024
chr11A	Ca-01	8000001	9000000	1000000	3078	0.003078
chr11A	Ca-02	9000001	10000000	1000000	3799	0.003799
chr11A	Ca-01	9000001	10000000	1000000	3138	0.003138
chr11A	Ca-02	10000001	11000000	1000000	4275	0.004275
chr11A	Ca-01	10000001	11000000	1000000	2876	0.002876
chr11A	Ca-02	11000001	12000000	1000000	4948	0.004948
chr11A	Ca-01	11000001	12000000	1000000	3122	0.003122
chr11A	Ca-02	12000001	13000000	1000000	4879	0.004879
chr11A	Ca-01	12000001	13000000	1000000	3379	0.003379
chr11A	Ca-02	13000001	14000000	1000000	4499	0.004499
chr11A	Ca-01	13000001	14000000	1000000	3230	0.00323
chr11A	Ca-02	14000001	15000000	1000000	591	0.000591
chr11A	Ca-01	14000001	15000000	1000000	3026	0.003026
chr11A	Ca-02	15000001	16000000	1000000	281	0.000281
chr11A	Ca-01	15000001	16000000	1000000	1645	0.001645
chr11A	Ca-02	16000001	17000000	1000000	336	0.000336
chr11A	Ca-01	16000001	17000000	1000000	1650	0.00165
chr11A	Ca-02	17000001	18000000	1000000	236	0.000236
chr11A	Ca-01	17000001	18000000	1000000	2940	0.00294
chr11A	Ca-02	18000001	19000000	1000000	606	0.000606
chr11A	Ca-01	18000001	19000000	1000000	802	0.000802
chr11A	Ca-02	19000001	20000000	1000000	347	0.000347
chr11A	Ca-01	19000001	20000000	1000000	680	0.00068
chr11A	Ca-02	20000001	21000000	1000000	461	0.000461
chr11A	Ca-01	20000001	21000000	1000000	529	0.000529
chr11A	Ca-02	21000001	22000000	1000000	493	0.000493
chr11A	Ca-01	21000001	22000000	1000000	2463	0.002463
chr11A	Ca-02	22000001	23000000	1000000	593	0.000593
chr11A	Ca-01	22000001	23000000	1000000	2907	0.002907
chr11B	Ca-02	1	1000000	1000000	3841	0.003841
chr11B	Ca-01	1	1000000	1000000	2554	0.002554
chr11B	Ca-02	1000001	2000000	1000000	4901	0.004901
chr11B	Ca-01	1000001	2000000	1000000	3444	0.003444
chr11B	Ca-02	2000001	3000000	1000000	3459	0.003459
chr11B	Ca-01	2000001	3000000	1000000	2713	0.002713
chr11B	Ca-02	3000001	4000000	1000000	629	0.000629
chr11B	Ca-01	3000001	4000000	1000000	1181	0.001181
chr11B	Ca-02	4000001	5000000	1000000	185	0.000185
chr11B	Ca-01	4000001	5000000	1000000	3276	0.003276
chr11B	Ca-02	5000001	6000000	1000000	174	0.000174
chr11B	Ca-01	5000001	6000000	1000000	3687	0.003687
chr11B	Ca-02	6000001	7000000	1000000	3184	0.003184
chr11B	Ca-01	6000001	7000000	1000000	2724	0.002724
chr11B	Ca-02	7000001	8000000	1000000	4047	0.004047
chr11B	Ca-01	7000001	8000000	1000000	2646	0.002646
chr11B	Ca-02	8000001	9000000	1000000	4170	0.00417
chr11B	Ca-01	8000001	9000000	1000000	3008	0.003008
chr11B	Ca-02	9000001	10000000	1000000	528	0.000528
chr11B	Ca-01	9000001	10000000	1000000	3084	0.003084
chr11B	Ca-02	10000001	11000000	1000000	1000	0.001
chr11B	Ca-01	10000001	11000000	1000000	2751	0.002751
chr11B	Ca-02	11000001	12000000	1000000	3371	0.003371
chr11B	Ca-01	11000001	12000000	1000000	1262	0.001262
chr11B	Ca-02	12000001	13000000	1000000	4157	0.004157
chr11B	Ca-01	12000001	13000000	1000000	1853	0.001853
chr11B	Ca-02	13000001	14000000	1000000	8024	0.008024
chr11B	Ca-01	13000001	14000000	1000000	2857	0.002857
chr11B	Ca-02	14000001	15000000	1000000	9143	0.009143
chr11B	Ca-01	14000001	15000000	1000000	2782	0.002782
chr11B	Ca-02	15000001	16000000	1000000	8872	0.008872
chr11B	Ca-01	15000001	16000000	1000000	2613	0.002613
chr11B	Ca-02	16000001	17000000	1000000	9433	0.009433
chr11B	Ca-01	16000001	17000000	1000000	2739	0.002739
chr11B	Ca-02	17000001	18000000	1000000	9787	0.009787
chr11B	Ca-01	17000001	18000000	1000000	2834	0.002834
chr11B	Ca-02	18000001	19000000	1000000	6729	0.006729
chr11B	Ca-01	18000001	19000000	1000000	3099	0.003099
chr11B	Ca-02	19000001	20000000	1000000	2761	0.002761
chr11B	Ca-01	19000001	20000000	1000000	3215	0.003215
chr11B	Ca-02	20000001	21000000	1000000	2326	0.002326
chr11B	Ca-01	20000001	21000000	1000000	2444	0.002444
chr11B	Ca-02	21000001	22000000	1000000	3684	0.003684
chr11B	Ca-01	21000001	22000000	1000000	2982	0.002982
chr11B	Ca-02	22000001	23000000	1000000	3647	0.003647
chr11B	Ca-01	22000001	23000000	1000000	2910	0.00291
chr11B	Ca-02	23000001	24000000	1000000	3689	0.003689
chr11B	Ca-01	23000001	24000000	1000000	2662	0.002662
chr12A	Ca-02	1	1000000	1000000	5351	0.005351
chr12A	Ca-01	1	1000000	1000000	3251	0.003251
chr12A	Ca-02	1000001	2000000	1000000	2175	0.002175
chr12A	Ca-01	1000001	2000000	1000000	3564	0.003564
chr12A	Ca-02	2000001	3000000	1000000	4229	0.004229
chr12A	Ca-01	2000001	3000000	1000000	3476	0.003476
chr12A	Ca-02	3000001	4000000	1000000	228	0.000228
chr12A	Ca-01	3000001	4000000	1000000	3729	0.003729
chr12A	Ca-02	4000001	5000000	1000000	149	0.000149
chr12A	Ca-01	4000001	5000000	1000000	2437	0.002437
chr12A	Ca-02	5000001	6000000	1000000	1715	0.001715
chr12A	Ca-01	5000001	6000000	1000000	795	0.000795
chr12A	Ca-02	6000001	7000000	1000000	2946	0.002946
chr12A	Ca-01	6000001	7000000	1000000	2454	0.002454
chr12A	Ca-02	7000001	8000000	1000000	779	0.000779
chr12A	Ca-01	7000001	8000000	1000000	170	0.00017
chr12A	Ca-02	8000001	9000000	1000000	772	0.000772
chr12A	Ca-01	8000001	9000000	1000000	232	0.000232
chr12A	Ca-02	9000001	10000000	1000000	568	0.000568
chr12A	Ca-01	9000001	10000000	1000000	207	0.000207
chr12A	Ca-02	10000001	11000000	1000000	3528	0.003528
chr12A	Ca-01	10000001	11000000	1000000	1960	0.00196
chr12A	Ca-02	11000001	12000000	1000000	1112	0.001112
chr12A	Ca-01	11000001	12000000	1000000	3378	0.003378
chr12A	Ca-02	12000001	13000000	1000000	1657	0.001657
chr12A	Ca-01	12000001	13000000	1000000	2324	0.002324
chr12A	Ca-02	13000001	14000000	1000000	2858	0.002858
chr12A	Ca-01	13000001	14000000	1000000	3318	0.003318
chr12A	Ca-02	14000001	15000000	1000000	184	0.000184
chr12A	Ca-01	14000001	15000000	1000000	3178	0.003178
chr12A	Ca-02	15000001	16000000	1000000	142	0.000142
chr12A	Ca-01	15000001	16000000	1000000	2419	0.002419
chr12A	Ca-02	16000001	17000000	1000000	258	0.000258
chr12A	Ca-01	16000001	17000000	1000000	2844	0.002844
chr12A	Ca-02	17000001	18000000	1000000	2552	0.002552
chr12A	Ca-01	17000001	18000000	1000000	2814	0.002814
chr12A	Ca-02	18000001	19000000	1000000	4327	0.004327
chr12A	Ca-01	18000001	19000000	1000000	2842	0.002842
chr12A	Ca-02	19000001	20000000	1000000	541	0.000541
chr12A	Ca-01	19000001	20000000	1000000	3127	0.003127
chr12A	Ca-02	20000001	21000000	1000000	778	0.000778
chr12A	Ca-01	20000001	21000000	1000000	3116	0.003116
chr12A	Ca-02	21000001	22000000	1000000	3921	0.003921
chr12A	Ca-01	21000001	22000000	1000000	3421	0.003421
chr12A	Ca-02	22000001	23000000	1000000	757	0.000757
chr12A	Ca-01	22000001	23000000	1000000	3439	0.003439
chr12A	Ca-02	23000001	24000000	1000000	3581	0.003581
chr12A	Ca-01	23000001	24000000	1000000	3038	0.003038
chr12B	Ca-02	1	1000000	1000000	4671	0.004671
chr12B	Ca-01	1	1000000	1000000	3094	0.003094
chr12B	Ca-02	1000001	2000000	1000000	1413	0.001413
chr12B	Ca-01	1000001	2000000	1000000	687	0.000687
chr12B	Ca-02	2000001	3000000	1000000	2541	0.002541
chr12B	Ca-01	2000001	3000000	1000000	1793	0.001793
chr12B	Ca-02	3000001	4000000	1000000	3460	0.00346
chr12B	Ca-01	3000001	4000000	1000000	3119	0.003119
chr12B	Ca-02	4000001	5000000	1000000	4438	0.004438
chr12B	Ca-01	4000001	5000000	1000000	3370	0.00337
chr12B	Ca-02	5000001	6000000	1000000	4203	0.004203
chr12B	Ca-01	5000001	6000000	1000000	3128	0.003128
chr12B	Ca-02	6000001	7000000	1000000	4608	0.004608
chr12B	Ca-01	6000001	7000000	1000000	3437	0.003437
chr12B	Ca-02	7000001	8000000	1000000	3527	0.003527
chr12B	Ca-01	7000001	8000000	1000000	2713	0.002713
chr12B	Ca-02	8000001	9000000	1000000	1231	0.001231
chr12B	Ca-01	8000001	9000000	1000000	1180	0.00118
chr12B	Ca-02	9000001	10000000	1000000	2908	0.002908
chr12B	Ca-01	9000001	10000000	1000000	2535	0.002535
chr12B	Ca-02	10000001	11000000	1000000	4794	0.004794
chr12B	Ca-01	10000001	11000000	1000000	3219	0.003219
chr12B	Ca-02	11000001	12000000	1000000	4120	0.00412
chr12B	Ca-01	11000001	12000000	1000000	2930	0.00293
chr12B	Ca-02	12000001	13000000	1000000	4173	0.004173
chr12B	Ca-01	12000001	13000000	1000000	3139	0.003139
chr12B	Ca-02	13000001	14000000	1000000	2494	0.002494
chr12B	Ca-01	13000001	14000000	1000000	3242	0.003242
chr12B	Ca-02	14000001	15000000	1000000	3278	0.003278
chr12B	Ca-01	14000001	15000000	1000000	2838	0.002838
chr12B	Ca-02	15000001	16000000	1000000	4169	0.004169
chr12B	Ca-01	15000001	16000000	1000000	3011	0.003011
chr12B	Ca-02	16000001	17000000	1000000	3802	0.003802
chr12B	Ca-01	16000001	17000000	1000000	2887	0.002887
chr12B	Ca-02	17000001	18000000	1000000	3182	0.003182
chr12B	Ca-01	17000001	18000000	1000000	2768	0.002768
chr12B	Ca-02	18000001	19000000	1000000	81	8.1e-05
chr12B	Ca-01	18000001	19000000	1000000	3089	0.003089
chr12B	Ca-02	19000001	20000000	1000000	3345	0.003345
chr12B	Ca-01	19000001	20000000	1000000	2795	0.002795
chr12B	Ca-02	20000001	21000000	1000000	4051	0.004051
chr12B	Ca-01	20000001	21000000	1000000	3233	0.003233
chr12B	Ca-02	21000001	22000000	1000000	4527	0.004527
chr12B	Ca-01	21000001	22000000	1000000	3215	0.003215
chr12B	Ca-02	22000001	23000000	1000000	4967	0.004967
chr12B	Ca-01	22000001	23000000	1000000	3239	0.003239
chr12B	Ca-02	23000001	23631608	631608	3113	0.00492869
chr12B	Ca-01	23000001	23631608	631608	1295	0.00205032
chr13A	Ca-02	1	1000000	1000000	2974	0.002974
chr13A	Ca-01	1	1000000	1000000	1703	0.001703
chr13A	Ca-02	1000001	2000000	1000000	2885	0.002885
chr13A	Ca-01	1000001	2000000	1000000	1405	0.001405
chr13A	Ca-02	2000001	3000000	1000000	2009	0.002009
chr13A	Ca-01	2000001	3000000	1000000	1800	0.0018
chr13A	Ca-02	3000001	4000000	1000000	1276	0.001276
chr13A	Ca-01	3000001	4000000	1000000	1506	0.001506
chr13A	Ca-02	4000001	5000000	1000000	711	0.000711
chr13A	Ca-01	4000001	5000000	1000000	945	0.000945
chr13A	Ca-02	5000001	6000000	1000000	710	0.00071
chr13A	Ca-01	5000001	6000000	1000000	999	0.000999
chr13A	Ca-02	6000001	7000000	1000000	4968	0.004968
chr13A	Ca-01	6000001	7000000	1000000	3563	0.003563
chr13A	Ca-02	7000001	8000000	1000000	3715	0.003715
chr13A	Ca-01	7000001	8000000	1000000	2332	0.002332
chr13A	Ca-02	8000001	9000000	1000000	2321	0.002321
chr13A	Ca-01	8000001	9000000	1000000	1695	0.001695
chr13A	Ca-02	9000001	10000000	1000000	4493	0.004493
chr13A	Ca-01	9000001	10000000	1000000	455	0.000455
chr13A	Ca-02	10000001	11000000	1000000	5423	0.005423
chr13A	Ca-01	10000001	11000000	1000000	1128	0.001128
chr13A	Ca-02	11000001	12000000	1000000	1684	0.001684
chr13A	Ca-01	11000001	12000000	1000000	2089	0.002089
chr13A	Ca-02	12000001	13000000	1000000	2243	0.002243
chr13A	Ca-01	12000001	13000000	1000000	3908	0.003908
chr13A	Ca-02	13000001	14000000	1000000	4970	0.00497
chr13A	Ca-01	13000001	14000000	1000000	3498	0.003498
chr13A	Ca-02	14000001	15000000	1000000	4462	0.004462
chr13A	Ca-01	14000001	15000000	1000000	2010	0.00201
chr13A	Ca-02	15000001	16000000	1000000	4424	0.004424
chr13A	Ca-01	15000001	16000000	1000000	2948	0.002948
chr13A	Ca-02	16000001	17000000	1000000	4321	0.004321
chr13A	Ca-01	16000001	17000000	1000000	3055	0.003055
chr13A	Ca-02	17000001	18000000	1000000	4551	0.004551
chr13A	Ca-01	17000001	18000000	1000000	3545	0.003545
chr13A	Ca-02	18000001	19000000	1000000	4976	0.004976
chr13A	Ca-01	18000001	19000000	1000000	3153	0.003153
chr13A	Ca-02	19000001	20000000	1000000	4388	0.004388
chr13A	Ca-01	19000001	20000000	1000000	1371	0.001371
chr13A	Ca-02	20000001	21000000	1000000	4240	0.00424
chr13A	Ca-01	20000001	21000000	1000000	2669	0.002669
chr13A	Ca-02	21000001	22000000	1000000	3970	0.00397
chr13A	Ca-01	21000001	22000000	1000000	2532	0.002532
chr13A	Ca-02	22000001	23000000	1000000	1755	0.001755
chr13A	Ca-01	22000001	23000000	1000000	3307	0.003307
chr13A	Ca-02	23000001	24000000	1000000	83	8.3e-05
chr13A	Ca-01	23000001	24000000	1000000	3735	0.003735
chr13A	Ca-02	24000001	25000000	1000000	3104	0.003104
chr13A	Ca-01	24000001	25000000	1000000	3205	0.003205
chr13A	Ca-02	25000001	26000000	1000000	1364	0.001364
chr13A	Ca-01	25000001	26000000	1000000	3367	0.003367
chr13A	Ca-02	26000001	27000000	1000000	4585	0.004585
chr13A	Ca-01	26000001	27000000	1000000	2162	0.002162
chr13A	Ca-02	27000001	28000000	1000000	1860	0.00186
chr13A	Ca-01	27000001	28000000	1000000	3438	0.003438
chr13A	Ca-02	28000001	29000000	1000000	927	0.000927
chr13A	Ca-01	28000001	29000000	1000000	440	0.00044
chr13A	Ca-02	29000001	30000000	1000000	2370	0.00237
chr13A	Ca-01	29000001	30000000	1000000	3236	0.003236
chr13A	Ca-02	30000001	31000000	1000000	2758	0.002758
chr13A	Ca-01	30000001	31000000	1000000	3621	0.003621
chr13B	Ca-02	1	1000000	1000000	2658	0.002658
chr13B	Ca-01	1	1000000	1000000	1809	0.001809
chr13B	Ca-02	1000001	2000000	1000000	3372	0.003372
chr13B	Ca-01	1000001	2000000	1000000	784	0.000784
chr13B	Ca-02	2000001	3000000	1000000	4243	0.004243
chr13B	Ca-01	2000001	3000000	1000000	343	0.000343
chr13B	Ca-02	3000001	4000000	1000000	4133	0.004133
chr13B	Ca-01	3000001	4000000	1000000	2594	0.002594
chr13B	Ca-02	4000001	5000000	1000000	2390	0.00239
chr13B	Ca-01	4000001	5000000	1000000	1788	0.001788
chr13B	Ca-02	5000001	6000000	1000000	4370	0.00437
chr13B	Ca-01	5000001	6000000	1000000	1328	0.001328
chr13B	Ca-02	6000001	7000000	1000000	767	0.000767
chr13B	Ca-01	6000001	7000000	1000000	1546	0.001546
chr13B	Ca-02	7000001	8000000	1000000	203	0.000203
chr13B	Ca-01	7000001	8000000	1000000	2951	0.002951
chr13B	Ca-02	8000001	9000000	1000000	1023	0.001023
chr13B	Ca-01	8000001	9000000	1000000	1949	0.001949
chr13B	Ca-02	9000001	10000000	1000000	3092	0.003092
chr13B	Ca-01	9000001	10000000	1000000	2354	0.002354
chr13B	Ca-02	10000001	11000000	1000000	4603	0.004603
chr13B	Ca-01	10000001	11000000	1000000	2207	0.002207
chr13B	Ca-02	11000001	12000000	1000000	4230	0.00423
chr13B	Ca-01	11000001	12000000	1000000	141	0.000141
chr13B	Ca-02	12000001	13000000	1000000	3665	0.003665
chr13B	Ca-01	12000001	13000000	1000000	113	0.000113
chr13B	Ca-02	13000001	14000000	1000000	4318	0.004318
chr13B	Ca-01	13000001	14000000	1000000	253	0.000253
chr13B	Ca-02	14000001	15000000	1000000	2163	0.002163
chr13B	Ca-01	14000001	15000000	1000000	2968	0.002968
chr13B	Ca-02	15000001	16000000	1000000	2618	0.002618
chr13B	Ca-01	15000001	16000000	1000000	2493	0.002493
chr13B	Ca-02	16000001	17000000	1000000	1584	0.001584
chr13B	Ca-01	16000001	17000000	1000000	2435	0.002435
chr13B	Ca-02	17000001	18000000	1000000	3884	0.003884
chr13B	Ca-01	17000001	18000000	1000000	2747	0.002747
chr13B	Ca-02	18000001	19000000	1000000	3270	0.00327
chr13B	Ca-01	18000001	19000000	1000000	2052	0.002052
chr13B	Ca-02	19000001	20000000	1000000	3943	0.003943
chr13B	Ca-01	19000001	20000000	1000000	1274	0.001274
chr13B	Ca-02	20000001	21000000	1000000	3834	0.003834
chr13B	Ca-01	20000001	21000000	1000000	2481	0.002481
chr13B	Ca-02	21000001	22000000	1000000	4653	0.004653
chr13B	Ca-01	21000001	22000000	1000000	2896	0.002896
chr13B	Ca-02	22000001	23000000	1000000	3764	0.003764
chr13B	Ca-01	22000001	23000000	1000000	1274	0.001274
chr13B	Ca-02	23000001	24000000	1000000	3845	0.003845
chr13B	Ca-01	23000001	24000000	1000000	1766	0.001766
chr13B	Ca-02	24000001	25000000	1000000	1980	0.00198
chr13B	Ca-01	24000001	25000000	1000000	822	0.000822
chr13B	Ca-02	25000001	26000000	1000000	4379	0.004379
chr13B	Ca-01	25000001	26000000	1000000	564	0.000564
chr13B	Ca-02	26000001	27000000	1000000	6364	0.006364
chr13B	Ca-01	26000001	27000000	1000000	3313	0.003313
chr13B	Ca-02	27000001	28000000	1000000	7374	0.007374
chr13B	Ca-01	27000001	28000000	1000000	2803	0.002803
chr13B	Ca-02	28000001	29000000	1000000	3380	0.00338
chr13B	Ca-01	28000001	29000000	1000000	2664	0.002664
chr14A	Ca-02	1	1000000	1000000	3100	0.0031
chr14A	Ca-01	1	1000000	1000000	2184	0.002184
chr14A	Ca-02	1000001	2000000	1000000	4313	0.004313
chr14A	Ca-01	1000001	2000000	1000000	3123	0.003123
chr14A	Ca-02	2000001	3000000	1000000	4190	0.00419
chr14A	Ca-01	2000001	3000000	1000000	3745	0.003745
chr14A	Ca-02	3000001	4000000	1000000	1865	0.001865
chr14A	Ca-01	3000001	4000000	1000000	3484	0.003484
chr14A	Ca-02	4000001	5000000	1000000	2171	0.002171
chr14A	Ca-01	4000001	5000000	1000000	3302	0.003302
chr14A	Ca-02	5000001	6000000	1000000	4168	0.004168
chr14A	Ca-01	5000001	6000000	1000000	2976	0.002976
chr14A	Ca-02	6000001	7000000	1000000	3187	0.003187
chr14A	Ca-01	6000001	7000000	1000000	2120	0.00212
chr14A	Ca-02	7000001	8000000	1000000	4361	0.004361
chr14A	Ca-01	7000001	8000000	1000000	2284	0.002284
chr14A	Ca-02	8000001	9000000	1000000	4451	0.004451
chr14A	Ca-01	8000001	9000000	1000000	3374	0.003374
chr14A	Ca-02	9000001	10000000	1000000	3950	0.00395
chr14A	Ca-01	9000001	10000000	1000000	3146	0.003146
chr14A	Ca-02	10000001	11000000	1000000	4147	0.004147
chr14A	Ca-01	10000001	11000000	1000000	2128	0.002128
chr14A	Ca-02	11000001	12000000	1000000	4225	0.004225
chr14A	Ca-01	11000001	12000000	1000000	2682	0.002682
chr14A	Ca-02	12000001	13000000	1000000	4075	0.004075
chr14A	Ca-01	12000001	13000000	1000000	2926	0.002926
chr14A	Ca-02	13000001	14000000	1000000	2391	0.002391
chr14A	Ca-01	13000001	14000000	1000000	621	0.000621
chr14A	Ca-02	14000001	15000000	1000000	213	0.000213
chr14A	Ca-01	14000001	15000000	1000000	176	0.000176
chr14A	Ca-02	15000001	16000000	1000000	2595	0.002595
chr14A	Ca-01	15000001	16000000	1000000	126	0.000126
chr14A	Ca-02	16000001	17000000	1000000	4696	0.004696
chr14A	Ca-01	16000001	17000000	1000000	96	9.6e-05
chr14A	Ca-02	17000001	18000000	1000000	5027	0.005027
chr14A	Ca-01	17000001	18000000	1000000	249	0.000249
chr14A	Ca-02	18000001	19000000	1000000	4635	0.004635
chr14A	Ca-01	18000001	19000000	1000000	1108	0.001108
chr14A	Ca-02	19000001	20000000	1000000	4822	0.004822
chr14A	Ca-01	19000001	20000000	1000000	181	0.000181
chr14A	Ca-02	20000001	21000000	1000000	5133	0.005133
chr14A	Ca-01	20000001	21000000	1000000	992	0.000992
chr14A	Ca-02	21000001	22000000	1000000	4640	0.00464
chr14A	Ca-01	21000001	22000000	1000000	485	0.000485
chr14A	Ca-02	22000001	23000000	1000000	2190	0.00219
chr14A	Ca-01	22000001	23000000	1000000	822	0.000822
chr14A	Ca-02	23000001	24000000	1000000	3874	0.003874
chr14A	Ca-01	23000001	24000000	1000000	2202	0.002202
chr14A	Ca-02	24000001	25000000	1000000	4132	0.004132
chr14A	Ca-01	24000001	25000000	1000000	1430	0.00143
chr14A	Ca-02	25000001	26000000	1000000	4713	0.004713
chr14A	Ca-01	25000001	26000000	1000000	2756	0.002756
chr14A	Ca-02	26000001	26914525	914525	3669	0.00401192
chr14A	Ca-01	26000001	26914525	914525	2554	0.00279271
chr14B	Ca-02	1	1000000	1000000	3746	0.003746
chr14B	Ca-01	1	1000000	1000000	2557	0.002557
chr14B	Ca-02	1000001	2000000	1000000	5605	0.005605
chr14B	Ca-01	1000001	2000000	1000000	3962	0.003962
chr14B	Ca-02	2000001	3000000	1000000	5340	0.00534
chr14B	Ca-01	2000001	3000000	1000000	1247	0.001247
chr14B	Ca-02	3000001	4000000	1000000	4765	0.004765
chr14B	Ca-01	3000001	4000000	1000000	1815	0.001815
chr14B	Ca-02	4000001	5000000	1000000	4111	0.004111
chr14B	Ca-01	4000001	5000000	1000000	3082	0.003082
chr14B	Ca-02	5000001	6000000	1000000	2172	0.002172
chr14B	Ca-01	5000001	6000000	1000000	3037	0.003037
chr14B	Ca-02	6000001	7000000	1000000	2153	0.002153
chr14B	Ca-01	6000001	7000000	1000000	3021	0.003021
chr14B	Ca-02	7000001	8000000	1000000	4173	0.004173
chr14B	Ca-01	7000001	8000000	1000000	2947	0.002947
chr14B	Ca-02	8000001	9000000	1000000	3782	0.003782
chr14B	Ca-01	8000001	9000000	1000000	2640	0.00264
chr14B	Ca-02	9000001	10000000	1000000	3511	0.003511
chr14B	Ca-01	9000001	10000000	1000000	2817	0.002817
chr14B	Ca-02	10000001	11000000	1000000	2069	0.002069
chr14B	Ca-01	10000001	11000000	1000000	2615	0.002615
chr14B	Ca-02	11000001	12000000	1000000	3414	0.003414
chr14B	Ca-01	11000001	12000000	1000000	2759	0.002759
chr14B	Ca-02	12000001	13000000	1000000	3712	0.003712
chr14B	Ca-01	12000001	13000000	1000000	2771	0.002771
chr14B	Ca-02	13000001	14000000	1000000	1499	0.001499
chr14B	Ca-01	13000001	14000000	1000000	3025	0.003025
chr14B	Ca-02	14000001	15000000	1000000	3760	0.00376
chr14B	Ca-01	14000001	15000000	1000000	2814	0.002814
chr14B	Ca-02	15000001	16000000	1000000	3477	0.003477
chr14B	Ca-01	15000001	16000000	1000000	2975	0.002975
chr14B	Ca-02	16000001	17000000	1000000	1675	0.001675
chr14B	Ca-01	16000001	17000000	1000000	2975	0.002975
chr14B	Ca-02	17000001	18000000	1000000	4530	0.00453
chr14B	Ca-01	17000001	18000000	1000000	3204	0.003204
chr14B	Ca-02	18000001	19000000	1000000	4731	0.004731
chr14B	Ca-01	18000001	19000000	1000000	2976	0.002976
chr14B	Ca-02	19000001	20000000	1000000	2281	0.002281
chr14B	Ca-01	19000001	20000000	1000000	1238	0.001238
chr14B	Ca-02	20000001	21000000	1000000	385	0.000385
chr14B	Ca-01	20000001	21000000	1000000	2863	0.002863
chr14B	Ca-02	21000001	22000000	1000000	274	0.000274
chr14B	Ca-01	21000001	22000000	1000000	3064	0.003064
chr14B	Ca-02	22000001	23000000	1000000	790	0.00079
chr14B	Ca-01	22000001	23000000	1000000	1417	0.001417
chr14B	Ca-02	23000001	24000000	1000000	1063	0.001063
chr14B	Ca-01	23000001	24000000	1000000	1370	0.00137
chr14B	Ca-02	24000001	25000000	1000000	3022	0.003022
chr14B	Ca-01	24000001	25000000	1000000	3327	0.003327
chr14B	Ca-02	25000001	26000000	1000000	3720	0.00372
chr14B	Ca-01	25000001	26000000	1000000	2765	0.002765
chr14B	Ca-02	26000001	27000000	1000000	1941	0.001941
chr14B	Ca-01	26000001	27000000	1000000	1762	0.001762
chr14B	Ca-02	27000001	28000000	1000000	685	0.000685
chr14B	Ca-01	27000001	28000000	1000000	939	0.000939
chr14B	Ca-02	28000001	28775669	775669	429	0.000553071
chr14B	Ca-01	28000001	28775669	775669	1720	0.00221744
chr15A	Ca-02	1	1000000	1000000	3562	0.003562
chr15A	Ca-01	1	1000000	1000000	2066	0.002066
chr15A	Ca-02	1000001	2000000	1000000	4631	0.004631
chr15A	Ca-01	1000001	2000000	1000000	3133	0.003133
chr15A	Ca-02	2000001	3000000	1000000	5617	0.005617
chr15A	Ca-01	2000001	3000000	1000000	2113	0.002113
chr15A	Ca-02	3000001	4000000	1000000	4008	0.004008
chr15A	Ca-01	3000001	4000000	1000000	1304	0.001304
chr15A	Ca-02	4000001	5000000	1000000	2184	0.002184
chr15A	Ca-01	4000001	5000000	1000000	2035	0.002035
chr15A	Ca-02	5000001	6000000	1000000	4026	0.004026
chr15A	Ca-01	5000001	6000000	1000000	818	0.000818
chr15A	Ca-02	6000001	7000000	1000000	3996	0.003996
chr15A	Ca-01	6000001	7000000	1000000	273	0.000273
chr15A	Ca-02	7000001	8000000	1000000	3814	0.003814
chr15A	Ca-01	7000001	8000000	1000000	253	0.000253
chr15A	Ca-02	8000001	9000000	1000000	200	0.0002
chr15A	Ca-01	8000001	9000000	1000000	2261	0.002261
chr15A	Ca-02	9000001	10000000	1000000	1969	0.001969
chr15A	Ca-01	9000001	10000000	1000000	2692	0.002692
chr15A	Ca-02	10000001	11000000	1000000	4486	0.004486
chr15A	Ca-01	10000001	11000000	1000000	1470	0.00147
chr15A	Ca-02	11000001	12000000	1000000	4775	0.004775
chr15A	Ca-01	11000001	12000000	1000000	2893	0.002893
chr15A	Ca-02	12000001	13000000	1000000	3144	0.003144
chr15A	Ca-01	12000001	13000000	1000000	101	0.000101
chr15A	Ca-02	13000001	14000000	1000000	3876	0.003876
chr15A	Ca-01	13000001	14000000	1000000	1975	0.001975
chr15A	Ca-02	14000001	15000000	1000000	4001	0.004001
chr15A	Ca-01	14000001	15000000	1000000	2781	0.002781
chr15A	Ca-02	15000001	16000000	1000000	4494	0.004494
chr15A	Ca-01	15000001	16000000	1000000	2888	0.002888
chr15A	Ca-02	16000001	17000000	1000000	4404	0.004404
chr15A	Ca-01	16000001	17000000	1000000	1152	0.001152
chr15A	Ca-02	17000001	18000000	1000000	4691	0.004691
chr15A	Ca-01	17000001	18000000	1000000	1999	0.001999
chr15A	Ca-02	18000001	19000000	1000000	4786	0.004786
chr15A	Ca-01	18000001	19000000	1000000	1078	0.001078
chr15A	Ca-02	19000001	20000000	1000000	4395	0.004395
chr15A	Ca-01	19000001	20000000	1000000	779	0.000779
chr15A	Ca-02	20000001	21000000	1000000	5278	0.005278
chr15A	Ca-01	20000001	21000000	1000000	3698	0.003698
chr15A	Ca-02	21000001	22000000	1000000	4453	0.004453
chr15A	Ca-01	21000001	22000000	1000000	3055	0.003055
chr15A	Ca-02	22000001	23000000	1000000	5396	0.005396
chr15A	Ca-01	22000001	23000000	1000000	3036	0.003036
chr15A	Ca-02	23000001	24000000	1000000	6090	0.00609
chr15A	Ca-01	23000001	24000000	1000000	3005	0.003005
chr15A	Ca-02	24000001	24531501	531501	4130	0.00777045
chr15A	Ca-01	24000001	24531501	531501	1620	0.00304797
chr15B	Ca-02	1	1000000	1000000	4612	0.004612
chr15B	Ca-01	1	1000000	1000000	2745	0.002745
chr15B	Ca-02	1000001	2000000	1000000	4147	0.004147
chr15B	Ca-01	1000001	2000000	1000000	3263	0.003263
chr15B	Ca-02	2000001	3000000	1000000	2834	0.002834
chr15B	Ca-01	2000001	3000000	1000000	2063	0.002063
chr15B	Ca-02	3000001	4000000	1000000	4998	0.004998
chr15B	Ca-01	3000001	4000000	1000000	3326	0.003326
chr15B	Ca-02	4000001	5000000	1000000	3811	0.003811
chr15B	Ca-01	4000001	5000000	1000000	230	0.00023
chr15B	Ca-02	5000001	6000000	1000000	3542	0.003542
chr15B	Ca-01	5000001	6000000	1000000	1414	0.001414
chr15B	Ca-02	6000001	7000000	1000000	2481	0.002481
chr15B	Ca-01	6000001	7000000	1000000	2091	0.002091
chr15B	Ca-02	7000001	8000000	1000000	4654	0.004654
chr15B	Ca-01	7000001	8000000	1000000	2042	0.002042
chr15B	Ca-02	8000001	9000000	1000000	4648	0.004648
chr15B	Ca-01	8000001	9000000	1000000	125	0.000125
chr15B	Ca-02	9000001	10000000	1000000	4652	0.004652
chr15B	Ca-01	9000001	10000000	1000000	212	0.000212
chr15B	Ca-02	10000001	11000000	1000000	3753	0.003753
chr15B	Ca-01	10000001	11000000	1000000	138	0.000138
chr15B	Ca-02	11000001	12000000	1000000	4748	0.004748
chr15B	Ca-01	11000001	12000000	1000000	1834	0.001834
chr15B	Ca-02	12000001	13000000	1000000	4307	0.004307
chr15B	Ca-01	12000001	13000000	1000000	2268	0.002268
chr15B	Ca-02	13000001	14000000	1000000	3973	0.003973
chr15B	Ca-01	13000001	14000000	1000000	2250	0.00225
chr15B	Ca-02	14000001	15000000	1000000	4139	0.004139
chr15B	Ca-01	14000001	15000000	1000000	270	0.00027
chr15B	Ca-02	15000001	16000000	1000000	4078	0.004078
chr15B	Ca-01	15000001	16000000	1000000	1724	0.001724
chr15B	Ca-02	16000001	17000000	1000000	3730	0.00373
chr15B	Ca-01	16000001	17000000	1000000	2622	0.002622
chr15B	Ca-02	17000001	18000000	1000000	4077	0.004077
chr15B	Ca-01	17000001	18000000	1000000	2966	0.002966
chr15B	Ca-02	18000001	19000000	1000000	4155	0.004155
chr15B	Ca-01	18000001	19000000	1000000	2615	0.002615
chr15B	Ca-02	19000001	20000000	1000000	4564	0.004564
chr15B	Ca-01	19000001	20000000	1000000	2456	0.002456
chr15B	Ca-02	20000001	21000000	1000000	4157	0.004157
chr15B	Ca-01	20000001	21000000	1000000	2932	0.002932
chr15B	Ca-02	21000001	22000000	1000000	409	0.000409
chr15B	Ca-01	21000001	22000000	1000000	1289	0.001289
chr15B	Ca-02	22000001	23000000	1000000	2084	0.002084
chr15B	Ca-01	22000001	23000000	1000000	2619	0.002619
chr15B	Ca-02	23000001	24000000	1000000	5077	0.005077
chr15B	Ca-01	23000001	24000000	1000000	3642	0.003642
chr15B	Ca-02	24000001	25000000	1000000	6609	0.006609
chr15B	Ca-01	24000001	25000000	1000000	878	0.000878
chr15B	Ca-02	25000001	26000000	1000000	5161	0.005161
chr15B	Ca-01	25000001	26000000	1000000	3393	0.003393
chr15B	Ca-02	26000001	26664337	664337	2492	0.00375111
chr15B	Ca-01	26000001	26664337	664337	1752	0.00263722
chr16A	Ca-02	1	1000000	1000000	3259	0.003259
chr16A	Ca-01	1	1000000	1000000	2304	0.002304
chr16A	Ca-02	1000001	2000000	1000000	1582	0.001582
chr16A	Ca-01	1000001	2000000	1000000	3270	0.00327
chr16A	Ca-02	2000001	3000000	1000000	246	0.000246
chr16A	Ca-01	2000001	3000000	1000000	3375	0.003375
chr16A	Ca-02	3000001	4000000	1000000	140	0.00014
chr16A	Ca-01	3000001	4000000	1000000	3288	0.003288
chr16A	Ca-02	4000001	5000000	1000000	155	0.000155
chr16A	Ca-01	4000001	5000000	1000000	2586	0.002586
chr16A	Ca-02	5000001	6000000	1000000	456	0.000456
chr16A	Ca-01	5000001	6000000	1000000	1662	0.001662
chr16A	Ca-02	6000001	7000000	1000000	174	0.000174
chr16A	Ca-01	6000001	7000000	1000000	2611	0.002611
chr16A	Ca-02	7000001	8000000	1000000	140	0.00014
chr16A	Ca-01	7000001	8000000	1000000	2036	0.002036
chr16A	Ca-02	8000001	9000000	1000000	95	9.5e-05
chr16A	Ca-01	8000001	9000000	1000000	3186	0.003186
chr16A	Ca-02	9000001	10000000	1000000	306	0.000306
chr16A	Ca-01	9000001	10000000	1000000	1931	0.001931
chr16A	Ca-02	10000001	11000000	1000000	116	0.000116
chr16A	Ca-01	10000001	11000000	1000000	3041	0.003041
chr16A	Ca-02	11000001	12000000	1000000	1338	0.001338
chr16A	Ca-01	11000001	12000000	1000000	3459	0.003459
chr16A	Ca-02	12000001	13000000	1000000	4333	0.004333
chr16A	Ca-01	12000001	13000000	1000000	1827	0.001827
chr16A	Ca-02	13000001	14000000	1000000	1849	0.001849
chr16A	Ca-01	13000001	14000000	1000000	2022	0.002022
chr16A	Ca-02	14000001	15000000	1000000	2817	0.002817
chr16A	Ca-01	14000001	15000000	1000000	256	0.000256
chr16A	Ca-02	15000001	16000000	1000000	3983	0.003983
chr16A	Ca-01	15000001	16000000	1000000	630	0.00063
chr16A	Ca-02	16000001	17000000	1000000	1199	0.001199
chr16A	Ca-01	16000001	17000000	1000000	2831	0.002831
chr16A	Ca-02	17000001	18000000	1000000	402	0.000402
chr16A	Ca-01	17000001	18000000	1000000	830	0.00083
chr16A	Ca-02	18000001	19000000	1000000	4502	0.004502
chr16A	Ca-01	18000001	19000000	1000000	3397	0.003397
chr16A	Ca-02	19000001	20000000	1000000	3469	0.003469
chr16A	Ca-01	19000001	20000000	1000000	2096	0.002096
chr16A	Ca-02	20000001	21000000	1000000	2261	0.002261
chr16A	Ca-01	20000001	21000000	1000000	974	0.000974
chr16A	Ca-02	21000001	22000000	1000000	2365	0.002365
chr16A	Ca-01	21000001	22000000	1000000	742	0.000742
chr16A	Ca-02	22000001	23000000	1000000	1985	0.001985
chr16A	Ca-01	22000001	23000000	1000000	2221	0.002221
chr16A	Ca-02	23000001	24000000	1000000	2882	0.002882
chr16A	Ca-01	23000001	24000000	1000000	3324	0.003324
chr16A	Ca-02	24000001	25000000	1000000	3584	0.003584
chr16A	Ca-01	24000001	25000000	1000000	3354	0.003354
chr16A	Ca-02	25000001	26000000	1000000	2491	0.002491
chr16A	Ca-01	25000001	26000000	1000000	3517	0.003517
chr16A	Ca-02	26000001	27000000	1000000	2088	0.002088
chr16A	Ca-01	26000001	27000000	1000000	3491	0.003491
chr16A	Ca-02	27000001	28000000	1000000	243	0.000243
chr16A	Ca-01	27000001	28000000	1000000	3269	0.003269
chr16B	Ca-02	1	1000000	1000000	4429	0.004429
chr16B	Ca-01	1	1000000	1000000	2942	0.002942
chr16B	Ca-02	1000001	2000000	1000000	4176	0.004176
chr16B	Ca-01	1000001	2000000	1000000	3453	0.003453
chr16B	Ca-02	2000001	3000000	1000000	3204	0.003204
chr16B	Ca-01	2000001	3000000	1000000	3037	0.003037
chr16B	Ca-02	3000001	4000000	1000000	4648	0.004648
chr16B	Ca-01	3000001	4000000	1000000	3239	0.003239
chr16B	Ca-02	4000001	5000000	1000000	4577	0.004577
chr16B	Ca-01	4000001	5000000	1000000	3083	0.003083
chr16B	Ca-02	5000001	6000000	1000000	4278	0.004278
chr16B	Ca-01	5000001	6000000	1000000	3198	0.003198
chr16B	Ca-02	6000001	7000000	1000000	3022	0.003022
chr16B	Ca-01	6000001	7000000	1000000	967	0.000967
chr16B	Ca-02	7000001	8000000	1000000	112	0.000112
chr16B	Ca-01	7000001	8000000	1000000	1848	0.001848
chr16B	Ca-02	8000001	9000000	1000000	2409	0.002409
chr16B	Ca-01	8000001	9000000	1000000	3007	0.003007
chr16B	Ca-02	9000001	10000000	1000000	3655	0.003655
chr16B	Ca-01	9000001	10000000	1000000	2731	0.002731
chr16B	Ca-02	10000001	11000000	1000000	2202	0.002202
chr16B	Ca-01	10000001	11000000	1000000	2906	0.002906
chr16B	Ca-02	11000001	12000000	1000000	3816	0.003816
chr16B	Ca-01	11000001	12000000	1000000	3239	0.003239
chr16B	Ca-02	12000001	13000000	1000000	3822	0.003822
chr16B	Ca-01	12000001	13000000	1000000	2706	0.002706
chr16B	Ca-02	13000001	14000000	1000000	4081	0.004081
chr16B	Ca-01	13000001	14000000	1000000	2808	0.002808
chr16B	Ca-02	14000001	15000000	1000000	4174	0.004174
chr16B	Ca-01	14000001	15000000	1000000	1902	0.001902
chr16B	Ca-02	15000001	16000000	1000000	3158	0.003158
chr16B	Ca-01	15000001	16000000	1000000	2353	0.002353
chr16B	Ca-02	16000001	17000000	1000000	2514	0.002514
chr16B	Ca-01	16000001	17000000	1000000	2325	0.002325
chr16B	Ca-02	17000001	18000000	1000000	4687	0.004687
chr16B	Ca-01	17000001	18000000	1000000	2944	0.002944
chr16B	Ca-02	18000001	19000000	1000000	1145	0.001145
chr16B	Ca-01	18000001	19000000	1000000	3121	0.003121
chr16B	Ca-02	19000001	20000000	1000000	4034	0.004034
chr16B	Ca-01	19000001	20000000	1000000	3034	0.003034
chr16B	Ca-02	20000001	21000000	1000000	1560	0.00156
chr16B	Ca-01	20000001	21000000	1000000	3046	0.003046
chr16B	Ca-02	21000001	22000000	1000000	572	0.000572
chr16B	Ca-01	21000001	22000000	1000000	1577	0.001577
chr16B	Ca-02	22000001	23000000	1000000	694	0.000694
chr16B	Ca-01	22000001	23000000	1000000	1445	0.001445
chr16B	Ca-02	23000001	24000000	1000000	970	0.00097
chr16B	Ca-01	23000001	24000000	1000000	2185	0.002185
chr16B	Ca-02	24000001	25000000	1000000	3273	0.003273
chr16B	Ca-01	24000001	25000000	1000000	2837	0.002837
chr16B	Ca-02	25000001	26000000	1000000	754	0.000754
chr16B	Ca-01	25000001	26000000	1000000	3044	0.003044
chr16B	Ca-02	26000001	27000000	1000000	1845	0.001845
chr16B	Ca-01	26000001	27000000	1000000	2644	0.002644
chr16B	Ca-02	27000001	28000000	1000000	1170	0.00117
chr16B	Ca-01	27000001	28000000	1000000	2883	0.002883
chr16B	Ca-02	28000001	29000000	1000000	2444	0.002444
chr16B	Ca-01	28000001	29000000	1000000	2518	0.002518
chr16B	Ca-02	29000001	30000000	1000000	851	0.000851
chr16B	Ca-01	29000001	30000000	1000000	2963	0.002963
chr16B	Ca-02	30000001	30504434	504434	106	0.000210137
chr16B	Ca-01	30000001	30504434	504434	925	0.00183374
chr17A	Ca-02	1	1000000	1000000	3015	0.003015
chr17A	Ca-01	1	1000000	1000000	1890	0.00189
chr17A	Ca-02	1000001	2000000	1000000	421	0.000421
chr17A	Ca-01	1000001	2000000	1000000	2951	0.002951
chr17A	Ca-02	2000001	3000000	1000000	3702	0.003702
chr17A	Ca-01	2000001	3000000	1000000	3859	0.003859
chr17A	Ca-02	3000001	4000000	1000000	3909	0.003909
chr17A	Ca-01	3000001	4000000	1000000	2314	0.002314
chr17A	Ca-02	4000001	5000000	1000000	3799	0.003799
chr17A	Ca-01	4000001	5000000	1000000	2793	0.002793
chr17A	Ca-02	5000001	6000000	1000000	80	8e-05
chr17A	Ca-01	5000001	6000000	1000000	3519	0.003519
chr17A	Ca-02	6000001	7000000	1000000	4337	0.004337
chr17A	Ca-01	6000001	7000000	1000000	3125	0.003125
chr17A	Ca-02	7000001	8000000	1000000	4460	0.00446
chr17A	Ca-01	7000001	8000000	1000000	952	0.000952
chr17A	Ca-02	8000001	9000000	1000000	4642	0.004642
chr17A	Ca-01	8000001	9000000	1000000	904	0.000904
chr17A	Ca-02	9000001	10000000	1000000	4496	0.004496
chr17A	Ca-01	9000001	10000000	1000000	3396	0.003396
chr17A	Ca-02	10000001	11000000	1000000	2125	0.002125
chr17A	Ca-01	10000001	11000000	1000000	3249	0.003249
chr17A	Ca-02	11000001	12000000	1000000	3473	0.003473
chr17A	Ca-01	11000001	12000000	1000000	3070	0.00307
chr17A	Ca-02	12000001	13000000	1000000	1572	0.001572
chr17A	Ca-01	12000001	13000000	1000000	2053	0.002053
chr17A	Ca-02	13000001	14000000	1000000	3328	0.003328
chr17A	Ca-01	13000001	14000000	1000000	1721	0.001721
chr17A	Ca-02	14000001	15000000	1000000	2955	0.002955
chr17A	Ca-01	14000001	15000000	1000000	624	0.000624
chr17A	Ca-02	15000001	16000000	1000000	3955	0.003955
chr17A	Ca-01	15000001	16000000	1000000	136	0.000136
chr17A	Ca-02	16000001	17000000	1000000	3960	0.00396
chr17A	Ca-01	16000001	17000000	1000000	3193	0.003193
chr17A	Ca-02	17000001	18000000	1000000	4883	0.004883
chr17A	Ca-01	17000001	18000000	1000000	3352	0.003352
chr17A	Ca-02	18000001	19000000	1000000	3490	0.00349
chr17A	Ca-01	18000001	19000000	1000000	354	0.000354
chr17A	Ca-02	19000001	20000000	1000000	241	0.000241
chr17A	Ca-01	19000001	20000000	1000000	159	0.000159
chr17A	Ca-02	20000001	21000000	1000000	914	0.000914
chr17A	Ca-01	20000001	21000000	1000000	2233	0.002233
chr17A	Ca-02	21000001	22000000	1000000	707	0.000707
chr17A	Ca-01	21000001	22000000	1000000	604	0.000604
chr17A	Ca-02	22000001	23000000	1000000	612	0.000612
chr17A	Ca-01	22000001	23000000	1000000	2150	0.00215
chr17A	Ca-02	23000001	24000000	1000000	2528	0.002528
chr17A	Ca-01	23000001	24000000	1000000	3576	0.003576
chr17A	Ca-02	24000001	25000000	1000000	1289	0.001289
chr17A	Ca-01	24000001	25000000	1000000	3108	0.003108
chr17A	Ca-02	25000001	26000000	1000000	1183	0.001183
chr17A	Ca-01	25000001	26000000	1000000	2422	0.002422
chr17B	Ca-02	1	1000000	1000000	1446	0.001446
chr17B	Ca-01	1	1000000	1000000	2517	0.002517
chr17B	Ca-02	1000001	2000000	1000000	5571	0.005571
chr17B	Ca-01	1000001	2000000	1000000	3246	0.003246
chr17B	Ca-02	2000001	3000000	1000000	5021	0.005021
chr17B	Ca-01	2000001	3000000	1000000	3131	0.003131
chr17B	Ca-02	3000001	4000000	1000000	4234	0.004234
chr17B	Ca-01	3000001	4000000	1000000	3193	0.003193
chr17B	Ca-02	4000001	5000000	1000000	4727	0.004727
chr17B	Ca-01	4000001	5000000	1000000	3018	0.003018
chr17B	Ca-02	5000001	6000000	1000000	4104	0.004104
chr17B	Ca-01	5000001	6000000	1000000	2485	0.002485
chr17B	Ca-02	6000001	7000000	1000000	1462	0.001462
chr17B	Ca-01	6000001	7000000	1000000	1623	0.001623
chr17B	Ca-02	7000001	8000000	1000000	3685	0.003685
chr17B	Ca-01	7000001	8000000	1000000	2622	0.002622
chr17B	Ca-02	8000001	9000000	1000000	4219	0.004219
chr17B	Ca-01	8000001	9000000	1000000	2591	0.002591
chr17B	Ca-02	9000001	10000000	1000000	3505	0.003505
chr17B	Ca-01	9000001	10000000	1000000	2046	0.002046
chr17B	Ca-02	10000001	11000000	1000000	3469	0.003469
chr17B	Ca-01	10000001	11000000	1000000	354	0.000354
chr17B	Ca-02	11000001	12000000	1000000	3700	0.0037
chr17B	Ca-01	11000001	12000000	1000000	1867	0.001867
chr17B	Ca-02	12000001	13000000	1000000	2650	0.00265
chr17B	Ca-01	12000001	13000000	1000000	1464	0.001464
chr17B	Ca-02	13000001	14000000	1000000	3702	0.003702
chr17B	Ca-01	13000001	14000000	1000000	1926	0.001926
chr17B	Ca-02	14000001	15000000	1000000	2568	0.002568
chr17B	Ca-01	14000001	15000000	1000000	2606	0.002606
chr17B	Ca-02	15000001	16000000	1000000	3068	0.003068
chr17B	Ca-01	15000001	16000000	1000000	2781	0.002781
chr17B	Ca-02	16000001	17000000	1000000	4433	0.004433
chr17B	Ca-01	16000001	17000000	1000000	1898	0.001898
chr17B	Ca-02	17000001	18000000	1000000	4144	0.004144
chr17B	Ca-01	17000001	18000000	1000000	3028	0.003028
chr17B	Ca-02	18000001	19000000	1000000	3555	0.003555
chr17B	Ca-01	18000001	19000000	1000000	1318	0.001318
chr17B	Ca-02	19000001	20000000	1000000	1612	0.001612
chr17B	Ca-01	19000001	20000000	1000000	557	0.000557
chr17B	Ca-02	20000001	21000000	1000000	4351	0.004351
chr17B	Ca-01	20000001	21000000	1000000	3260	0.00326
chr17B	Ca-02	21000001	22000000	1000000	1343	0.001343
chr17B	Ca-01	21000001	22000000	1000000	2541	0.002541
chr17B	Ca-02	22000001	23000000	1000000	1198	0.001198
chr17B	Ca-01	22000001	23000000	1000000	973	0.000973
chr17B	Ca-02	23000001	24000000	1000000	690	0.00069
chr17B	Ca-01	23000001	24000000	1000000	1282	0.001282
chr17B	Ca-02	24000001	25000000	1000000	377	0.000377
chr17B	Ca-01	24000001	25000000	1000000	2465	0.002465
chr17B	Ca-02	25000001	26000000	1000000	1649	0.001649
chr17B	Ca-01	25000001	26000000	1000000	180	0.00018
chr17B	Ca-02	26000001	27000000	1000000	861	0.000861
chr17B	Ca-01	26000001	27000000	1000000	362	0.000362
chr18A	Ca-02	1	1000000	1000000	2477	0.002477
chr18A	Ca-01	1	1000000	1000000	2030	0.00203
chr18A	Ca-02	1000001	2000000	1000000	1986	0.001986
chr18A	Ca-01	1000001	2000000	1000000	2599	0.002599
chr18A	Ca-02	2000001	3000000	1000000	2279	0.002279
chr18A	Ca-01	2000001	3000000	1000000	3335	0.003335
chr18A	Ca-02	3000001	4000000	1000000	2571	0.002571
chr18A	Ca-01	3000001	4000000	1000000	128	0.000128
chr18A	Ca-02	4000001	5000000	1000000	1548	0.001548
chr18A	Ca-01	4000001	5000000	1000000	1192	0.001192
chr18A	Ca-02	5000001	6000000	1000000	4175	0.004175
chr18A	Ca-01	5000001	6000000	1000000	3149	0.003149
chr18A	Ca-02	6000001	7000000	1000000	3437	0.003437
chr18A	Ca-01	6000001	7000000	1000000	2387	0.002387
chr18A	Ca-02	7000001	8000000	1000000	4391	0.004391
chr18A	Ca-01	7000001	8000000	1000000	3290	0.00329
chr18A	Ca-02	8000001	9000000	1000000	4572	0.004572
chr18A	Ca-01	8000001	9000000	1000000	619	0.000619
chr18A	Ca-02	9000001	10000000	1000000	5017	0.005017
chr18A	Ca-01	9000001	10000000	1000000	3163	0.003163
chr18A	Ca-02	10000001	11000000	1000000	2517	0.002517
chr18A	Ca-01	10000001	11000000	1000000	975	0.000975
chr18A	Ca-02	11000001	12000000	1000000	1394	0.001394
chr18A	Ca-01	11000001	12000000	1000000	462	0.000462
chr18A	Ca-02	12000001	13000000	1000000	1272	0.001272
chr18A	Ca-01	12000001	13000000	1000000	451	0.000451
chr18A	Ca-02	13000001	14000000	1000000	1595	0.001595
chr18A	Ca-01	13000001	14000000	1000000	379	0.000379
chr18A	Ca-02	14000001	15000000	1000000	3335	0.003335
chr18A	Ca-01	14000001	15000000	1000000	1634	0.001634
chr18A	Ca-02	15000001	16000000	1000000	2730	0.00273
chr18A	Ca-01	15000001	16000000	1000000	2691	0.002691
chr18A	Ca-02	16000001	17000000	1000000	1819	0.001819
chr18A	Ca-01	16000001	17000000	1000000	1897	0.001897
chr18A	Ca-02	17000001	18000000	1000000	529	0.000529
chr18A	Ca-01	17000001	18000000	1000000	142	0.000142
chr18A	Ca-02	18000001	19000000	1000000	352	0.000352
chr18A	Ca-01	18000001	19000000	1000000	2554	0.002554
chr18A	Ca-02	19000001	20000000	1000000	133	0.000133
chr18A	Ca-01	19000001	20000000	1000000	3364	0.003364
chr18A	Ca-02	20000001	21000000	1000000	153	0.000153
chr18A	Ca-01	20000001	21000000	1000000	2917	0.002917
chr18A	Ca-02	21000001	22000000	1000000	83	8.3e-05
chr18A	Ca-01	21000001	22000000	1000000	3093	0.003093
chr18A	Ca-02	22000001	23000000	1000000	292	0.000292
chr18A	Ca-01	22000001	23000000	1000000	2069	0.002069
chr18A	Ca-02	23000001	24000000	1000000	96	9.6e-05
chr18A	Ca-01	23000001	24000000	1000000	2866	0.002866
chr18A	Ca-02	24000001	25000000	1000000	258	0.000258
chr18A	Ca-01	24000001	25000000	1000000	3533	0.003533
chr18A	Ca-02	25000001	26000000	1000000	229	0.000229
chr18A	Ca-01	25000001	26000000	1000000	3621	0.003621
chr18A	Ca-02	26000001	27000000	1000000	133	0.000133
chr18A	Ca-01	26000001	27000000	1000000	3325	0.003325
chr18A	Ca-02	27000001	28000000	1000000	133	0.000133
chr18A	Ca-01	27000001	28000000	1000000	3157	0.003157
chr18A	Ca-02	28000001	29000000	1000000	2748	0.002748
chr18A	Ca-01	28000001	29000000	1000000	1602	0.001602
chr18A	Ca-02	29000001	30000000	1000000	4784	0.004784
chr18A	Ca-01	29000001	30000000	1000000	3008	0.003008
chr18B	Ca-02	1	1000000	1000000	8182	0.008182
chr18B	Ca-01	1	1000000	1000000	2789	0.002789
chr18B	Ca-02	1000001	2000000	1000000	9564	0.009564
chr18B	Ca-01	1000001	2000000	1000000	3218	0.003218
chr18B	Ca-02	2000001	3000000	1000000	2054	0.002054
chr18B	Ca-01	2000001	3000000	1000000	1860	0.00186
chr18B	Ca-02	3000001	4000000	1000000	224	0.000224
chr18B	Ca-01	3000001	4000000	1000000	3607	0.003607
chr18B	Ca-02	4000001	5000000	1000000	268	0.000268
chr18B	Ca-01	4000001	5000000	1000000	538	0.000538
chr18B	Ca-02	5000001	6000000	1000000	681	0.000681
chr18B	Ca-01	5000001	6000000	1000000	2807	0.002807
chr18B	Ca-02	6000001	7000000	1000000	4025	0.004025
chr18B	Ca-01	6000001	7000000	1000000	3331	0.003331
chr18B	Ca-02	7000001	8000000	1000000	394	0.000394
chr18B	Ca-01	7000001	8000000	1000000	3156	0.003156
chr18B	Ca-02	8000001	9000000	1000000	2879	0.002879
chr18B	Ca-01	8000001	9000000	1000000	2311	0.002311
chr18B	Ca-02	9000001	10000000	1000000	887	0.000887
chr18B	Ca-01	9000001	10000000	1000000	1545	0.001545
chr18B	Ca-02	10000001	11000000	1000000	1020	0.00102
chr18B	Ca-01	10000001	11000000	1000000	816	0.000816
chr18B	Ca-02	11000001	12000000	1000000	1001	0.001001
chr18B	Ca-01	11000001	12000000	1000000	1110	0.00111
chr18B	Ca-02	12000001	13000000	1000000	662	0.000662
chr18B	Ca-01	12000001	13000000	1000000	1197	0.001197
chr18B	Ca-02	13000001	14000000	1000000	549	0.000549
chr18B	Ca-01	13000001	14000000	1000000	2640	0.00264
chr18B	Ca-02	14000001	15000000	1000000	212	0.000212
chr18B	Ca-01	14000001	15000000	1000000	1847	0.001847
chr18B	Ca-02	15000001	16000000	1000000	320	0.00032
chr18B	Ca-01	15000001	16000000	1000000	3122	0.003122
chr18B	Ca-02	16000001	17000000	1000000	2290	0.00229
chr18B	Ca-01	16000001	17000000	1000000	2975	0.002975
chr18B	Ca-02	17000001	18000000	1000000	3890	0.00389
chr18B	Ca-01	17000001	18000000	1000000	2526	0.002526
chr18B	Ca-02	18000001	19000000	1000000	3937	0.003937
chr18B	Ca-01	18000001	19000000	1000000	2546	0.002546
chr18B	Ca-02	19000001	20000000	1000000	3754	0.003754
chr18B	Ca-01	19000001	20000000	1000000	1626	0.001626
chr18B	Ca-02	20000001	21000000	1000000	3533	0.003533
chr18B	Ca-01	20000001	21000000	1000000	1050	0.00105
chr18B	Ca-02	21000001	22000000	1000000	636	0.000636
chr18B	Ca-01	21000001	22000000	1000000	433	0.000433
chr18B	Ca-02	22000001	23000000	1000000	3918	0.003918
chr18B	Ca-01	22000001	23000000	1000000	2723	0.002723
chr18B	Ca-02	23000001	24000000	1000000	4059	0.004059
chr18B	Ca-01	23000001	24000000	1000000	2048	0.002048
chr18B	Ca-02	24000001	25000000	1000000	2273	0.002273
chr18B	Ca-01	24000001	25000000	1000000	2645	0.002645
chr18B	Ca-02	25000001	26000000	1000000	4611	0.004611
chr18B	Ca-01	25000001	26000000	1000000	2999	0.002999
chr18B	Ca-02	26000001	27000000	1000000	4439	0.004439
chr18B	Ca-01	26000001	27000000	1000000	2218	0.002218
chr18B	Ca-02	27000001	28000000	1000000	4941	0.004941
chr18B	Ca-01	27000001	28000000	1000000	2483	0.002483
chr18B	Ca-02	28000001	28619747	619747	2745	0.00442923
chr18B	Ca-01	28000001	28619747	619747	840	0.00135539
chr19A	Ca-02	1	1000000	1000000	3488	0.003488
chr19A	Ca-01	1	1000000	1000000	526	0.000526
chr19A	Ca-02	1000001	2000000	1000000	2914	0.002914
chr19A	Ca-01	1000001	2000000	1000000	1957	0.001957
chr19A	Ca-02	2000001	3000000	1000000	4312	0.004312
chr19A	Ca-01	2000001	3000000	1000000	3604	0.003604
chr19A	Ca-02	3000001	4000000	1000000	428	0.000428
chr19A	Ca-01	3000001	4000000	1000000	3103	0.003103
chr19A	Ca-02	4000001	5000000	1000000	3650	0.00365
chr19A	Ca-01	4000001	5000000	1000000	2493	0.002493
chr19A	Ca-02	5000001	6000000	1000000	5204	0.005204
chr19A	Ca-01	5000001	6000000	1000000	3485	0.003485
chr19A	Ca-02	6000001	7000000	1000000	3433	0.003433
chr19A	Ca-01	6000001	7000000	1000000	3316	0.003316
chr19A	Ca-02	7000001	8000000	1000000	5159	0.005159
chr19A	Ca-01	7000001	8000000	1000000	3524	0.003524
chr19A	Ca-02	8000001	9000000	1000000	3744	0.003744
chr19A	Ca-01	8000001	9000000	1000000	2608	0.002608
chr19A	Ca-02	9000001	10000000	1000000	4308	0.004308
chr19A	Ca-01	9000001	10000000	1000000	3045	0.003045
chr19A	Ca-02	10000001	11000000	1000000	4492	0.004492
chr19A	Ca-01	10000001	11000000	1000000	2715	0.002715
chr19A	Ca-02	11000001	12000000	1000000	4669	0.004669
chr19A	Ca-01	11000001	12000000	1000000	3193	0.003193
chr19A	Ca-02	12000001	13000000	1000000	4466	0.004466
chr19A	Ca-01	12000001	13000000	1000000	3198	0.003198
chr19A	Ca-02	13000001	14000000	1000000	3292	0.003292
chr19A	Ca-01	13000001	14000000	1000000	2227	0.002227
chr19A	Ca-02	14000001	15000000	1000000	2924	0.002924
chr19A	Ca-01	14000001	15000000	1000000	1714	0.001714
chr19A	Ca-02	15000001	16000000	1000000	4551	0.004551
chr19A	Ca-01	15000001	16000000	1000000	3182	0.003182
chr19A	Ca-02	16000001	17000000	1000000	4814	0.004814
chr19A	Ca-01	16000001	17000000	1000000	3424	0.003424
chr19A	Ca-02	17000001	18000000	1000000	4518	0.004518
chr19A	Ca-01	17000001	18000000	1000000	948	0.000948
chr19A	Ca-02	18000001	19000000	1000000	4126	0.004126
chr19A	Ca-01	18000001	19000000	1000000	1348	0.001348
chr19A	Ca-02	19000001	20000000	1000000	656	0.000656
chr19A	Ca-01	19000001	20000000	1000000	3197	0.003197
chr19A	Ca-02	20000001	21000000	1000000	4048	0.004048
chr19A	Ca-01	20000001	21000000	1000000	3130	0.00313
chr19A	Ca-02	21000001	22000000	1000000	2053	0.002053
chr19A	Ca-01	21000001	22000000	1000000	2579	0.002579
chr19A	Ca-02	22000001	23000000	1000000	2405	0.002405
chr19A	Ca-01	22000001	23000000	1000000	1926	0.001926
chr19A	Ca-02	23000001	24000000	1000000	4212	0.004212
chr19A	Ca-01	23000001	24000000	1000000	3304	0.003304
chr19A	Ca-02	24000001	25000000	1000000	2763	0.002763
chr19A	Ca-01	24000001	25000000	1000000	2594	0.002594
chr19A	Ca-02	25000001	26000000	1000000	1122	0.001122
chr19A	Ca-01	25000001	26000000	1000000	1855	0.001855
chr19A	Ca-02	26000001	27000000	1000000	1973	0.001973
chr19A	Ca-01	26000001	27000000	1000000	2035	0.002035
chr19B	Ca-02	1	1000000	1000000	745	0.000745
chr19B	Ca-01	1	1000000	1000000	1695	0.001695
chr19B	Ca-02	1000001	2000000	1000000	610	0.00061
chr19B	Ca-01	1000001	2000000	1000000	2842	0.002842
chr19B	Ca-02	2000001	3000000	1000000	608	0.000608
chr19B	Ca-01	2000001	3000000	1000000	3007	0.003007
chr19B	Ca-02	3000001	4000000	1000000	435	0.000435
chr19B	Ca-01	3000001	4000000	1000000	2444	0.002444
chr19B	Ca-02	4000001	5000000	1000000	292	0.000292
chr19B	Ca-01	4000001	5000000	1000000	3511	0.003511
chr19B	Ca-02	5000001	6000000	1000000	238	0.000238
chr19B	Ca-01	5000001	6000000	1000000	3481	0.003481
chr19B	Ca-02	6000001	7000000	1000000	571	0.000571
chr19B	Ca-01	6000001	7000000	1000000	3117	0.003117
chr19B	Ca-02	7000001	8000000	1000000	300	0.0003
chr19B	Ca-01	7000001	8000000	1000000	2838	0.002838
chr19B	Ca-02	8000001	9000000	1000000	542	0.000542
chr19B	Ca-01	8000001	9000000	1000000	3123	0.003123
chr19B	Ca-02	9000001	10000000	1000000	153	0.000153
chr19B	Ca-01	9000001	10000000	1000000	2940	0.00294
chr19B	Ca-02	10000001	11000000	1000000	203	0.000203
chr19B	Ca-01	10000001	11000000	1000000	3023	0.003023
chr19B	Ca-02	11000001	12000000	1000000	162	0.000162
chr19B	Ca-01	11000001	12000000	1000000	2154	0.002154
chr19B	Ca-02	12000001	13000000	1000000	147	0.000147
chr19B	Ca-01	12000001	13000000	1000000	209	0.000209
chr19B	Ca-02	13000001	14000000	1000000	257	0.000257
chr19B	Ca-01	13000001	14000000	1000000	883	0.000883
chr19B	Ca-02	14000001	15000000	1000000	223	0.000223
chr19B	Ca-01	14000001	15000000	1000000	1243	0.001243
chr19B	Ca-02	15000001	16000000	1000000	204	0.000204
chr19B	Ca-01	15000001	16000000	1000000	2325	0.002325
chr19B	Ca-02	16000001	17000000	1000000	140	0.00014
chr19B	Ca-01	16000001	17000000	1000000	1864	0.001864
chr19B	Ca-02	17000001	18000000	1000000	3045	0.003045
chr19B	Ca-01	17000001	18000000	1000000	1687	0.001687
chr19B	Ca-02	18000001	19000000	1000000	3957	0.003957
chr19B	Ca-01	18000001	19000000	1000000	2990	0.00299
chr19B	Ca-02	19000001	20000000	1000000	3604	0.003604
chr19B	Ca-01	19000001	20000000	1000000	2402	0.002402
chr19B	Ca-02	20000001	21000000	1000000	4017	0.004017
chr19B	Ca-01	20000001	21000000	1000000	2773	0.002773
chr19B	Ca-02	21000001	22000000	1000000	4215	0.004215
chr19B	Ca-01	21000001	22000000	1000000	2942	0.002942
chr19B	Ca-02	22000001	23000000	1000000	3130	0.00313
chr19B	Ca-01	22000001	23000000	1000000	2715	0.002715
chr19B	Ca-02	23000001	24000000	1000000	2741	0.002741
chr19B	Ca-01	23000001	24000000	1000000	3039	0.003039
chr19B	Ca-02	24000001	25000000	1000000	3029	0.003029
chr19B	Ca-01	24000001	25000000	1000000	2554	0.002554
chr19B	Ca-02	25000001	26000000	1000000	3858	0.003858
chr19B	Ca-01	25000001	26000000	1000000	2421	0.002421
chr19B	Ca-02	26000001	27000000	1000000	2534	0.002534
chr19B	Ca-01	26000001	27000000	1000000	2958	0.002958
chr19B	Ca-02	27000001	28000000	1000000	3720	0.00372
chr19B	Ca-01	27000001	28000000	1000000	2500	0.0025
chr19B	Ca-02	28000001	29000000	1000000	3777	0.003777
chr19B	Ca-01	28000001	29000000	1000000	2657	0.002657
chr1A	Ca-02	1	1000000	1000000	3914	0.003914
chr1A	Ca-01	1	1000000	1000000	3262	0.003262
chr1A	Ca-02	1000001	2000000	1000000	2125	0.002125
chr1A	Ca-01	1000001	2000000	1000000	4427	0.004427
chr1A	Ca-02	2000001	3000000	1000000	6202	0.006202
chr1A	Ca-01	2000001	3000000	1000000	3653	0.003653
chr1A	Ca-02	3000001	4000000	1000000	4996	0.004996
chr1A	Ca-01	3000001	4000000	1000000	3460	0.00346
chr1A	Ca-02	4000001	5000000	1000000	284	0.000284
chr1A	Ca-01	4000001	5000000	1000000	3495	0.003495
chr1A	Ca-02	5000001	6000000	1000000	254	0.000254
chr1A	Ca-01	5000001	6000000	1000000	3403	0.003403
chr1A	Ca-02	6000001	7000000	1000000	3053	0.003053
chr1A	Ca-01	6000001	7000000	1000000	2053	0.002053
chr1A	Ca-02	7000001	8000000	1000000	239	0.000239
chr1A	Ca-01	7000001	8000000	1000000	3667	0.003667
chr1A	Ca-02	8000001	9000000	1000000	2086	0.002086
chr1A	Ca-01	8000001	9000000	1000000	2902	0.002902
chr1A	Ca-02	9000001	10000000	1000000	329	0.000329
chr1A	Ca-01	9000001	10000000	1000000	3054	0.003054
chr1A	Ca-02	10000001	11000000	1000000	2640	0.00264
chr1A	Ca-01	10000001	11000000	1000000	2568	0.002568
chr1A	Ca-02	11000001	12000000	1000000	4140	0.00414
chr1A	Ca-01	11000001	12000000	1000000	3396	0.003396
chr1A	Ca-02	12000001	13000000	1000000	4415	0.004415
chr1A	Ca-01	12000001	13000000	1000000	3430	0.00343
chr1A	Ca-02	13000001	14000000	1000000	3457	0.003457
chr1A	Ca-01	13000001	14000000	1000000	2118	0.002118
chr1A	Ca-02	14000001	15000000	1000000	4465	0.004465
chr1A	Ca-01	14000001	15000000	1000000	3152	0.003152
chr1A	Ca-02	15000001	16000000	1000000	1971	0.001971
chr1A	Ca-01	15000001	16000000	1000000	1259	0.001259
chr1A	Ca-02	16000001	17000000	1000000	1333	0.001333
chr1A	Ca-01	16000001	17000000	1000000	800	0.0008
chr1A	Ca-02	17000001	18000000	1000000	2690	0.00269
chr1A	Ca-01	17000001	18000000	1000000	2369	0.002369
chr1A	Ca-02	18000001	19000000	1000000	360	0.00036
chr1A	Ca-01	18000001	19000000	1000000	3481	0.003481
chr1A	Ca-02	19000001	20000000	1000000	435	0.000435
chr1A	Ca-01	19000001	20000000	1000000	2868	0.002868
chr1A	Ca-02	20000001	21000000	1000000	433	0.000433
chr1A	Ca-01	20000001	21000000	1000000	3770	0.00377
chr1A	Ca-02	21000001	22000000	1000000	4159	0.004159
chr1A	Ca-01	21000001	22000000	1000000	3365	0.003365
chr1A	Ca-02	22000001	23000000	1000000	1722	0.001722
chr1A	Ca-01	22000001	23000000	1000000	2874	0.002874
chr1A	Ca-02	23000001	24000000	1000000	103	0.000103
chr1A	Ca-01	23000001	24000000	1000000	3249	0.003249
chr1A	Ca-02	24000001	25000000	1000000	257	0.000257
chr1A	Ca-01	24000001	25000000	1000000	3507	0.003507
chr1A	Ca-02	25000001	26000000	1000000	1639	0.001639
chr1A	Ca-01	25000001	26000000	1000000	3530	0.00353
chr1A	Ca-02	26000001	27000000	1000000	4183	0.004183
chr1A	Ca-01	26000001	27000000	1000000	3442	0.003442
chr1A	Ca-02	27000001	28000000	1000000	4800	0.0048
chr1A	Ca-01	27000001	28000000	1000000	3619	0.003619
chr1A	Ca-02	28000001	29000000	1000000	4725	0.004725
chr1A	Ca-01	28000001	29000000	1000000	3168	0.003168
chr1A	Ca-02	29000001	30000000	1000000	4484	0.004484
chr1A	Ca-01	29000001	30000000	1000000	3315	0.003315
chr1A	Ca-02	30000001	31000000	1000000	2996	0.002996
chr1A	Ca-01	30000001	31000000	1000000	2136	0.002136
chr1A	Ca-02	31000001	32000000	1000000	2126	0.002126
chr1A	Ca-01	31000001	32000000	1000000	1731	0.001731
chr1A	Ca-02	32000001	33000000	1000000	4761	0.004761
chr1A	Ca-01	32000001	33000000	1000000	2853	0.002853
chr1A	Ca-02	33000001	34000000	1000000	3920	0.00392
chr1A	Ca-01	33000001	34000000	1000000	2932	0.002932
chr1A	Ca-02	34000001	35000000	1000000	4268	0.004268
chr1A	Ca-01	34000001	35000000	1000000	2262	0.002262
chr1B	Ca-02	1	1000000	1000000	1928	0.001928
chr1B	Ca-01	1	1000000	1000000	1697	0.001697
chr1B	Ca-02	1000001	2000000	1000000	3551	0.003551
chr1B	Ca-01	1000001	2000000	1000000	2612	0.002612
chr1B	Ca-02	2000001	3000000	1000000	3948	0.003948
chr1B	Ca-01	2000001	3000000	1000000	2727	0.002727
chr1B	Ca-02	3000001	4000000	1000000	2721	0.002721
chr1B	Ca-01	3000001	4000000	1000000	2551	0.002551
chr1B	Ca-02	4000001	5000000	1000000	2971	0.002971
chr1B	Ca-01	4000001	5000000	1000000	2215	0.002215
chr1B	Ca-02	5000001	6000000	1000000	4570	0.00457
chr1B	Ca-01	5000001	6000000	1000000	2222	0.002222
chr1B	Ca-02	6000001	7000000	1000000	4889	0.004889
chr1B	Ca-01	6000001	7000000	1000000	2861	0.002861
chr1B	Ca-02	7000001	8000000	1000000	4560	0.00456
chr1B	Ca-01	7000001	8000000	1000000	3127	0.003127
chr1B	Ca-02	8000001	9000000	1000000	4550	0.00455
chr1B	Ca-01	8000001	9000000	1000000	3167	0.003167
chr1B	Ca-02	9000001	10000000	1000000	5041	0.005041
chr1B	Ca-01	9000001	10000000	1000000	3204	0.003204
chr1B	Ca-02	10000001	11000000	1000000	4225	0.004225
chr1B	Ca-01	10000001	11000000	1000000	3142	0.003142
chr1B	Ca-02	11000001	12000000	1000000	4212	0.004212
chr1B	Ca-01	11000001	12000000	1000000	2991	0.002991
chr1B	Ca-02	12000001	13000000	1000000	4304	0.004304
chr1B	Ca-01	12000001	13000000	1000000	2963	0.002963
chr1B	Ca-02	13000001	14000000	1000000	3602	0.003602
chr1B	Ca-01	13000001	14000000	1000000	2612	0.002612
chr1B	Ca-02	14000001	15000000	1000000	4001	0.004001
chr1B	Ca-01	14000001	15000000	1000000	2381	0.002381
chr1B	Ca-02	15000001	16000000	1000000	4183	0.004183
chr1B	Ca-01	15000001	16000000	1000000	2926	0.002926
chr1B	Ca-02	16000001	17000000	1000000	4285	0.004285
chr1B	Ca-01	16000001	17000000	1000000	2974	0.002974
chr1B	Ca-02	17000001	18000000	1000000	1318	0.001318
chr1B	Ca-01	17000001	18000000	1000000	2826	0.002826
chr1B	Ca-02	18000001	19000000	1000000	1197	0.001197
chr1B	Ca-01	18000001	19000000	1000000	2980	0.00298
chr1B	Ca-02	19000001	20000000	1000000	528	0.000528
chr1B	Ca-01	19000001	20000000	1000000	2011	0.002011
chr1B	Ca-02	20000001	21000000	1000000	821	0.000821
chr1B	Ca-01	20000001	21000000	1000000	215	0.000215
chr1B	Ca-02	21000001	22000000	1000000	2171	0.002171
chr1B	Ca-01	21000001	22000000	1000000	202	0.000202
chr1B	Ca-02	22000001	23000000	1000000	4332	0.004332
chr1B	Ca-01	22000001	23000000	1000000	1999	0.001999
chr1B	Ca-02	23000001	24000000	1000000	4055	0.004055
chr1B	Ca-01	23000001	24000000	1000000	2592	0.002592
chr1B	Ca-02	24000001	25000000	1000000	4358	0.004358
chr1B	Ca-01	24000001	25000000	1000000	3109	0.003109
chr1B	Ca-02	25000001	26000000	1000000	4654	0.004654
chr1B	Ca-01	25000001	26000000	1000000	3287	0.003287
chr1B	Ca-02	26000001	27000000	1000000	3622	0.003622
chr1B	Ca-01	26000001	27000000	1000000	2941	0.002941
chr1B	Ca-02	27000001	28000000	1000000	726	0.000726
chr1B	Ca-01	27000001	28000000	1000000	2992	0.002992
chr1B	Ca-02	28000001	29000000	1000000	148	0.000148
chr1B	Ca-01	28000001	29000000	1000000	1678	0.001678
chr1B	Ca-02	29000001	30000000	1000000	150	0.00015
chr1B	Ca-01	29000001	30000000	1000000	689	0.000689
chr1B	Ca-02	30000001	31000000	1000000	310	0.00031
chr1B	Ca-01	30000001	31000000	1000000	1888	0.001888
chr1B	Ca-02	31000001	32000000	1000000	345	0.000345
chr1B	Ca-01	31000001	32000000	1000000	2892	0.002892
chr1B	Ca-02	32000001	33000000	1000000	177	0.000177
chr1B	Ca-01	32000001	33000000	1000000	1351	0.001351
chr1B	Ca-02	33000001	34000000	1000000	148	0.000148
chr1B	Ca-01	33000001	34000000	1000000	1996	0.001996
chr1B	Ca-02	34000001	35000000	1000000	265	0.000265
chr1B	Ca-01	34000001	35000000	1000000	2779	0.002779
chr1B	Ca-02	35000001	36000000	1000000	3201	0.003201
chr1B	Ca-01	35000001	36000000	1000000	3341	0.003341
chr1B	Ca-02	36000001	36562877	562877	1690	0.00300243
chr1B	Ca-01	36000001	36562877	562877	1779	0.00316055
chr20A	Ca-02	1	1000000	1000000	4887	0.004887
chr20A	Ca-01	1	1000000	1000000	2620	0.00262
chr20A	Ca-02	1000001	2000000	1000000	5091	0.005091
chr20A	Ca-01	1000001	2000000	1000000	3333	0.003333
chr20A	Ca-02	2000001	3000000	1000000	5381	0.005381
chr20A	Ca-01	2000001	3000000	1000000	2851	0.002851
chr20A	Ca-02	3000001	4000000	1000000	2676	0.002676
chr20A	Ca-01	3000001	4000000	1000000	2326	0.002326
chr20A	Ca-02	4000001	5000000	1000000	891	0.000891
chr20A	Ca-01	4000001	5000000	1000000	1589	0.001589
chr20A	Ca-02	5000001	6000000	1000000	1706	0.001706
chr20A	Ca-01	5000001	6000000	1000000	2983	0.002983
chr20A	Ca-02	6000001	7000000	1000000	3050	0.00305
chr20A	Ca-01	6000001	7000000	1000000	2471	0.002471
chr20A	Ca-02	7000001	8000000	1000000	121	0.000121
chr20A	Ca-01	7000001	8000000	1000000	228	0.000228
chr20A	Ca-02	8000001	9000000	1000000	1250	0.00125
chr20A	Ca-01	8000001	9000000	1000000	1911	0.001911
chr20A	Ca-02	9000001	10000000	1000000	185	0.000185
chr20A	Ca-01	9000001	10000000	1000000	2991	0.002991
chr20A	Ca-02	10000001	11000000	1000000	733	0.000733
chr20A	Ca-01	10000001	11000000	1000000	1210	0.00121
chr20A	Ca-02	11000001	12000000	1000000	4374	0.004374
chr20A	Ca-01	11000001	12000000	1000000	3322	0.003322
chr20A	Ca-02	12000001	13000000	1000000	4592	0.004592
chr20A	Ca-01	12000001	13000000	1000000	3195	0.003195
chr20A	Ca-02	13000001	14000000	1000000	4572	0.004572
chr20A	Ca-01	13000001	14000000	1000000	3232	0.003232
chr20A	Ca-02	14000001	15000000	1000000	4982	0.004982
chr20A	Ca-01	14000001	15000000	1000000	3434	0.003434
chr20A	Ca-02	15000001	16000000	1000000	4769	0.004769
chr20A	Ca-01	15000001	16000000	1000000	2860	0.00286
chr20A	Ca-02	16000001	17000000	1000000	4857	0.004857
chr20A	Ca-01	16000001	17000000	1000000	3107	0.003107
chr20A	Ca-02	17000001	18000000	1000000	4328	0.004328
chr20A	Ca-01	17000001	18000000	1000000	2227	0.002227
chr20A	Ca-02	18000001	19000000	1000000	4994	0.004994
chr20A	Ca-01	18000001	19000000	1000000	3524	0.003524
chr20A	Ca-02	19000001	20000000	1000000	4636	0.004636
chr20A	Ca-01	19000001	20000000	1000000	3337	0.003337
chr20A	Ca-02	20000001	21000000	1000000	5030	0.00503
chr20A	Ca-01	20000001	21000000	1000000	3123	0.003123
chr20A	Ca-02	21000001	22000000	1000000	4336	0.004336
chr20A	Ca-01	21000001	22000000	1000000	3243	0.003243
chr20A	Ca-02	22000001	23000000	1000000	2284	0.002284
chr20A	Ca-01	22000001	23000000	1000000	992	0.000992
chr20A	Ca-02	23000001	24000000	1000000	826	0.000826
chr20A	Ca-01	23000001	24000000	1000000	2079	0.002079
chr20A	Ca-02	24000001	25000000	1000000	2628	0.002628
chr20A	Ca-01	24000001	25000000	1000000	1116	0.001116
chr20A	Ca-02	25000001	26000000	1000000	5109	0.005109
chr20A	Ca-01	25000001	26000000	1000000	3176	0.003176
chr20B	Ca-02	1	1000000	1000000	4357	0.004357
chr20B	Ca-01	1	1000000	1000000	2135	0.002135
chr20B	Ca-02	1000001	2000000	1000000	2712	0.002712
chr20B	Ca-01	1000001	2000000	1000000	1385	0.001385
chr20B	Ca-02	2000001	3000000	1000000	4168	0.004168
chr20B	Ca-01	2000001	3000000	1000000	758	0.000758
chr20B	Ca-02	3000001	4000000	1000000	2894	0.002894
chr20B	Ca-01	3000001	4000000	1000000	3161	0.003161
chr20B	Ca-02	4000001	5000000	1000000	4574	0.004574
chr20B	Ca-01	4000001	5000000	1000000	3152	0.003152
chr20B	Ca-02	5000001	6000000	1000000	4612	0.004612
chr20B	Ca-01	5000001	6000000	1000000	2477	0.002477
chr20B	Ca-02	6000001	7000000	1000000	3914	0.003914
chr20B	Ca-01	6000001	7000000	1000000	2610	0.00261
chr20B	Ca-02	7000001	8000000	1000000	3961	0.003961
chr20B	Ca-01	7000001	8000000	1000000	3066	0.003066
chr20B	Ca-02	8000001	9000000	1000000	264	0.000264
chr20B	Ca-01	8000001	9000000	1000000	2685	0.002685
chr20B	Ca-02	9000001	10000000	1000000	1281	0.001281
chr20B	Ca-01	9000001	10000000	1000000	2905	0.002905
chr20B	Ca-02	10000001	11000000	1000000	3646	0.003646
chr20B	Ca-01	10000001	11000000	1000000	2693	0.002693
chr20B	Ca-02	11000001	12000000	1000000	157	0.000157
chr20B	Ca-01	11000001	12000000	1000000	2909	0.002909
chr20B	Ca-02	12000001	13000000	1000000	264	0.000264
chr20B	Ca-01	12000001	13000000	1000000	1139	0.001139
chr20B	Ca-02	13000001	14000000	1000000	181	0.000181
chr20B	Ca-01	13000001	14000000	1000000	1006	0.001006
chr20B	Ca-02	14000001	15000000	1000000	199	0.000199
chr20B	Ca-01	14000001	15000000	1000000	1887	0.001887
chr20B	Ca-02	15000001	16000000	1000000	211	0.000211
chr20B	Ca-01	15000001	16000000	1000000	698	0.000698
chr20B	Ca-02	16000001	17000000	1000000	227	0.000227
chr20B	Ca-01	16000001	17000000	1000000	2984	0.002984
chr20B	Ca-02	17000001	18000000	1000000	357	0.000357
chr20B	Ca-01	17000001	18000000	1000000	2196	0.002196
chr20B	Ca-02	18000001	19000000	1000000	311	0.000311
chr20B	Ca-01	18000001	19000000	1000000	3195	0.003195
chr20B	Ca-02	19000001	20000000	1000000	281	0.000281
chr20B	Ca-01	19000001	20000000	1000000	2172	0.002172
chr20B	Ca-02	20000001	21000000	1000000	271	0.000271
chr20B	Ca-01	20000001	21000000	1000000	3221	0.003221
chr20B	Ca-02	21000001	22000000	1000000	1177	0.001177
chr20B	Ca-01	21000001	22000000	1000000	2590	0.00259
chr20B	Ca-02	22000001	23000000	1000000	1719	0.001719
chr20B	Ca-01	22000001	23000000	1000000	2607	0.002607
chr20B	Ca-02	23000001	24000000	1000000	3146	0.003146
chr20B	Ca-01	23000001	24000000	1000000	1846	0.001846
chr20B	Ca-02	24000001	25000000	1000000	3828	0.003828
chr20B	Ca-01	24000001	25000000	1000000	1443	0.001443
chr20B	Ca-02	25000001	26000000	1000000	1116	0.001116
chr20B	Ca-01	25000001	26000000	1000000	1583	0.001583
chr20B	Ca-02	26000001	27000000	1000000	4645	0.004645
chr20B	Ca-01	26000001	27000000	1000000	2904	0.002904
chr21A	Ca-02	1	1000000	1000000	5106	0.005106
chr21A	Ca-01	1	1000000	1000000	3356	0.003356
chr21A	Ca-02	1000001	2000000	1000000	3875	0.003875
chr21A	Ca-01	1000001	2000000	1000000	3913	0.003913
chr21A	Ca-02	2000001	3000000	1000000	4082	0.004082
chr21A	Ca-01	2000001	3000000	1000000	3935	0.003935
chr21A	Ca-02	3000001	4000000	1000000	3114	0.003114
chr21A	Ca-01	3000001	4000000	1000000	3144	0.003144
chr21A	Ca-02	4000001	5000000	1000000	3417	0.003417
chr21A	Ca-01	4000001	5000000	1000000	3415	0.003415
chr21A	Ca-02	5000001	6000000	1000000	2510	0.00251
chr21A	Ca-01	5000001	6000000	1000000	2292	0.002292
chr21A	Ca-02	6000001	7000000	1000000	803	0.000803
chr21A	Ca-01	6000001	7000000	1000000	628	0.000628
chr21A	Ca-02	7000001	8000000	1000000	757	0.000757
chr21A	Ca-01	7000001	8000000	1000000	1647	0.001647
chr21A	Ca-02	8000001	9000000	1000000	721	0.000721
chr21A	Ca-01	8000001	9000000	1000000	3160	0.00316
chr21A	Ca-02	9000001	10000000	1000000	1938	0.001938
chr21A	Ca-01	9000001	10000000	1000000	2671	0.002671
chr21A	Ca-02	10000001	11000000	1000000	280	0.00028
chr21A	Ca-01	10000001	11000000	1000000	1566	0.001566
chr21A	Ca-02	11000001	12000000	1000000	161	0.000161
chr21A	Ca-01	11000001	12000000	1000000	3199	0.003199
chr21A	Ca-02	12000001	13000000	1000000	193	0.000193
chr21A	Ca-01	12000001	13000000	1000000	2905	0.002905
chr21A	Ca-02	13000001	14000000	1000000	390	0.00039
chr21A	Ca-01	13000001	14000000	1000000	1724	0.001724
chr21A	Ca-02	14000001	15000000	1000000	224	0.000224
chr21A	Ca-01	14000001	15000000	1000000	3162	0.003162
chr21A	Ca-02	15000001	16000000	1000000	208	0.000208
chr21A	Ca-01	15000001	16000000	1000000	3305	0.003305
chr21A	Ca-02	16000001	17000000	1000000	2588	0.002588
chr21A	Ca-01	16000001	17000000	1000000	3047	0.003047
chr21A	Ca-02	17000001	18000000	1000000	4986	0.004986
chr21A	Ca-01	17000001	18000000	1000000	3104	0.003104
chr21A	Ca-02	18000001	19000000	1000000	5029	0.005029
chr21A	Ca-01	18000001	19000000	1000000	3473	0.003473
chr21A	Ca-02	19000001	20000000	1000000	4784	0.004784
chr21A	Ca-01	19000001	20000000	1000000	3424	0.003424
chr21A	Ca-02	20000001	21000000	1000000	4351	0.004351
chr21A	Ca-01	20000001	21000000	1000000	3372	0.003372
chr21A	Ca-02	21000001	22000000	1000000	3416	0.003416
chr21A	Ca-01	21000001	22000000	1000000	2960	0.00296
chr21A	Ca-02	22000001	22963375	963375	3663	0.00380226
chr21A	Ca-01	22000001	22963375	963375	2730	0.00283379
chr21B	Ca-02	1	1000000	1000000	578	0.000578
chr21B	Ca-01	1	1000000	1000000	3211	0.003211
chr21B	Ca-02	1000001	2000000	1000000	204	0.000204
chr21B	Ca-01	1000001	2000000	1000000	3592	0.003592
chr21B	Ca-02	2000001	3000000	1000000	6334	0.006334
chr21B	Ca-01	2000001	3000000	1000000	3310	0.00331
chr21B	Ca-02	3000001	4000000	1000000	4351	0.004351
chr21B	Ca-01	3000001	4000000	1000000	3426	0.003426
chr21B	Ca-02	4000001	5000000	1000000	4826	0.004826
chr21B	Ca-01	4000001	5000000	1000000	3330	0.00333
chr21B	Ca-02	5000001	6000000	1000000	4710	0.00471
chr21B	Ca-01	5000001	6000000	1000000	3095	0.003095
chr21B	Ca-02	6000001	7000000	1000000	3298	0.003298
chr21B	Ca-01	6000001	7000000	1000000	2050	0.00205
chr21B	Ca-02	7000001	8000000	1000000	2001	0.002001
chr21B	Ca-01	7000001	8000000	1000000	667	0.000667
chr21B	Ca-02	8000001	9000000	1000000	2256	0.002256
chr21B	Ca-01	8000001	9000000	1000000	473	0.000473
chr21B	Ca-02	9000001	10000000	1000000	2072	0.002072
chr21B	Ca-01	9000001	10000000	1000000	2229	0.002229
chr21B	Ca-02	10000001	11000000	1000000	4227	0.004227
chr21B	Ca-01	10000001	11000000	1000000	3099	0.003099
chr21B	Ca-02	11000001	12000000	1000000	3555	0.003555
chr21B	Ca-01	11000001	12000000	1000000	2939	0.002939
chr21B	Ca-02	12000001	13000000	1000000	3644	0.003644
chr21B	Ca-01	12000001	13000000	1000000	2922	0.002922
chr21B	Ca-02	13000001	14000000	1000000	3284	0.003284
chr21B	Ca-01	13000001	14000000	1000000	2190	0.00219
chr21B	Ca-02	14000001	15000000	1000000	3655	0.003655
chr21B	Ca-01	14000001	15000000	1000000	2842	0.002842
chr21B	Ca-02	15000001	16000000	1000000	4230	0.00423
chr21B	Ca-01	15000001	16000000	1000000	2902	0.002902
chr21B	Ca-02	16000001	17000000	1000000	4036	0.004036
chr21B	Ca-01	16000001	17000000	1000000	3058	0.003058
chr21B	Ca-02	17000001	18000000	1000000	3701	0.003701
chr21B	Ca-01	17000001	18000000	1000000	2735	0.002735
chr21B	Ca-02	18000001	19000000	1000000	4656	0.004656
chr21B	Ca-01	18000001	19000000	1000000	3307	0.003307
chr21B	Ca-02	19000001	20000000	1000000	4097	0.004097
chr21B	Ca-01	19000001	20000000	1000000	3021	0.003021
chr21B	Ca-02	20000001	21000000	1000000	4692	0.004692
chr21B	Ca-01	20000001	21000000	1000000	3161	0.003161
chr21B	Ca-02	21000001	22000000	1000000	4053	0.004053
chr21B	Ca-01	21000001	22000000	1000000	3115	0.003115
chr21B	Ca-02	22000001	23000000	1000000	4324	0.004324
chr21B	Ca-01	22000001	23000000	1000000	2551	0.002551
chr21B	Ca-02	23000001	24000000	1000000	4802	0.004802
chr21B	Ca-01	23000001	24000000	1000000	2529	0.002529
chr21B	Ca-02	24000001	25000000	1000000	2632	0.002632
chr21B	Ca-01	24000001	25000000	1000000	3244	0.003244
chr21B	Ca-02	25000001	26000000	1000000	1778	0.001778
chr21B	Ca-01	25000001	26000000	1000000	2025	0.002025
chr22A	Ca-02	1	1000000	1000000	995	0.000995
chr22A	Ca-01	1	1000000	1000000	2001	0.002001
chr22A	Ca-02	1000001	2000000	1000000	4879	0.004879
chr22A	Ca-01	1000001	2000000	1000000	1505	0.001505
chr22A	Ca-02	2000001	3000000	1000000	2585	0.002585
chr22A	Ca-01	2000001	3000000	1000000	2512	0.002512
chr22A	Ca-02	3000001	4000000	1000000	2914	0.002914
chr22A	Ca-01	3000001	4000000	1000000	1940	0.00194
chr22A	Ca-02	4000001	5000000	1000000	4741	0.004741
chr22A	Ca-01	4000001	5000000	1000000	2187	0.002187
chr22A	Ca-02	5000001	6000000	1000000	4300	0.0043
chr22A	Ca-01	5000001	6000000	1000000	519	0.000519
chr22A	Ca-02	6000001	7000000	1000000	5587	0.005587
chr22A	Ca-01	6000001	7000000	1000000	3402	0.003402
chr22A	Ca-02	7000001	8000000	1000000	4802	0.004802
chr22A	Ca-01	7000001	8000000	1000000	3279	0.003279
chr22A	Ca-02	8000001	9000000	1000000	4470	0.00447
chr22A	Ca-01	8000001	9000000	1000000	2473	0.002473
chr22A	Ca-02	9000001	10000000	1000000	3767	0.003767
chr22A	Ca-01	9000001	10000000	1000000	1563	0.001563
chr22A	Ca-02	10000001	11000000	1000000	5203	0.005203
chr22A	Ca-01	10000001	11000000	1000000	3380	0.00338
chr22A	Ca-02	11000001	12000000	1000000	4835	0.004835
chr22A	Ca-01	11000001	12000000	1000000	3011	0.003011
chr22A	Ca-02	12000001	13000000	1000000	4811	0.004811
chr22A	Ca-01	12000001	13000000	1000000	3383	0.003383
chr22A	Ca-02	13000001	14000000	1000000	3399	0.003399
chr22A	Ca-01	13000001	14000000	1000000	1973	0.001973
chr22A	Ca-02	14000001	15000000	1000000	4520	0.00452
chr22A	Ca-01	14000001	15000000	1000000	2696	0.002696
chr22A	Ca-02	15000001	16000000	1000000	3862	0.003862
chr22A	Ca-01	15000001	16000000	1000000	2706	0.002706
chr22A	Ca-02	16000001	17000000	1000000	4193	0.004193
chr22A	Ca-01	16000001	17000000	1000000	3792	0.003792
chr22A	Ca-02	17000001	18000000	1000000	3910	0.00391
chr22A	Ca-01	17000001	18000000	1000000	2167	0.002167
chr22A	Ca-02	18000001	19000000	1000000	5461	0.005461
chr22A	Ca-01	18000001	19000000	1000000	2632	0.002632
chr22A	Ca-02	19000001	20000000	1000000	4420	0.00442
chr22A	Ca-01	19000001	20000000	1000000	2559	0.002559
chr22A	Ca-02	20000001	21000000	1000000	2658	0.002658
chr22A	Ca-01	20000001	21000000	1000000	2150	0.00215
chr22A	Ca-02	21000001	22000000	1000000	1565	0.001565
chr22A	Ca-01	21000001	22000000	1000000	1590	0.00159
chr22A	Ca-02	22000001	22536000	536000	1176	0.00219403
chr22A	Ca-01	22000001	22536000	536000	1032	0.00192537
chr22B	Ca-02	1	1000000	1000000	1117	0.001117
chr22B	Ca-01	1	1000000	1000000	1620	0.00162
chr22B	Ca-02	1000001	2000000	1000000	1382	0.001382
chr22B	Ca-01	1000001	2000000	1000000	748	0.000748
chr22B	Ca-02	2000001	3000000	1000000	1019	0.001019
chr22B	Ca-01	2000001	3000000	1000000	831	0.000831
chr22B	Ca-02	3000001	4000000	1000000	1779	0.001779
chr22B	Ca-01	3000001	4000000	1000000	1331	0.001331
chr22B	Ca-02	4000001	5000000	1000000	1485	0.001485
chr22B	Ca-01	4000001	5000000	1000000	1149	0.001149
chr22B	Ca-02	5000001	6000000	1000000	2897	0.002897
chr22B	Ca-01	5000001	6000000	1000000	1860	0.00186
chr22B	Ca-02	6000001	7000000	1000000	3780	0.00378
chr22B	Ca-01	6000001	7000000	1000000	2988	0.002988
chr22B	Ca-02	7000001	8000000	1000000	4937	0.004937
chr22B	Ca-01	7000001	8000000	1000000	2803	0.002803
chr22B	Ca-02	8000001	9000000	1000000	1576	0.001576
chr22B	Ca-01	8000001	9000000	1000000	2815	0.002815
chr22B	Ca-02	9000001	10000000	1000000	2625	0.002625
chr22B	Ca-01	9000001	10000000	1000000	1521	0.001521
chr22B	Ca-02	10000001	11000000	1000000	2072	0.002072
chr22B	Ca-01	10000001	11000000	1000000	1617	0.001617
chr22B	Ca-02	11000001	12000000	1000000	1428	0.001428
chr22B	Ca-01	11000001	12000000	1000000	1096	0.001096
chr22B	Ca-02	12000001	13000000	1000000	3269	0.003269
chr22B	Ca-01	12000001	13000000	1000000	1847	0.001847
chr22B	Ca-02	13000001	14000000	1000000	4165	0.004165
chr22B	Ca-01	13000001	14000000	1000000	3056	0.003056
chr22B	Ca-02	14000001	15000000	1000000	3436	0.003436
chr22B	Ca-01	14000001	15000000	1000000	2380	0.00238
chr22B	Ca-02	15000001	16000000	1000000	1809	0.001809
chr22B	Ca-01	15000001	16000000	1000000	1302	0.001302
chr22B	Ca-02	16000001	17000000	1000000	2990	0.00299
chr22B	Ca-01	16000001	17000000	1000000	1787	0.001787
chr22B	Ca-02	17000001	18000000	1000000	3224	0.003224
chr22B	Ca-01	17000001	18000000	1000000	2079	0.002079
chr22B	Ca-02	18000001	19000000	1000000	3435	0.003435
chr22B	Ca-01	18000001	19000000	1000000	2233	0.002233
chr22B	Ca-02	19000001	20000000	1000000	2374	0.002374
chr22B	Ca-01	19000001	20000000	1000000	1267	0.001267
chr22B	Ca-02	20000001	21000000	1000000	3581	0.003581
chr22B	Ca-01	20000001	21000000	1000000	2376	0.002376
chr22B	Ca-02	21000001	22000000	1000000	4118	0.004118
chr22B	Ca-01	21000001	22000000	1000000	2789	0.002789
chr22B	Ca-02	22000001	23000000	1000000	4122	0.004122
chr22B	Ca-01	22000001	23000000	1000000	2689	0.002689
chr22B	Ca-02	23000001	24000000	1000000	2073	0.002073
chr22B	Ca-01	23000001	24000000	1000000	2994	0.002994
chr22B	Ca-02	24000001	25000000	1000000	2676	0.002676
chr22B	Ca-01	24000001	25000000	1000000	3213	0.003213
chr22B	Ca-02	25000001	26000000	1000000	209	0.000209
chr22B	Ca-01	25000001	26000000	1000000	2951	0.002951
chr22B	Ca-02	26000001	27000000	1000000	291	0.000291
chr22B	Ca-01	26000001	27000000	1000000	1687	0.001687
chr22B	Ca-02	27000001	28000000	1000000	177	0.000177
chr22B	Ca-01	27000001	28000000	1000000	3119	0.003119
chr22B	Ca-02	28000001	29000000	1000000	621	0.000621
chr22B	Ca-01	28000001	29000000	1000000	2268	0.002268
chr22B	Ca-02	29000001	30000000	1000000	447	0.000447
chr22B	Ca-01	29000001	30000000	1000000	2609	0.002609
chr22B	Ca-02	30000001	31000000	1000000	418	0.000418
chr22B	Ca-01	30000001	31000000	1000000	763	0.000763
chr22B	Ca-02	31000001	32000000	1000000	3405	0.003405
chr22B	Ca-01	31000001	32000000	1000000	2078	0.002078
chr22B	Ca-02	32000001	33000000	1000000	3829	0.003829
chr22B	Ca-01	32000001	33000000	1000000	2923	0.002923
chr22B	Ca-02	33000001	34000000	1000000	2501	0.002501
chr22B	Ca-01	33000001	34000000	1000000	1343	0.001343
chr22B	Ca-02	34000001	35000000	1000000	3762	0.003762
chr22B	Ca-01	34000001	35000000	1000000	2892	0.002892
chr22B	Ca-02	35000001	36000000	1000000	3024	0.003024
chr22B	Ca-01	35000001	36000000	1000000	3389	0.003389
chr22B	Ca-02	36000001	37000000	1000000	3197	0.003197
chr22B	Ca-01	36000001	37000000	1000000	1192	0.001192
chr22B	Ca-02	37000001	38000000	1000000	3588	0.003588
chr22B	Ca-01	37000001	38000000	1000000	2608	0.002608
chr22B	Ca-02	38000001	39000000	1000000	3122	0.003122
chr22B	Ca-01	38000001	39000000	1000000	3153	0.003153
chr22B	Ca-02	39000001	40000000	1000000	4460	0.00446
chr22B	Ca-01	39000001	40000000	1000000	3363	0.003363
chr22B	Ca-02	40000001	41000000	1000000	2713	0.002713
chr22B	Ca-01	40000001	41000000	1000000	964	0.000964
chr22B	Ca-02	41000001	42000000	1000000	1630	0.00163
chr22B	Ca-01	41000001	42000000	1000000	743	0.000743
chr22B	Ca-02	42000001	43000000	1000000	895	0.000895
chr22B	Ca-01	42000001	43000000	1000000	760	0.00076
chr22B	Ca-02	43000001	44000000	1000000	1138	0.001138
chr22B	Ca-01	43000001	44000000	1000000	522	0.000522
chr22B	Ca-02	44000001	45000000	1000000	1126	0.001126
chr22B	Ca-01	44000001	45000000	1000000	741	0.000741
chr23A	Ca-02	1	1000000	1000000	3066	0.003066
chr23A	Ca-01	1	1000000	1000000	3132	0.003132
chr23A	Ca-02	1000001	2000000	1000000	3635	0.003635
chr23A	Ca-01	1000001	2000000	1000000	2514	0.002514
chr23A	Ca-02	2000001	3000000	1000000	2319	0.002319
chr23A	Ca-01	2000001	3000000	1000000	1621	0.001621
chr23A	Ca-02	3000001	4000000	1000000	2349	0.002349
chr23A	Ca-01	3000001	4000000	1000000	3407	0.003407
chr23A	Ca-02	4000001	5000000	1000000	4344	0.004344
chr23A	Ca-01	4000001	5000000	1000000	3340	0.00334
chr23A	Ca-02	5000001	6000000	1000000	4508	0.004508
chr23A	Ca-01	5000001	6000000	1000000	1875	0.001875
chr23A	Ca-02	6000001	7000000	1000000	947	0.000947
chr23A	Ca-01	6000001	7000000	1000000	2642	0.002642
chr23A	Ca-02	7000001	8000000	1000000	2062	0.002062
chr23A	Ca-01	7000001	8000000	1000000	1586	0.001586
chr23A	Ca-02	8000001	9000000	1000000	4554	0.004554
chr23A	Ca-01	8000001	9000000	1000000	2939	0.002939
chr23A	Ca-02	9000001	10000000	1000000	4672	0.004672
chr23A	Ca-01	9000001	10000000	1000000	3145	0.003145
chr23A	Ca-02	10000001	11000000	1000000	4229	0.004229
chr23A	Ca-01	10000001	11000000	1000000	3002	0.003002
chr23A	Ca-02	11000001	12000000	1000000	4524	0.004524
chr23A	Ca-01	11000001	12000000	1000000	3239	0.003239
chr23A	Ca-02	12000001	13000000	1000000	4553	0.004553
chr23A	Ca-01	12000001	13000000	1000000	3254	0.003254
chr23A	Ca-02	13000001	14000000	1000000	4806	0.004806
chr23A	Ca-01	13000001	14000000	1000000	2454	0.002454
chr23A	Ca-02	14000001	15000000	1000000	5013	0.005013
chr23A	Ca-01	14000001	15000000	1000000	117	0.000117
chr23A	Ca-02	15000001	16000000	1000000	5044	0.005044
chr23A	Ca-01	15000001	16000000	1000000	1125	0.001125
chr23A	Ca-02	16000001	17000000	1000000	5073	0.005073
chr23A	Ca-01	16000001	17000000	1000000	3769	0.003769
chr23A	Ca-02	17000001	18000000	1000000	2590	0.00259
chr23A	Ca-01	17000001	18000000	1000000	2726	0.002726
chr23A	Ca-02	18000001	19000000	1000000	3210	0.00321
chr23A	Ca-01	18000001	19000000	1000000	2893	0.002893
chr23A	Ca-02	19000001	20000000	1000000	1490	0.00149
chr23A	Ca-01	19000001	20000000	1000000	3120	0.00312
chr23A	Ca-02	20000001	21000000	1000000	1937	0.001937
chr23A	Ca-01	20000001	21000000	1000000	2889	0.002889
chr23A	Ca-02	21000001	22000000	1000000	263	0.000263
chr23A	Ca-01	21000001	22000000	1000000	2459	0.002459
chr23A	Ca-02	22000001	23000000	1000000	393	0.000393
chr23A	Ca-01	22000001	23000000	1000000	2623	0.002623
chr23A	Ca-02	23000001	24000000	1000000	1397	0.001397
chr23A	Ca-01	23000001	24000000	1000000	1540	0.00154
chr23A	Ca-02	24000001	24885537	885537	768	0.00086727
chr23A	Ca-01	24000001	24885537	885537	1512	0.00170744
chr23B	Ca-02	1	1000000	1000000	2255	0.002255
chr23B	Ca-01	1	1000000	1000000	2413	0.002413
chr23B	Ca-02	1000001	2000000	1000000	3887	0.003887
chr23B	Ca-01	1000001	2000000	1000000	2772	0.002772
chr23B	Ca-02	2000001	3000000	1000000	3829	0.003829
chr23B	Ca-01	2000001	3000000	1000000	2970	0.00297
chr23B	Ca-02	3000001	4000000	1000000	6577	0.006577
chr23B	Ca-01	3000001	4000000	1000000	2956	0.002956
chr23B	Ca-02	4000001	5000000	1000000	8071	0.008071
chr23B	Ca-01	4000001	5000000	1000000	2814	0.002814
chr23B	Ca-02	5000001	6000000	1000000	4123	0.004123
chr23B	Ca-01	5000001	6000000	1000000	2736	0.002736
chr23B	Ca-02	6000001	7000000	1000000	2698	0.002698
chr23B	Ca-01	6000001	7000000	1000000	2301	0.002301
chr23B	Ca-02	7000001	8000000	1000000	3875	0.003875
chr23B	Ca-01	7000001	8000000	1000000	2975	0.002975
chr23B	Ca-02	8000001	9000000	1000000	4006	0.004006
chr23B	Ca-01	8000001	9000000	1000000	2828	0.002828
chr23B	Ca-02	9000001	10000000	1000000	3725	0.003725
chr23B	Ca-01	9000001	10000000	1000000	2494	0.002494
chr23B	Ca-02	10000001	11000000	1000000	118	0.000118
chr23B	Ca-01	10000001	11000000	1000000	2510	0.00251
chr23B	Ca-02	11000001	12000000	1000000	3674	0.003674
chr23B	Ca-01	11000001	12000000	1000000	2432	0.002432
chr23B	Ca-02	12000001	13000000	1000000	4013	0.004013
chr23B	Ca-01	12000001	13000000	1000000	2869	0.002869
chr23B	Ca-02	13000001	14000000	1000000	4281	0.004281
chr23B	Ca-01	13000001	14000000	1000000	2836	0.002836
chr23B	Ca-02	14000001	15000000	1000000	2707	0.002707
chr23B	Ca-01	14000001	15000000	1000000	2944	0.002944
chr23B	Ca-02	15000001	16000000	1000000	4229	0.004229
chr23B	Ca-01	15000001	16000000	1000000	2982	0.002982
chr23B	Ca-02	16000001	17000000	1000000	4003	0.004003
chr23B	Ca-01	16000001	17000000	1000000	2884	0.002884
chr23B	Ca-02	17000001	18000000	1000000	3341	0.003341
chr23B	Ca-01	17000001	18000000	1000000	3213	0.003213
chr23B	Ca-02	18000001	19000000	1000000	1537	0.001537
chr23B	Ca-01	18000001	19000000	1000000	3443	0.003443
chr23B	Ca-02	19000001	20000000	1000000	1141	0.001141
chr23B	Ca-01	19000001	20000000	1000000	3609	0.003609
chr23B	Ca-02	20000001	21000000	1000000	3520	0.00352
chr23B	Ca-01	20000001	21000000	1000000	1453	0.001453
chr23B	Ca-02	21000001	22000000	1000000	4968	0.004968
chr23B	Ca-01	21000001	22000000	1000000	2629	0.002629
chr23B	Ca-02	22000001	23000000	1000000	5387	0.005387
chr23B	Ca-01	22000001	23000000	1000000	2212	0.002212
chr23B	Ca-02	23000001	24000000	1000000	4095	0.004095
chr23B	Ca-01	23000001	24000000	1000000	3225	0.003225
chr23B	Ca-02	24000001	25000000	1000000	2897	0.002897
chr23B	Ca-01	24000001	25000000	1000000	2032	0.002032
chr23B	Ca-02	25000001	26000000	1000000	2220	0.00222
chr23B	Ca-01	25000001	26000000	1000000	2005	0.002005
chr24A	Ca-02	1	1000000	1000000	4168	0.004168
chr24A	Ca-01	1	1000000	1000000	242	0.000242
chr24A	Ca-02	1000001	2000000	1000000	5655	0.005655
chr24A	Ca-01	1000001	2000000	1000000	3643	0.003643
chr24A	Ca-02	2000001	3000000	1000000	4674	0.004674
chr24A	Ca-01	2000001	3000000	1000000	2876	0.002876
chr24A	Ca-02	3000001	4000000	1000000	4773	0.004773
chr24A	Ca-01	3000001	4000000	1000000	2547	0.002547
chr24A	Ca-02	4000001	5000000	1000000	4054	0.004054
chr24A	Ca-01	4000001	5000000	1000000	3192	0.003192
chr24A	Ca-02	5000001	6000000	1000000	5254	0.005254
chr24A	Ca-01	5000001	6000000	1000000	2672	0.002672
chr24A	Ca-02	6000001	7000000	1000000	3619	0.003619
chr24A	Ca-01	6000001	7000000	1000000	691	0.000691
chr24A	Ca-02	7000001	8000000	1000000	1301	0.001301
chr24A	Ca-01	7000001	8000000	1000000	185	0.000185
chr24A	Ca-02	8000001	9000000	1000000	1234	0.001234
chr24A	Ca-01	8000001	9000000	1000000	289	0.000289
chr24A	Ca-02	9000001	10000000	1000000	4342	0.004342
chr24A	Ca-01	9000001	10000000	1000000	207	0.000207
chr24A	Ca-02	10000001	11000000	1000000	5296	0.005296
chr24A	Ca-01	10000001	11000000	1000000	1895	0.001895
chr24A	Ca-02	11000001	12000000	1000000	3990	0.00399
chr24A	Ca-01	11000001	12000000	1000000	3014	0.003014
chr24A	Ca-02	12000001	13000000	1000000	2584	0.002584
chr24A	Ca-01	12000001	13000000	1000000	3260	0.00326
chr24A	Ca-02	13000001	14000000	1000000	1611	0.001611
chr24A	Ca-01	13000001	14000000	1000000	3685	0.003685
chr24A	Ca-02	14000001	15000000	1000000	5259	0.005259
chr24A	Ca-01	14000001	15000000	1000000	3521	0.003521
chr24A	Ca-02	15000001	16000000	1000000	4069	0.004069
chr24A	Ca-01	15000001	16000000	1000000	3096	0.003096
chr24A	Ca-02	16000001	17000000	1000000	4557	0.004557
chr24A	Ca-01	16000001	17000000	1000000	3131	0.003131
chr24A	Ca-02	17000001	18000000	1000000	5210	0.00521
chr24A	Ca-01	17000001	18000000	1000000	3630	0.00363
chr24A	Ca-02	18000001	19000000	1000000	5130	0.00513
chr24A	Ca-01	18000001	19000000	1000000	3504	0.003504
chr24A	Ca-02	19000001	20000000	1000000	5298	0.005298
chr24A	Ca-01	19000001	20000000	1000000	3756	0.003756
chr24A	Ca-02	20000001	21000000	1000000	5509	0.005509
chr24A	Ca-01	20000001	21000000	1000000	3704	0.003704
chr24A	Ca-02	21000001	22000000	1000000	4745	0.004745
chr24A	Ca-01	21000001	22000000	1000000	3080	0.00308
chr24A	Ca-02	22000001	23000000	1000000	4180	0.00418
chr24A	Ca-01	22000001	23000000	1000000	2952	0.002952
chr24B	Ca-02	1	1000000	1000000	6327	0.006327
chr24B	Ca-01	1	1000000	1000000	229	0.000229
chr24B	Ca-02	1000001	2000000	1000000	5211	0.005211
chr24B	Ca-01	1000001	2000000	1000000	1041	0.001041
chr24B	Ca-02	2000001	3000000	1000000	2070	0.00207
chr24B	Ca-01	2000001	3000000	1000000	3573	0.003573
chr24B	Ca-02	3000001	4000000	1000000	3856	0.003856
chr24B	Ca-01	3000001	4000000	1000000	3064	0.003064
chr24B	Ca-02	4000001	5000000	1000000	3323	0.003323
chr24B	Ca-01	4000001	5000000	1000000	2915	0.002915
chr24B	Ca-02	5000001	6000000	1000000	3053	0.003053
chr24B	Ca-01	5000001	6000000	1000000	3293	0.003293
chr24B	Ca-02	6000001	7000000	1000000	306	0.000306
chr24B	Ca-01	6000001	7000000	1000000	2311	0.002311
chr24B	Ca-02	7000001	8000000	1000000	971	0.000971
chr24B	Ca-01	7000001	8000000	1000000	809	0.000809
chr24B	Ca-02	8000001	9000000	1000000	970	0.00097
chr24B	Ca-01	8000001	9000000	1000000	2389	0.002389
chr24B	Ca-02	9000001	10000000	1000000	3646	0.003646
chr24B	Ca-01	9000001	10000000	1000000	3351	0.003351
chr24B	Ca-02	10000001	11000000	1000000	4308	0.004308
chr24B	Ca-01	10000001	11000000	1000000	2431	0.002431
chr24B	Ca-02	11000001	12000000	1000000	7632	0.007632
chr24B	Ca-01	11000001	12000000	1000000	395	0.000395
chr24B	Ca-02	12000001	13000000	1000000	9483	0.009483
chr24B	Ca-01	12000001	13000000	1000000	2634	0.002634
chr24B	Ca-02	13000001	14000000	1000000	9539	0.009539
chr24B	Ca-01	13000001	14000000	1000000	2391	0.002391
chr24B	Ca-02	14000001	15000000	1000000	8768	0.008768
chr24B	Ca-01	14000001	15000000	1000000	1080	0.00108
chr24B	Ca-02	15000001	16000000	1000000	9611	0.009611
chr24B	Ca-01	15000001	16000000	1000000	475	0.000475
chr24B	Ca-02	16000001	17000000	1000000	8789	0.008789
chr24B	Ca-01	16000001	17000000	1000000	2736	0.002736
chr24B	Ca-02	17000001	18000000	1000000	9304	0.009304
chr24B	Ca-01	17000001	18000000	1000000	2079	0.002079
chr24B	Ca-02	18000001	19000000	1000000	4854	0.004854
chr24B	Ca-01	18000001	19000000	1000000	3143	0.003143
chr24B	Ca-02	19000001	20000000	1000000	3792	0.003792
chr24B	Ca-01	19000001	20000000	1000000	3316	0.003316
chr24B	Ca-02	20000001	21000000	1000000	3039	0.003039
chr24B	Ca-01	20000001	21000000	1000000	2724	0.002724
chr24B	Ca-02	21000001	22000000	1000000	2947	0.002947
chr24B	Ca-01	21000001	22000000	1000000	1482	0.001482
chr24B	Ca-02	22000001	23000000	1000000	3540	0.00354
chr24B	Ca-01	22000001	23000000	1000000	2260	0.00226
chr24B	Ca-02	23000001	23634917	634917	3145	0.0049534
chr24B	Ca-01	23000001	23634917	634917	1615	0.00254364
chr25A	Ca-02	1	1000000	1000000	695	0.000695
chr25A	Ca-01	1	1000000	1000000	1330	0.00133
chr25A	Ca-02	1000001	2000000	1000000	907	0.000907
chr25A	Ca-01	1000001	2000000	1000000	785	0.000785
chr25A	Ca-02	2000001	3000000	1000000	2907	0.002907
chr25A	Ca-01	2000001	3000000	1000000	3277	0.003277
chr25A	Ca-02	3000001	4000000	1000000	3069	0.003069
chr25A	Ca-01	3000001	4000000	1000000	2294	0.002294
chr25A	Ca-02	4000001	5000000	1000000	3327	0.003327
chr25A	Ca-01	4000001	5000000	1000000	2405	0.002405
chr25A	Ca-02	5000001	6000000	1000000	5455	0.005455
chr25A	Ca-01	5000001	6000000	1000000	3761	0.003761
chr25A	Ca-02	6000001	7000000	1000000	1108	0.001108
chr25A	Ca-01	6000001	7000000	1000000	2101	0.002101
chr25A	Ca-02	7000001	8000000	1000000	1951	0.001951
chr25A	Ca-01	7000001	8000000	1000000	1971	0.001971
chr25A	Ca-02	8000001	9000000	1000000	877	0.000877
chr25A	Ca-01	8000001	9000000	1000000	122	0.000122
chr25A	Ca-02	9000001	10000000	1000000	131	0.000131
chr25A	Ca-01	9000001	10000000	1000000	2994	0.002994
chr25A	Ca-02	10000001	11000000	1000000	463	0.000463
chr25A	Ca-01	10000001	11000000	1000000	3367	0.003367
chr25A	Ca-02	11000001	12000000	1000000	3540	0.00354
chr25A	Ca-01	11000001	12000000	1000000	3070	0.00307
chr25A	Ca-02	12000001	13000000	1000000	4070	0.00407
chr25A	Ca-01	12000001	13000000	1000000	3559	0.003559
chr25A	Ca-02	13000001	14000000	1000000	1999	0.001999
chr25A	Ca-01	13000001	14000000	1000000	3629	0.003629
chr25A	Ca-02	14000001	15000000	1000000	3483	0.003483
chr25A	Ca-01	14000001	15000000	1000000	3221	0.003221
chr25A	Ca-02	15000001	16000000	1000000	4359	0.004359
chr25A	Ca-01	15000001	16000000	1000000	2959	0.002959
chr25A	Ca-02	16000001	17000000	1000000	2432	0.002432
chr25A	Ca-01	16000001	17000000	1000000	2761	0.002761
chr25A	Ca-02	17000001	18000000	1000000	2945	0.002945
chr25A	Ca-01	17000001	18000000	1000000	2692	0.002692
chr25A	Ca-02	18000001	18940634	940634	591	0.0006283
chr25A	Ca-01	18000001	18940634	940634	1049	0.0011152
chr25B	Ca-02	1	1000000	1000000	1046	0.001046
chr25B	Ca-01	1	1000000	1000000	1277	0.001277
chr25B	Ca-02	1000001	2000000	1000000	1956	0.001956
chr25B	Ca-01	1000001	2000000	1000000	1088	0.001088
chr25B	Ca-02	2000001	3000000	1000000	3325	0.003325
chr25B	Ca-01	2000001	3000000	1000000	1813	0.001813
chr25B	Ca-02	3000001	4000000	1000000	2883	0.002883
chr25B	Ca-01	3000001	4000000	1000000	3063	0.003063
chr25B	Ca-02	4000001	5000000	1000000	2701	0.002701
chr25B	Ca-01	4000001	5000000	1000000	2021	0.002021
chr25B	Ca-02	5000001	6000000	1000000	1411	0.001411
chr25B	Ca-01	5000001	6000000	1000000	1925	0.001925
chr25B	Ca-02	6000001	7000000	1000000	4937	0.004937
chr25B	Ca-01	6000001	7000000	1000000	2944	0.002944
chr25B	Ca-02	7000001	8000000	1000000	5093	0.005093
chr25B	Ca-01	7000001	8000000	1000000	2879	0.002879
chr25B	Ca-02	8000001	9000000	1000000	5186	0.005186
chr25B	Ca-01	8000001	9000000	1000000	3428	0.003428
chr25B	Ca-02	9000001	10000000	1000000	3405	0.003405
chr25B	Ca-01	9000001	10000000	1000000	3118	0.003118
chr25B	Ca-02	10000001	11000000	1000000	434	0.000434
chr25B	Ca-01	10000001	11000000	1000000	1538	0.001538
chr25B	Ca-02	11000001	12000000	1000000	3339	0.003339
chr25B	Ca-01	11000001	12000000	1000000	1148	0.001148
chr25B	Ca-02	12000001	13000000	1000000	3830	0.00383
chr25B	Ca-01	12000001	13000000	1000000	2139	0.002139
chr25B	Ca-02	13000001	14000000	1000000	3797	0.003797
chr25B	Ca-01	13000001	14000000	1000000	1424	0.001424
chr25B	Ca-02	14000001	15000000	1000000	117	0.000117
chr25B	Ca-01	14000001	15000000	1000000	145	0.000145
chr25B	Ca-02	15000001	16000000	1000000	3109	0.003109
chr25B	Ca-01	15000001	16000000	1000000	2223	0.002223
chr25B	Ca-02	16000001	17000000	1000000	4032	0.004032
chr25B	Ca-01	16000001	17000000	1000000	3186	0.003186
chr25B	Ca-02	17000001	18000000	1000000	180	0.00018
chr25B	Ca-01	17000001	18000000	1000000	2103	0.002103
chr25B	Ca-02	18000001	19000000	1000000	1838	0.001838
chr25B	Ca-01	18000001	19000000	1000000	1450	0.00145
chr25B	Ca-02	19000001	20000000	1000000	2992	0.002992
chr25B	Ca-01	19000001	20000000	1000000	2715	0.002715
chr25B	Ca-02	20000001	21000000	1000000	4112	0.004112
chr25B	Ca-01	20000001	21000000	1000000	3192	0.003192
chr25B	Ca-02	21000001	22000000	1000000	4846	0.004846
chr25B	Ca-01	21000001	22000000	1000000	2994	0.002994
chr25B	Ca-02	22000001	23000000	1000000	4399	0.004399
chr25B	Ca-01	22000001	23000000	1000000	2667	0.002667
chr25B	Ca-02	23000001	24000000	1000000	1996	0.001996
chr25B	Ca-01	23000001	24000000	1000000	931	0.000931
chr25B	Ca-02	24000001	24967067	967067	3868	0.00399972
chr25B	Ca-01	24000001	24967067	967067	2335	0.00241452
chr2A	Ca-02	1	1000000	1000000	2952	0.002952
chr2A	Ca-01	1	1000000	1000000	2175	0.002175
chr2A	Ca-02	1000001	2000000	1000000	4783	0.004783
chr2A	Ca-01	1000001	2000000	1000000	4034	0.004034
chr2A	Ca-02	2000001	3000000	1000000	5689	0.005689
chr2A	Ca-01	2000001	3000000	1000000	4088	0.004088
chr2A	Ca-02	3000001	4000000	1000000	4596	0.004596
chr2A	Ca-01	3000001	4000000	1000000	3063	0.003063
chr2A	Ca-02	4000001	5000000	1000000	4740	0.00474
chr2A	Ca-01	4000001	5000000	1000000	2866	0.002866
chr2A	Ca-02	5000001	6000000	1000000	4370	0.00437
chr2A	Ca-01	5000001	6000000	1000000	2666	0.002666
chr2A	Ca-02	6000001	7000000	1000000	4798	0.004798
chr2A	Ca-01	6000001	7000000	1000000	3345	0.003345
chr2A	Ca-02	7000001	8000000	1000000	1746	0.001746
chr2A	Ca-01	7000001	8000000	1000000	832	0.000832
chr2A	Ca-02	8000001	9000000	1000000	1638	0.001638
chr2A	Ca-01	8000001	9000000	1000000	796	0.000796
chr2A	Ca-02	9000001	10000000	1000000	2383	0.002383
chr2A	Ca-01	9000001	10000000	1000000	1545	0.001545
chr2A	Ca-02	10000001	11000000	1000000	4686	0.004686
chr2A	Ca-01	10000001	11000000	1000000	1479	0.001479
chr2A	Ca-02	11000001	12000000	1000000	2517	0.002517
chr2A	Ca-01	11000001	12000000	1000000	2553	0.002553
chr2A	Ca-02	12000001	13000000	1000000	160	0.00016
chr2A	Ca-01	12000001	13000000	1000000	1106	0.001106
chr2A	Ca-02	13000001	14000000	1000000	3177	0.003177
chr2A	Ca-01	13000001	14000000	1000000	3214	0.003214
chr2A	Ca-02	14000001	15000000	1000000	4024	0.004024
chr2A	Ca-01	14000001	15000000	1000000	2887	0.002887
chr2A	Ca-02	15000001	16000000	1000000	4209	0.004209
chr2A	Ca-01	15000001	16000000	1000000	3101	0.003101
chr2A	Ca-02	16000001	17000000	1000000	4601	0.004601
chr2A	Ca-01	16000001	17000000	1000000	3429	0.003429
chr2A	Ca-02	17000001	18000000	1000000	4545	0.004545
chr2A	Ca-01	17000001	18000000	1000000	2943	0.002943
chr2A	Ca-02	18000001	19000000	1000000	4751	0.004751
chr2A	Ca-01	18000001	19000000	1000000	3237	0.003237
chr2A	Ca-02	19000001	20000000	1000000	4617	0.004617
chr2A	Ca-01	19000001	20000000	1000000	2376	0.002376
chr2A	Ca-02	20000001	21000000	1000000	5768	0.005768
chr2A	Ca-01	20000001	21000000	1000000	3265	0.003265
chr2A	Ca-02	21000001	22000000	1000000	3550	0.00355
chr2A	Ca-01	21000001	22000000	1000000	2670	0.00267
chr2A	Ca-02	22000001	23000000	1000000	1340	0.00134
chr2A	Ca-01	22000001	23000000	1000000	3246	0.003246
chr2A	Ca-02	23000001	24000000	1000000	4169	0.004169
chr2A	Ca-01	23000001	24000000	1000000	1347	0.001347
chr2A	Ca-02	24000001	25000000	1000000	2724	0.002724
chr2A	Ca-01	24000001	25000000	1000000	2433	0.002433
chr2A	Ca-02	25000001	26000000	1000000	2505	0.002505
chr2A	Ca-01	25000001	26000000	1000000	2492	0.002492
chr2A	Ca-02	26000001	27000000	1000000	521	0.000521
chr2A	Ca-01	26000001	27000000	1000000	2351	0.002351
chr2A	Ca-02	27000001	28000000	1000000	4776	0.004776
chr2A	Ca-01	27000001	28000000	1000000	3285	0.003285
chr2A	Ca-02	28000001	29000000	1000000	5067	0.005067
chr2A	Ca-01	28000001	29000000	1000000	2867	0.002867
chr2A	Ca-02	29000001	29847804	847804	4335	0.00511321
chr2A	Ca-01	29000001	29847804	847804	285	0.000336163
chr2B	Ca-02	1	1000000	1000000	3745	0.003745
chr2B	Ca-01	1	1000000	1000000	2890	0.00289
chr2B	Ca-02	1000001	2000000	1000000	5159	0.005159
chr2B	Ca-01	1000001	2000000	1000000	3928	0.003928
chr2B	Ca-02	2000001	3000000	1000000	5222	0.005222
chr2B	Ca-01	2000001	3000000	1000000	3734	0.003734
chr2B	Ca-02	3000001	4000000	1000000	4921	0.004921
chr2B	Ca-01	3000001	4000000	1000000	3224	0.003224
chr2B	Ca-02	4000001	5000000	1000000	4581	0.004581
chr2B	Ca-01	4000001	5000000	1000000	1942	0.001942
chr2B	Ca-02	5000001	6000000	1000000	3022	0.003022
chr2B	Ca-01	5000001	6000000	1000000	3327	0.003327
chr2B	Ca-02	6000001	7000000	1000000	384	0.000384
chr2B	Ca-01	6000001	7000000	1000000	3145	0.003145
chr2B	Ca-02	7000001	8000000	1000000	1841	0.001841
chr2B	Ca-01	7000001	8000000	1000000	1397	0.001397
chr2B	Ca-02	8000001	9000000	1000000	1712	0.001712
chr2B	Ca-01	8000001	9000000	1000000	410	0.00041
chr2B	Ca-02	9000001	10000000	1000000	2835	0.002835
chr2B	Ca-01	9000001	10000000	1000000	1257	0.001257
chr2B	Ca-02	10000001	11000000	1000000	4361	0.004361
chr2B	Ca-01	10000001	11000000	1000000	1928	0.001928
chr2B	Ca-02	11000001	12000000	1000000	4348	0.004348
chr2B	Ca-01	11000001	12000000	1000000	2157	0.002157
chr2B	Ca-02	12000001	13000000	1000000	3841	0.003841
chr2B	Ca-01	12000001	13000000	1000000	2825	0.002825
chr2B	Ca-02	13000001	14000000	1000000	3881	0.003881
chr2B	Ca-01	13000001	14000000	1000000	1830	0.00183
chr2B	Ca-02	14000001	15000000	1000000	4556	0.004556
chr2B	Ca-01	14000001	15000000	1000000	3033	0.003033
chr2B	Ca-02	15000001	16000000	1000000	3845	0.003845
chr2B	Ca-01	15000001	16000000	1000000	2942	0.002942
chr2B	Ca-02	16000001	17000000	1000000	3878	0.003878
chr2B	Ca-01	16000001	17000000	1000000	1663	0.001663
chr2B	Ca-02	17000001	18000000	1000000	3304	0.003304
chr2B	Ca-01	17000001	18000000	1000000	2825	0.002825
chr2B	Ca-02	18000001	19000000	1000000	839	0.000839
chr2B	Ca-01	18000001	19000000	1000000	2530	0.00253
chr2B	Ca-02	19000001	20000000	1000000	4243	0.004243
chr2B	Ca-01	19000001	20000000	1000000	2934	0.002934
chr2B	Ca-02	20000001	21000000	1000000	4095	0.004095
chr2B	Ca-01	20000001	21000000	1000000	2502	0.002502
chr2B	Ca-02	21000001	22000000	1000000	4186	0.004186
chr2B	Ca-01	21000001	22000000	1000000	2948	0.002948
chr2B	Ca-02	22000001	23000000	1000000	4272	0.004272
chr2B	Ca-01	22000001	23000000	1000000	3016	0.003016
chr2B	Ca-02	23000001	24000000	1000000	5028	0.005028
chr2B	Ca-01	23000001	24000000	1000000	3137	0.003137
chr2B	Ca-02	24000001	25000000	1000000	1767	0.001767
chr2B	Ca-01	24000001	25000000	1000000	2464	0.002464
chr2B	Ca-02	25000001	26000000	1000000	4658	0.004658
chr2B	Ca-01	25000001	26000000	1000000	3135	0.003135
chr2B	Ca-02	26000001	27000000	1000000	4062	0.004062
chr2B	Ca-01	26000001	27000000	1000000	3569	0.003569
chr2B	Ca-02	27000001	28000000	1000000	9811	0.009811
chr2B	Ca-01	27000001	28000000	1000000	3584	0.003584
chr2B	Ca-02	28000001	29000000	1000000	8350	0.00835
chr2B	Ca-01	28000001	29000000	1000000	3090	0.00309
chr2B	Ca-02	29000001	30000000	1000000	1150	0.00115
chr2B	Ca-01	29000001	30000000	1000000	2333	0.002333
chr3A	Ca-02	1	1000000	1000000	2384	0.002384
chr3A	Ca-01	1	1000000	1000000	1462	0.001462
chr3A	Ca-02	1000001	2000000	1000000	4217	0.004217
chr3A	Ca-01	1000001	2000000	1000000	1656	0.001656
chr3A	Ca-02	2000001	3000000	1000000	3399	0.003399
chr3A	Ca-01	2000001	3000000	1000000	2066	0.002066
chr3A	Ca-02	3000001	4000000	1000000	2997	0.002997
chr3A	Ca-01	3000001	4000000	1000000	1975	0.001975
chr3A	Ca-02	4000001	5000000	1000000	5166	0.005166
chr3A	Ca-01	4000001	5000000	1000000	3371	0.003371
chr3A	Ca-02	5000001	6000000	1000000	4054	0.004054
chr3A	Ca-01	5000001	6000000	1000000	2871	0.002871
chr3A	Ca-02	6000001	7000000	1000000	5655	0.005655
chr3A	Ca-01	6000001	7000000	1000000	3598	0.003598
chr3A	Ca-02	7000001	8000000	1000000	2872	0.002872
chr3A	Ca-01	7000001	8000000	1000000	3378	0.003378
chr3A	Ca-02	8000001	9000000	1000000	3179	0.003179
chr3A	Ca-01	8000001	9000000	1000000	3651	0.003651
chr3A	Ca-02	9000001	10000000	1000000	4218	0.004218
chr3A	Ca-01	9000001	10000000	1000000	2995	0.002995
chr3A	Ca-02	10000001	11000000	1000000	4842	0.004842
chr3A	Ca-01	10000001	11000000	1000000	3283	0.003283
chr3A	Ca-02	11000001	12000000	1000000	4531	0.004531
chr3A	Ca-01	11000001	12000000	1000000	3147	0.003147
chr3A	Ca-02	12000001	13000000	1000000	7035	0.007035
chr3A	Ca-01	12000001	13000000	1000000	3163	0.003163
chr3A	Ca-02	13000001	14000000	1000000	8197	0.008197
chr3A	Ca-01	13000001	14000000	1000000	2289	0.002289
chr3A	Ca-02	14000001	15000000	1000000	2527	0.002527
chr3A	Ca-01	14000001	15000000	1000000	2949	0.002949
chr3A	Ca-02	15000001	16000000	1000000	1430	0.00143
chr3A	Ca-01	15000001	16000000	1000000	3200	0.0032
chr3A	Ca-02	16000001	17000000	1000000	3949	0.003949
chr3A	Ca-01	16000001	17000000	1000000	2145	0.002145
chr3A	Ca-02	17000001	18000000	1000000	4775	0.004775
chr3A	Ca-01	17000001	18000000	1000000	3112	0.003112
chr3A	Ca-02	18000001	19000000	1000000	3943	0.003943
chr3A	Ca-01	18000001	19000000	1000000	3213	0.003213
chr3A	Ca-02	19000001	20000000	1000000	2137	0.002137
[truncated: 10,379 more rows]

## Sheet: Fig_5_b
ChrID	length	Name	Number	Average length
1	15297981	Ca-02	446	29.1542
1	15297981	Ca-01	424	27.7161
1	15297981	Cg-A3	415	27.1278
1	15297981	Cg-F1	401	26.2126
1	15297981	Cg-H1	441	28.8273
1	15297981	Cg-H2	414	27.0624
1	15297981	Cg-A1	459	30.004
1	15297981	Cg-A2	405	26.4741
2	18998363	Ca-02	584	30.7395
2	18998363	Ca-01	559	29.4236
2	18998363	Cg-A3	536	28.213
2	18998363	Cg-F1	521	27.4234
2	18998363	Cg-H1	561	29.5289
2	18998363	Cg-H2	523	27.5287
2	18998363	Cg-A1	577	30.371
2	18998363	Cg-A2	524	27.5813
3	20567433	Ca-02	523	25.4286
3	20567433	Ca-01	472	22.9489
3	20567433	Cg-A3	472	22.9489
3	20567433	Cg-F1	450	21.8792
3	20567433	Cg-H1	481	23.3865
3	20567433	Cg-H2	467	22.7058
3	20567433	Cg-A1	522	25.3799
3	20567433	Cg-A2	475	23.0948
4	11347241	Ca-02	304	26.7907
4	11347241	Ca-01	291	25.645
4	11347241	Cg-A3	262	23.0893
4	11347241	Cg-F1	263	23.1774
4	11347241	Cg-H1	288	25.3806
4	11347241	Cg-H2	260	22.9131
4	11347241	Cg-A1	295	25.9975
4	11347241	Cg-A2	264	23.2656
5	20922272	Ca-02	615	29.3945
5	20922272	Ca-01	572	27.3393
5	20922272	Cg-A3	521	24.9017
5	20922272	Cg-F1	524	25.0451
5	20922272	Cg-H1	573	27.3871
5	20922272	Cg-H2	519	24.8061
5	20922272	Cg-A1	598	28.582
5	20922272	Cg-A2	532	25.4274
6	19716050	Ca-02	566	28.7076
6	19716050	Ca-01	538	27.2874
6	19716050	Cg-A3	506	25.6644
6	19716050	Cg-F1	488	24.7514
6	19716050	Cg-H1	536	27.186
6	19716050	Cg-H2	495	25.1064
6	19716050	Cg-A1	564	28.6061
6	19716050	Cg-A2	520	26.3745
7	14157913	Ca-02	413	29.171
7	14157913	Ca-01	415	29.3122
7	14157913	Cg-A3	383	27.052
7	14157913	Cg-F1	362	25.5687
7	14157913	Cg-H1	402	28.394
7	14157913	Cg-H2	383	27.052
7	14157913	Cg-A1	412	29.1003
7	14157913	Cg-A2	382	26.9814
8	19797740	Ca-02	506	25.5585
8	19797740	Ca-01	469	23.6896
8	19797740	Cg-A3	452	22.8309
8	19797740	Cg-F1	417	21.063
8	19797740	Cg-H1	466	23.538
8	19797740	Cg-H2	427	21.5681
8	19797740	Cg-A1	512	25.8615
8	19797740	Cg-A2	454	22.9319
9	24322175	Ca-02	738	30.3427
9	24322175	Ca-01	697	28.657
9	24322175	Cg-A3	675	27.7525
9	24322175	Cg-F1	656	26.9713
9	24322175	Cg-H1	695	28.5747
9	24322175	Cg-H2	656	26.9713
9	24322175	Cg-A1	743	30.5483
9	24322175	Cg-A2	655	26.9302
10	22665327	Ca-02	695	30.6636
10	22665327	Ca-01	639	28.1928
10	22665327	Cg-A3	611	26.9575
10	22665327	Cg-F1	585	25.8103
10	22665327	Cg-H1	625	27.5752
10	22665327	Cg-H2	590	26.031
10	22665327	Cg-A1	658	29.0311
10	22665327	Cg-A2	584	25.7662
11	19054100	Ca-02	553	29.0226
11	19054100	Ca-01	524	27.5006
11	19054100	Cg-A3	489	25.6638
11	19054100	Cg-F1	477	25.034
11	19054100	Cg-H1	512	26.8709
11	19054100	Cg-H2	477	25.034
11	19054100	Cg-A1	533	27.973
11	19054100	Cg-A2	486	25.5063
12	12725232	Ca-02	407	31.9837
12	12725232	Ca-01	391	30.7264
12	12725232	Cg-A3	378	29.7048
12	12725232	Cg-F1	354	27.8187
12	12725232	Cg-H1	400	31.4336
12	12725232	Cg-H2	367	28.8403
12	12725232	Cg-A1	411	32.298
12	12725232	Cg-A2	378	29.7048
13	25164623	Ca-02	658	26.1478
13	25164623	Ca-01	608	24.1609
13	25164623	Cg-A3	566	22.4919
13	25164623	Cg-F1	547	21.7369
13	25164623	Cg-H1	599	23.8033
13	25164623	Cg-H2	558	22.174
13	25164623	Cg-A1	647	25.7107
13	25164623	Cg-A2	567	22.5316
14	18393167	Ca-02	431	23.4326
14	18393167	Ca-01	398	21.6385
14	18393167	Cg-A3	380	20.6598
14	18393167	Cg-F1	376	20.4424
14	18393167	Cg-H1	406	22.0734
14	18393167	Cg-H2	367	19.9531
14	18393167	Cg-A1	439	23.8676
14	18393167	Cg-A2	382	20.7686
15	8518344	Ca-02	229	26.8832
15	8518344	Ca-01	219	25.7092
15	8518344	Cg-A3	204	23.9483
15	8518344	Cg-F1	198	23.244
15	8518344	Cg-H1	209	24.5353
15	8518344	Cg-H2	199	23.3613
15	8518344	Cg-A1	227	26.6484
15	8518344	Cg-A2	206	24.1831
16	20606094	Ca-02	525	25.4779
16	20606094	Ca-01	496	24.0705
16	20606094	Cg-A3	468	22.7117
16	20606094	Cg-F1	468	22.7117
16	20606094	Cg-H1	497	24.1191
16	20606094	Cg-H2	466	22.6147
16	20606094	Cg-A1	524	25.4294
16	20606094	Cg-A2	484	23.4882
17	15849037	Ca-02	379	23.9131
17	15849037	Ca-01	355	22.3988
17	15849037	Cg-A3	320	20.1905
17	15849037	Cg-F1	309	19.4965
17	15849037	Cg-H1	350	22.0834
17	15849037	Cg-H2	319	20.1274
17	15849037	Cg-A1	356	22.4619
17	15849037	Cg-A2	327	20.6322
18	22437665	Ca-02	603	26.8745
18	22437665	Ca-01	533	23.7547
18	22437665	Cg-A3	512	22.8188
18	22437665	Cg-F1	490	21.8383
18	22437665	Cg-H1	547	24.3787
18	22437665	Cg-H2	482	21.4817
18	22437665	Cg-A1	577	25.7157
18	22437665	Cg-A2	496	22.1057
19	7320473	Ca-02	247	33.741
19	7320473	Ca-01	247	33.741
19	7320473	Cg-A3	235	32.1018
19	7320473	Cg-F1	228	31.1455
19	7320473	Cg-H1	252	34.424
19	7320473	Cg-H2	230	31.4187
19	7320473	Cg-A1	261	35.6534
19	7320473	Cg-A2	229	31.2821
20	16766033	Ca-02	498	29.7029
20	16766033	Ca-01	453	27.0189
20	16766033	Cg-A3	444	26.4821
20	16766033	Cg-F1	411	24.5138
20	16766033	Cg-H1	458	27.3171
20	16766033	Cg-H2	423	25.2296
20	16766033	Cg-A1	488	29.1065
20	16766033	Cg-A2	433	25.826
21	12985561	Ca-02	305	23.4876
21	12985561	Ca-01	267	20.5613
21	12985561	Cg-A3	248	19.0981
21	12985561	Cg-F1	244	18.7901
21	12985561	Cg-H1	260	20.0222
21	12985561	Cg-H2	243	18.7131
21	12985561	Cg-A1	290	22.3325
21	12985561	Cg-A2	254	19.5602
22	8395091	Ca-02	242	28.8264
22	8395091	Ca-01	214	25.4911
22	8395091	Cg-A3	211	25.1337
22	8395091	Cg-F1	209	24.8955
22	8395091	Cg-H1	226	26.9205
22	8395091	Cg-H2	209	24.8955
22	8395091	Cg-A1	235	27.9925
22	8395091	Cg-A2	219	26.0867
23	18435467	Ca-02	518	28.098
23	18435467	Ca-01	459	24.8977
23	18435467	Cg-A3	429	23.2704
23	18435467	Cg-F1	436	23.6501
23	18435467	Cg-H1	462	25.0604
23	18435467	Cg-H2	432	23.4331
23	18435467	Cg-A1	483	26.1995
23	18435467	Cg-A2	433	23.4873
24	12449181	Ca-02	348	27.9536
24	12449181	Ca-01	318	25.5438
24	12449181	Cg-A3	312	25.0619
24	12449181	Cg-F1	296	23.7767
24	12449181	Cg-H1	324	26.0258
24	12449181	Cg-H2	302	24.2586
24	12449181	Cg-A1	349	28.034
24	12449181	Cg-A2	311	24.9816
25	8535575	Ca-02	221	25.8916
25	8535575	Ca-01	227	26.5946
25	8535575	Cg-A3	210	24.6029
25	8535575	Cg-F1	201	23.5485
25	8535575	Cg-H1	220	25.7745
25	8535575	Cg-H2	206	24.1343
25	8535575	Cg-A1	219	25.6573
25	8535575	Cg-A2	194	22.7284
26	16349257	Ca-02	383	23.4261
26	16349257	Ca-01	357	21.8359
26	16349257	Cg-A3	325	19.8786
26	16349257	Cg-F1	328	20.0621
26	16349257	Cg-H1	371	22.6922
26	16349257	Cg-H2	330	20.1844
26	16349257	Cg-A1	382	23.365
26	16349257	Cg-A2	343	20.9795
27	16295563	Ca-02	411	25.2216
27	16295563	Ca-01	389	23.8715
27	16295563	Cg-A3	361	22.1533
27	16295563	Cg-F1	357	21.9078
27	16295563	Cg-H1	387	23.7488
27	16295563	Cg-H2	344	21.11
27	16295563	Cg-A1	395	24.2397
27	16295563	Cg-A2	364	22.3374
28	22269040	Ca-02	590	26.4942
28	22269040	Ca-01	558	25.0572
28	22269040	Cg-A3	532	23.8897
28	22269040	Cg-F1	512	22.9916
28	22269040	Cg-H1	573	25.7308
28	22269040	Cg-H2	523	23.4855
28	22269040	Cg-A1	598	26.8534
28	22269040	Cg-A2	526	23.6202
29	17515369	Ca-02	454	25.9201
29	17515369	Ca-01	427	24.3786
29	17515369	Cg-A3	385	21.9807
29	17515369	Cg-F1	383	21.8665
29	17515369	Cg-H1	423	24.1502
29	17515369	Cg-H2	389	22.2091
29	17515369	Cg-A1	432	24.6641
29	17515369	Cg-A2	395	22.5516
30	18521859	Ca-02	523	28.2369
30	18521859	Ca-01	495	26.7252
30	18521859	Cg-A3	450	24.2956
30	18521859	Cg-F1	455	24.5656
30	18521859	Cg-H1	485	26.1853
30	18521859	Cg-H2	462	24.9435
30	18521859	Cg-A1	510	27.535
30	18521859	Cg-A2	464	25.0515
31	24603915	Ca-02	722	29.3449
31	24603915	Ca-01	666	27.0689
31	24603915	Cg-A3	636	25.8495
31	24603915	Cg-F1	614	24.9554
31	24603915	Cg-H1	679	27.5972
31	24603915	Cg-H2	625	25.4025
31	24603915	Cg-A1	720	29.2636
31	24603915	Cg-A2	633	25.7276
32	26100072	Ca-02	685	26.2451
32	26100072	Ca-01	649	24.8658
32	26100072	Cg-A3	601	23.0268
32	26100072	Cg-F1	569	21.8007
32	26100072	Cg-H1	630	24.1379
32	26100072	Cg-H2	586	22.452
32	26100072	Cg-A1	676	25.9003
32	26100072	Cg-A2	603	23.1034
33	24142229	Ca-02	701	29.0363
33	24142229	Ca-01	653	27.048
33	24142229	Cg-A3	632	26.1782
33	24142229	Cg-F1	606	25.1012
33	24142229	Cg-H1	658	27.2551
33	24142229	Cg-H2	632	26.1782
33	24142229	Cg-A1	687	28.4564
33	24142229	Cg-A2	616	25.5155
34	18891512	Ca-02	581	30.7546
34	18891512	Ca-01	541	28.6372
34	18891512	Cg-A3	505	26.7316
34	18891512	Cg-F1	500	26.4669
34	18891512	Cg-H1	556	29.4312
34	18891512	Cg-H2	507	26.8374
34	18891512	Cg-A1	560	29.6429
34	18891512	Cg-A2	493	26.0964
35	29126390	Ca-02	704	24.1705
35	29126390	Ca-01	662	22.7285
35	29126390	Cg-A3	610	20.9432
35	29126390	Cg-F1	607	20.8402
35	29126390	Cg-H1	649	22.2822
35	29126390	Cg-H2	597	20.4969
35	29126390	Cg-A1	683	23.4495
35	29126390	Cg-A2	615	21.1149
36	22739634	Ca-02	632	27.7929
36	22739634	Ca-01	584	25.682
36	22739634	Cg-A3	561	24.6706
36	22739634	Cg-F1	559	24.5826
36	22739634	Cg-H1	587	25.814
36	22739634	Cg-H2	548	24.0989
36	22739634	Cg-A1	630	27.7049
36	22739634	Cg-A2	565	24.8465
37	11248262	Ca-02	348	30.9381
37	11248262	Ca-01	329	29.249
37	11248262	Cg-A3	299	26.5819
37	11248262	Cg-F1	295	26.2263
37	11248262	Cg-H1	304	27.0264
37	11248262	Cg-H2	295	26.2263
37	11248262	Cg-A1	326	28.9823
37	11248262	Cg-A2	300	26.6708
38	27918166	Ca-02	742	26.5777
38	27918166	Ca-01	663	23.748
38	27918166	Cg-A3	630	22.566
38	27918166	Cg-F1	621	22.2436
38	27918166	Cg-H1	673	24.1062
38	27918166	Cg-H2	636	22.7809
38	27918166	Cg-A1	717	25.6822
38	27918166	Cg-A2	615	22.0287
39	16255708	Ca-02	440	27.0674
39	16255708	Ca-01	397	24.4222
39	16255708	Cg-A3	377	23.1919
39	16255708	Cg-F1	354	21.777
39	16255708	Cg-H1	392	24.1146
39	16255708	Cg-H2	371	22.8228
39	16255708	Cg-A1	415	25.5295
39	16255708	Cg-A2	366	22.5152
40	23490330	Ca-02	591	25.1593
40	23490330	Ca-01	544	23.1585
40	23490330	Cg-A3	519	22.0942
40	23490330	Cg-F1	484	20.6042
40	23490330	Cg-H1	531	22.605
40	23490330	Cg-H2	494	21.0299
40	23490330	Cg-A1	563	23.9673
40	23490330	Cg-A2	511	21.7536
41	15851267	Ca-02	404	25.4869
41	15851267	Ca-01	354	22.3326
41	15851267	Cg-A3	355	22.3957
41	15851267	Cg-F1	346	21.8279
41	15851267	Cg-H1	374	23.5943
41	15851267	Cg-H2	343	21.6386
41	15851267	Cg-A1	389	24.5406
41	15851267	Cg-A2	356	22.4588
42	13570270	Ca-02	422	31.0974
42	13570270	Ca-01	385	28.3708
42	13570270	Cg-A3	378	27.855
42	13570270	Cg-F1	360	26.5286
42	13570270	Cg-H1	382	28.1498
42	13570270	Cg-H2	360	26.5286
42	13570270	Cg-A1	398	29.3288
42	13570270	Cg-A2	365	26.897
43	14329178	Ca-02	433	30.2181
43	14329178	Ca-01	394	27.4963
43	14329178	Cg-A3	377	26.31
43	14329178	Cg-F1	379	26.4495
43	14329178	Cg-H1	401	27.9849
43	14329178	Cg-H2	368	25.6819
43	14329178	Cg-A1	433	30.2181
43	14329178	Cg-A2	381	26.5891
44	15901873	Ca-02	421	26.4749
44	15901873	Ca-01	377	23.7079
44	15901873	Cg-A3	366	23.0162
44	15901873	Cg-F1	376	23.645
44	15901873	Cg-H1	383	24.0852
44	15901873	Cg-H2	361	22.7017
44	15901873	Cg-A1	393	24.7141
44	15901873	Cg-A2	351	22.0729
45	17310619	Ca-02	424	24.4936
45	17310619	Ca-01	379	21.8941
45	17310619	Cg-A3	348	20.1033
45	17310619	Cg-F1	337	19.4678
45	17310619	Cg-H1	378	21.8363
45	17310619	Cg-H2	349	20.161
45	17310619	Cg-A1	391	22.5873
45	17310619	Cg-A2	347	20.0455
46	7828959	Ca-02	232	29.6336
46	7828959	Ca-01	226	28.8672
46	7828959	Cg-A3	211	26.9512
46	7828959	Cg-F1	193	24.6521
46	7828959	Cg-H1	224	28.6117
46	7828959	Cg-H2	212	27.079
46	7828959	Cg-A1	226	28.8672
46	7828959	Cg-A2	199	25.4184
47	16759857	Ca-02	406	24.2246
47	16759857	Ca-01	373	22.2556
47	16759857	Cg-A3	349	20.8236
47	16759857	Cg-F1	347	20.7042
47	16759857	Cg-H1	395	23.5682
47	16759857	Cg-H2	352	21.0026
47	16759857	Cg-A1	402	23.9859
47	16759857	Cg-A2	359	21.4202
48	22470700	Ca-02	687	30.5731
48	22470700	Ca-01	646	28.7485
48	22470700	Cg-A3	608	27.0575
48	22470700	Cg-F1	598	26.6124
48	22470700	Cg-H1	645	28.704
48	22470700	Cg-H2	601	26.7459
48	22470700	Cg-A1	661	29.4161
48	22470700	Cg-A2	619	27.547
49	11140812	Ca-02	353	31.6853
49	11140812	Ca-01	327	29.3515
49	11140812	Cg-A3	306	27.4666
49	11140812	Cg-F1	289	25.9407
49	11140812	Cg-H1	326	29.2618
49	11140812	Cg-H2	312	28.0051
49	11140812	Cg-A1	350	31.416
49	11140812	Cg-A2	314	28.1847
50	7653411	Ca-02	228	29.7906
50	7653411	Ca-01	207	27.0468
50	7653411	Cg-A3	185	24.1722
50	7653411	Cg-F1	168	21.951
50	7653411	Cg-H1	197	25.7402
50	7653411	Cg-H2	176	22.9963
50	7653411	Cg-A1	198	25.8708
50	7653411	Cg-A2	177	23.1269
