# Supplementary material for: Comparative genome anatomy reveals evolutionary insights into a unique amphitriploid fish
Source: Nat Ecol Evol. 2022 Jul 11;6(9):1354–66. doi: 10.1038/s41559-022-01813-z (PMC9439954; doi:10.1038/s41559-022-01813-z)
Supplement: Source Data Fig. 6 — Statistical source data. [file 41559_2022_1813_MOESM8_ESM.xlsx]

## Sheet: Fig_6_a
No. of Rad51 foci per cell
C. auratus			C. gibelio
Leptotene	Zygotene	Pachytene	Leptotene-like	Zygotene-like	Pachytene-like
227	369	35	0	1	2
170	243	35	0	3	3
97	168	92	0	0	5
0	337	226	0	0	6
0	378	43	2	0	0
0	431	5	0	3	0
144	345	33	0	0	0
263	295	143	0	3	7
39	235	32	0	0	5
167	219	94	2	0	0
114	314	31	0	0	2
37	335	233	1	0	3
190	258	173	0	0	0
118	156	4	2	0	3
2	298	5	2	0	3
66	209	104	0	1	3
125	231	17	0	0	3
60	255	10		0	6
	103	105		0	0
	298	4		0	1
	41	213		0	2
	164	0		0	4
	317	0		2	0
	145	95		0	0
	226	112		0	4
	343	102		0	1
	222	7		1	0
	170	8		0	0
	215	116		0	5
	93	94		2	1
	315	61		2	5
	354	24		1	2
	246	177		0	6
	422	117		5	3
	527	83		2	3
	367	32		2	1
	183	48		0	0
	274	8		0	0
	215	30		2	0
	225	54		1	2
	348	69		4	4
	58	85		2	2
	106	11		0	0
	292	9		4	0
	86	188		0	0
	90	4		0	0
	202	265		4	6
	42	4		0	2
	239	3		0	0
	110	138		1	7
	207	36		1	3
	47	5		0	3
	21	87		0	3
	186	173		0	0
	56	4		0	2
		9		2	2
		8		0	3
		111		0	0
		61		0	0
		106		0	2
		16		2	3
		93		1	0
		5		3	1
		32		0	1
		0		1	4
		34		4	3
		3		1	2
		35		1	5
		0			2
		0			2
		3			9
		0			9
		0			3
		0			4
		2			0
		2			2
		0			0
		0			3
		0			3
		0			0
		0			1
		0			1
		0			2
		7			2
		0			0
		0			0
		1			1
		0			0
		0			1
		2			3
		0			4
		0			0
		1			4
		0			3
		0			1
		2			2
		0			2
		0			0
		0			4
		0			2
		0			3
					1
					6
					4
					1
					0
					3
					1
					5
					2
					0
					20
					4
					492
					172
					154
					51
					157

## Sheet: Fig_6_b
	C. auratus			C. gibelio
	No. of Rad51-positive cells	Total No. of cells	The ratio of Rad51-positive cells (%)	No. of Rad51-positive cells	Total No. of cells	The ratio of Rad51-positive cells (%)
Leptotene / Leptotene-like	3	4	75	1	5	20
	4	6	66.67	0	4	0
	7	7	100	2	3	66.67
	1	1	100	2	5	40
Zygotene / Zygotene-like	15	15	100	5	16	31.25
	12	12	100	4	15	26.67
	17	17	100	9	13	69.23
	11	11	100	11	24	45.83
Pachytene / Pachytene-like	24	36	66.67	17	27	62.96
	28	38	73.68	24	32	75
	16	18	88.89	16	23	69.57
	5	9	55.56	29	36	80.56
Data from four independent experiments
