# Supplementary material for: Comparative genome anatomy reveals evolutionary insights into a unique amphitriploid fish
Source: Nat Ecol Evol. 2022 Jul 11;6(9):1354–66. doi: 10.1038/s41559-022-01813-z (PMC9439954; doi:10.1038/s41559-022-01813-z)
Supplement: Source Data Extended Data Fig. 2 — Statistical source data. [file 41559_2022_1813_MOESM9_ESM.xlsx]

## Sheet: Cg-A3
ChrID	Start	End	all_depth	alt_depth	Allele frequencies of alternative alleles	multiples of single haplotype
chr1A	1	1000000	410329	161159	0.39	3.1
chr1A	1000001	2000000	440920	176152	0.4	3.06
chr1A	2000001	3000000	369648	148519	0.4	3.13
chr1A	3000001	4000000	321690	125667	0.39	3.01
chr1A	4000001	5000000	331812	121421	0.37	3.12
chr1A	5000001	6000000	359079	140811	0.39	3.13
chr1A	6000001	7000000	298596	118261	0.4	3.02
chr1A	7000001	8000000	326843	127014	0.39	3.02
chr1A	8000001	9000000	323706	129035	0.4	2.98
chr1A	9000001	10000000	466188	155888	0.33	4.47
chr1A	10000001	11000000	334439	124422	0.37	3.1
chr1A	11000001	12000000	273101	98311	0.36	2.9
chr1A	12000001	13000000	258921	96293	0.37	2.67
chr1A	13000001	14000000	353819	133620	0.38	3.28
chr1A	14000001	15000000	337773	129240	0.38	3.2
chr1A	15000001	16000000	379950	142513	0.38	3.44
chr1A	16000001	17000000	275454	86468	0.31	4.09
chr1A	17000001	18000000	117971	29888	0.25	3.6
chr1A	18000001	19000000	157176	41629	0.26	4.07
chr1A	19000001	20000000	304221	107143	0.35	3.37
chr1A	20000001	21000000	359500	139721	0.39	3.23
chr1A	21000001	22000000	323186	117848	0.36	3.29
chr1A	22000001	23000000	360204	134077	0.37	3.21
chr1A	23000001	24000000	366163	140004	0.38	3.21
chr1A	24000001	25000000	369275	141365	0.38	3.25
chr1A	25000001	26000000	321941	126225	0.39	3.25
chr1A	26000001	27000000	343029	131368	0.38	3.07
chr1A	27000001	28000000	398830	138871	0.35	3.59
chr1A	28000001	29000000	380433	150534	0.4	3.25
chr1A	29000001	30000000	419326	160365	0.38	3.31
chr1A	30000001	31000000	451223	164716	0.37	3.8
chr1A	31000001	32000000	412629	163346	0.4	3.29
chr1A	32000001	33000000	286215	93791	0.33	2.79
chr1A	33000001	34000000	200111	72216	0.36	2.97
chr1A	34000001	35000000	164777	53499	0.32	2.08
chr1A	35000001	36000000	87841	25680	0.29	1.65
chr1A	36000001	37000000	144790	46352	0.32	2.07
chr1A	37000001	38000000	291113	91546	0.31	3.39
chr1A	38000001	39000000	303299	96785	0.32	3.57
chr1A	39000001	40000000	255952	89619	0.35	2.8
chr1A	40000001	40897126	108206	30869	0.29	1.94
chr1B	1	1000000	233966	74201	0.32	2.99
chr1B	1000001	2000000	263908	95749	0.36	2.89
chr1B	2000001	3000000	486520	163589	0.34	3.79
chr1B	3000001	4000000	327728	107720	0.33	2.78
chr1B	4000001	5000000	472587	162448	0.34	3.33
chr1B	5000001	6000000	344339	128313	0.37	3.1
chr1B	6000001	7000000	419031	167031	0.4	3.29
chr1B	7000001	8000000	374171	153041	0.41	3.2
chr1B	8000001	9000000	347270	139138	0.4	3.14
chr1B	9000001	10000000	360222	147582	0.41	3.24
chr1B	10000001	11000000	311525	124662	0.4	3.16
chr1B	11000001	12000000	297952	119508	0.4	3.09
chr1B	12000001	13000000	339497	127314	0.38	3.3
chr1B	13000001	14000000	275512	109588	0.4	3.22
chr1B	14000001	15000000	307222	120698	0.39	3.14
chr1B	15000001	16000000	318207	123580	0.39	3.22
chr1B	16000001	17000000	331084	125797	0.38	3.07
chr1B	17000001	18000000	345061	135341	0.39	3.2
chr1B	18000001	19000000	331255	126228	0.38	3.26
chr1B	19000001	20000000	208065	60869	0.29	3.82
chr1B	20000001	21000000	158190	37393	0.24	4.35
chr1B	21000001	22000000	218988	80657	0.37	3.14
chr1B	22000001	23000000	348559	137785	0.4	3.23
chr1B	23000001	24000000	292701	113762	0.39	3.33
chr1B	24000001	25000000	318399	126452	0.4	3.16
chr1B	25000001	26000000	331167	131249	0.4	3.13
chr1B	26000001	27000000	319849	126069	0.39	3.12
chr1B	27000001	28000000	295259	118822	0.4	3.06
chr1B	28000001	29000000	280833	112799	0.4	3.06
chr1B	29000001	30000000	316636	124416	0.39	3.06
chr1B	30000001	31000000	278365	112774	0.41	3.13
chr1B	31000001	32000000	241545	89985	0.37	2.88
chr1B	32000001	33000000	319105	129844	0.41	3.11
chr1B	33000001	34000000	281986	111070	0.39	2.8
chr1B	34000001	35000000	381440	152280	0.4	3.03
chr1B	35000001	36000000	467331	173268	0.37	3.33
chr1B	36000001	36702745	283414	102463	0.36	3.57
chr2A	1	1000000	385699	146854	0.38	3.31
chr2A	1000001	2000000	428940	168986	0.39	3.02
chr2A	2000001	3000000	399815	159470	0.4	3.07
chr2A	3000001	4000000	382669	142504	0.37	3.24
chr2A	4000001	5000000	357768	139939	0.39	3.2
chr2A	5000001	6000000	375110	144280	0.38	3.24
chr2A	6000001	7000000	351824	139731	0.4	3.2
chr2A	7000001	8000000	345948	138144	0.4	3.22
chr2A	8000001	9000000	317645	126296	0.4	3.03
chr2A	9000001	10000000	343325	137095	0.4	3.22
chr2A	10000001	11000000	359965	139018	0.39	3.28
chr2A	11000001	12000000	304331	120301	0.4	3.02
chr2A	12000001	13000000	353350	139146	0.39	3.2
chr2A	13000001	14000000	360402	143226	0.4	3.33
chr2A	14000001	15000000	320762	120048	0.37	3.21
chr2A	15000001	16000000	381151	147243	0.39	3.46
chr2A	16000001	17000000	386096	145874	0.38	3.36
chr2A	17000001	18000000	343986	128073	0.37	3.35
chr2A	18000001	19000000	233726	76777	0.33	3.65
chr2A	19000001	20000000	378997	135813	0.36	3.38
chr2A	20000001	21000000	224987	68794	0.31	3.51
chr2A	21000001	22000000	157762	39351	0.25	3.87
chr2A	22000001	23000000	374600	136126	0.36	3.41
chr2A	23000001	24000000	423292	166811	0.39	3.22
chr2A	24000001	25000000	420352	166889	0.4	3.14
chr2A	25000001	26000000	446066	168397	0.38	3.29
chr2A	26000001	27000000	387635	143491	0.37	3.36
chr2A	27000001	28137009	254721	95287	0.37	3.02
chr2B	1	1000000	406205	134075	0.33	3.77
chr2B	1000001	2000000	446799	171761	0.38	3.04
chr2B	2000001	3000000	419613	164961	0.39	3.11
chr2B	3000001	4000000	352064	132271	0.38	2.87
chr2B	4000001	5000000	387821	143990	0.37	3.21
chr2B	5000001	6000000	339692	135905	0.4	3.21
chr2B	6000001	7000000	317187	118577	0.37	3.13
chr2B	7000001	8000000	359210	139996	0.39	3.27
chr2B	8000001	9000000	322197	122785	0.38	3.19
chr2B	9000001	10000000	513517	204339	0.4	3.81
chr2B	10000001	11000000	494937	181698	0.37	3.8
chr2B	11000001	12000000	303603	118678	0.39	3.34
chr2B	12000001	13000000	266236	105715	0.4	3.07
chr2B	13000001	14000000	438701	171172	0.39	3.71
chr2B	14000001	15000000	328969	126516	0.38	3.26
chr2B	15000001	16000000	345104	136939	0.4	3.29
chr2B	16000001	17000000	320609	123316	0.38	3.31
chr2B	17000001	18000000	330231	126795	0.38	3.32
chr2B	18000001	19000000	412387	155319	0.38	3.54
chr2B	19000001	20000000	339802	130012	0.38	3.23
chr2B	20000001	21000000	203030	53833	0.27	4.03
chr2B	21000001	22000000	283556	87039	0.31	3.8
chr2B	22000001	23000000	373693	141304	0.38	3.36
chr2B	23000001	24000000	327629	124525	0.38	3.2
chr2B	24000001	25000000	363445	146505	0.4	3.29
chr2B	25000001	26000000	414962	160637	0.39	3.36
chr2B	26000001	27000000	465876	181009	0.39	3.26
chr2B	27000001	28000000	431485	166323	0.39	3.18
chr2B	28000001	28700003	217561	75545	0.35	3.28
chr3A	1	1000000	158316	48520	0.31	2.92
chr3A	1000001	2000000	344842	108702	0.32	3.44
chr3A	2000001	3000000	238541	81667	0.34	3.05
chr3A	3000001	4000000	417627	161450	0.39	3.33
chr3A	4000001	5000000	354837	135078	0.38	3.03
chr3A	5000001	6000000	465188	174765	0.38	3.43
chr3A	6000001	7000000	456971	176945	0.39	3.31
chr3A	7000001	8000000	370036	143335	0.39	3.35
chr3A	8000001	9000000	361904	144211	0.4	3.34
chr3A	9000001	10000000	353381	133310	0.38	3.22
chr3A	10000001	11000000	346751	137002	0.4	3.24
chr3A	11000001	12000000	347434	135392	0.39	3.33
chr3A	12000001	13000000	268986	103210	0.38	3.1
chr3A	13000001	14000000	365713	143722	0.39	3.24
chr3A	14000001	15000000	341846	136265	0.4	3.31
chr3A	15000001	16000000	333643	129895	0.39	3.31
chr3A	16000001	17000000	368933	144767	0.39	3.34
chr3A	17000001	18000000	351215	137675	0.39	3.3
chr3A	18000001	19000000	348834	136595	0.39	3.23
chr3A	19000001	20000000	363272	144126	0.4	3.25
chr3A	20000001	21000000	356222	140088	0.39	3.22
chr3A	21000001	22000000	347730	138278	0.4	3.31
chr3A	22000001	23000000	391779	156370	0.4	3.34
chr3A	23000001	24000000	327588	128172	0.39	3.09
chr3A	24000001	25000000	393688	151582	0.39	3.28
chr3A	25000001	26000000	274436	78922	0.29	3.29
chr3A	26000001	27000000	328475	123099	0.37	3.18
chr3A	27000001	28000000	410611	155549	0.38	3.09
chr3A	28000001	29000000	374430	139794	0.37	3.23
chr3A	29000001	30000000	227963	73595	0.32	3.13
chr3A	30000001	31000000	229354	80495	0.35	2.58
chr3A	31000001	32000000	286310	90127	0.31	3.21
chr3A	32000001	33000000	197964	66087	0.33	2.28
chr3A	33000001	34360084	261666	80029	0.31	2.67
chr3B	1	1000000	271744	94136	0.35	2.95
chr3B	1000001	2000000	227150	70258	0.31	3
chr3B	2000001	3000000	177467	62591	0.35	2.49
chr3B	3000001	4000000	176523	61331	0.35	2.81
chr3B	4000001	5000000	151226	51481	0.34	2.29
chr3B	5000001	6000000	306429	102170	0.33	3.5
chr3B	6000001	7000000	206231	62346	0.3	3.21
chr3B	7000001	8000000	343697	132161	0.38	3.56
chr3B	8000001	9000000	373146	126428	0.34	3.3
chr3B	9000001	10000000	185174	59377	0.32	3.08
chr3B	10000001	11000000	217917	73009	0.34	2.86
chr3B	11000001	12000000	275719	96171	0.35	3.2
chr3B	12000001	13000000	154287	46468	0.3	3.14
chr3B	13000001	14000000	328380	103547	0.32	3.44
chr3B	14000001	15000000	223111	70292	0.32	2.88
chr3B	15000001	16000000	234739	72707	0.31	3.37
chr3B	16000001	17000000	273136	90188	0.33	3.35
chr3B	17000001	18000000	280597	81177	0.29	3.67
chr3B	18000001	19000000	241860	71464	0.3	3.37
chr3B	19000001	20000000	187870	61302	0.33	2.84
chr3B	20000001	21000000	170960	51241	0.3	3.11
chr3B	21000001	22000000	165491	44456	0.27	3.35
chr3B	22000001	23000000	249574	64498	0.26	4.34
chr3B	23000001	24000000	234705	70973	0.3	3.67
chr3B	24000001	25000000	330452	124475	0.38	3.31
chr3B	25000001	26000000	333967	114257	0.34	3.15
chr3B	26000001	27000000	281237	100053	0.36	2.86
chr3B	27000001	28000000	337152	122937	0.36	2.89
chr3B	28000001	29000000	291158	113849	0.39	3.07
chr3B	29000001	30000000	384327	148133	0.39	3.24
chr3B	30000001	31000000	346098	131263	0.38	3.27
chr3B	31000001	32000000	366295	141232	0.39	3.28
chr3B	32000001	33000000	297588	117880	0.4	3.35
chr3B	33000001	34000000	255849	94611	0.37	3.23
chr3B	34000001	35000000	356942	140339	0.39	3.36
chr3B	35000001	36000000	355201	138709	0.39	3.34
chr3B	36000001	37000000	374701	146622	0.39	3.36
chr3B	37000001	38000000	383677	150064	0.39	3.39
chr3B	38000001	39000000	384150	147797	0.38	3.37
chr3B	39000001	40000000	359706	132834	0.37	3.42
chr3B	40000001	41000000	284869	102163	0.36	2.86
chr3B	41000001	42000000	312061	109714	0.35	3.02
chr3B	42000001	43000000	379842	140606	0.37	3.4
chr3B	43000001	44000000	330541	132776	0.4	3.25
chr3B	44000001	45000000	340485	131179	0.39	3.27
chr3B	45000001	46000000	339944	133259	0.39	3.29
chr3B	46000001	47000000	283519	109143	0.38	3.12
chr3B	47000001	48000000	223279	78950	0.35	2.94
chr3B	48000001	49000000	367971	145855	0.4	3.38
chr3B	49000001	50000000	353836	140318	0.4	3.23
chr3B	50000001	51000000	342255	133225	0.39	3.16
chr3B	51000001	52000000	316384	117081	0.37	2.97
chr3B	52000001	53000000	281784	101239	0.36	3.06
chr3B	53000001	54000000	330709	120689	0.36	3.07
chr3B	54000001	55000000	272120	100098	0.37	2.89
chr3B	55000001	56000000	381792	141988	0.37	3.13
chr3B	56000001	57000000	382938	142253	0.37	3.26
chr3B	57000001	58000000	189489	57880	0.31	2.55
chr3B	58000001	59000000	568354	165180	0.29	4.06
chr3B	59000001	60000000	369140	106920	0.29	3.69
chr3B	60000001	61000000	191155	61170	0.32	2.35
chr3B	61000001	62000000	125374	38198	0.3	2.05
chr3B	62000001	63000000	101344	31551	0.31	2.14
chr3B	63000001	64159174	95851	30114	0.31	1.8
chr4A	1	1000000	161959	48353	0.3	3.01
chr4A	1000001	2000000	229862	57083	0.25	3.7
chr4A	2000001	3000000	153259	44644	0.29	2.29
chr4A	3000001	4000000	167164	49480	0.3	2.28
chr4A	4000001	5000000	135518	40088	0.3	2.17
chr4A	5000001	6000000	246251	77868	0.32	2.78
chr4A	6000001	7000000	320922	102194	0.32	3.21
chr4A	7000001	8000000	292999	99410	0.34	2.96
chr4A	8000001	9000000	520364	165887	0.32	4.24
chr4A	9000001	10000000	157501	49977	0.32	2.27
chr4A	10000001	11000000	187098	54599	0.29	2.48
chr4A	11000001	12000000	180552	52967	0.29	2.59
chr4A	12000001	13000000	197686	60616	0.31	2.71
chr4A	13000001	14000000	173227	49931	0.29	2.46
chr4A	14000001	15000000	163573	47448	0.29	2.43
chr4A	15000001	16000000	131856	38171	0.29	2.14
chr4A	16000001	17000000	480297	128843	0.27	4.6
chr4A	17000001	18000000	203366	59013	0.29	2.81
chr4A	18000001	19000000	144275	41244	0.29	2.18
chr4A	19000001	20000000	211256	55348	0.26	2.98
chr4A	20000001	21000000	204485	66226	0.32	2.78
chr4A	21000001	22000000	259182	83857	0.32	3.15
chr4A	22000001	23000000	188425	65267	0.35	3.05
chr4A	23000001	24000000	386830	138887	0.36	3.21
chr4A	24000001	25000000	312756	111533	0.36	3.25
chr4A	25000001	26000000	270052	88061	0.33	3.66
chr4A	26000001	27000000	305426	112318	0.37	3.31
chr4A	27000001	28000000	375636	137512	0.37	3.4
chr4A	28000001	29000000	305085	116780	0.38	3.02
chr4A	29000001	30000000	430430	164279	0.38	3.29
chr4A	30000001	31000000	417235	161044	0.39	3.36
chr4A	31000001	32000000	296632	108945	0.37	3.2
chr4A	32000001	33000000	395521	156344	0.4	3.32
chr4A	33000001	34000000	401654	161806	0.4	3.27
chr4A	34000001	35000000	357509	144117	0.4	3.19
chr4A	35000001	36000000	271742	98147	0.36	3.29
chr4A	36000001	37000000	352352	130812	0.37	3.08
chr4A	37000001	38000000	400981	158654	0.4	3.33
chr4A	38000001	39000000	394174	157122	0.4	3.28
chr4A	39000001	40000000	425742	170440	0.4	3.21
chr4A	40000001	41000000	466267	183623	0.39	3.22
chr4A	41000001	42000000	478070	176827	0.37	3.36
chr4A	42000001	42573681	180796	64875	0.36	3.37
chr4B	1	1000000	319723	103074	0.32	3.2
chr4B	1000001	2000000	317874	108556	0.34	3.13
chr4B	2000001	3000000	323228	116293	0.36	3.06
chr4B	3000001	4000000	362351	139616	0.39	3.12
chr4B	4000001	5000000	386177	143276	0.37	3.17
chr4B	5000001	6000000	225227	76828	0.34	3.16
chr4B	6000001	7000000	402940	135214	0.34	3.35
chr4B	7000001	8000000	273851	95609	0.35	3.08
chr4B	8000001	9000000	372098	128218	0.34	3.67
chr4B	9000001	10000000	421261	159670	0.38	3.34
chr4B	10000001	11000000	410007	154892	0.38	3.23
chr4B	11000001	12000000	358235	139133	0.39	3.3
chr4B	12000001	13000000	136086	31934	0.23	4.41
chr4B	13000001	14000000	268679	98367	0.37	3.3
chr4B	14000001	15000000	388643	144947	0.37	3.24
chr4B	15000001	16000000	384786	151575	0.39	3.3
chr4B	16000001	17000000	354155	137504	0.39	3.21
chr4B	17000001	18000000	330513	133680	0.4	3.23
chr4B	18000001	19000000	318679	125357	0.39	3.27
chr4B	19000001	20000000	331485	135565	0.41	3.28
chr4B	20000001	21000000	343592	132518	0.39	3.24
chr4B	21000001	22000000	420451	165450	0.39	3.72
chr4B	22000001	23000000	657823	238183	0.36	4.41
chr4B	23000001	24000000	331888	130582	0.39	3.21
chr4B	24000001	25000000	325814	129157	0.4	3.24
chr4B	25000001	26000000	308330	122546	0.4	3.22
chr4B	26000001	27000000	378030	150658	0.4	3.25
chr4B	27000001	28000000	468377	182571	0.39	3.36
chr4B	28000001	29259740	516521	200719	0.39	3.16
chr5A	1	1000000	381510	142944	0.37	3.16
chr5A	1000001	2000000	386975	150219	0.39	3.04
chr5A	2000001	3000000	417083	164113	0.39	3.01
chr5A	3000001	4000000	341243	133172	0.39	3.02
chr5A	4000001	5000000	369284	143460	0.39	3.29
chr5A	5000001	6000000	338040	132681	0.39	3.25
chr5A	6000001	7000000	363606	143516	0.39	3.21
chr5A	7000001	8000000	361543	137465	0.38	3.34
chr5A	8000001	9000000	323192	127811	0.4	3.2
chr5A	9000001	10000000	323121	128743	0.4	3.32
chr5A	10000001	11000000	363042	141606	0.39	3.16
chr5A	11000001	12000000	319613	123576	0.39	3.18
chr5A	12000001	13000000	327148	130054	0.4	3.23
chr5A	13000001	14000000	312637	121848	0.39	3.19
chr5A	14000001	15000000	290023	113677	0.39	3.05
chr5A	15000001	16000000	327163	129181	0.39	3.29
chr5A	16000001	17000000	330389	126663	0.38	3.3
chr5A	17000001	18000000	392435	152296	0.39	3.28
chr5A	18000001	19000000	373056	138450	0.37	3.53
chr5A	19000001	20000000	328931	128181	0.39	3.07
chr5A	20000001	21000000	312917	120970	0.39	3.03
chr5A	21000001	22000000	336963	128699	0.38	3.18
chr5A	22000001	23000000	343957	134949	0.39	3.29
chr5A	23000001	24000000	360212	137986	0.38	3.18
chr5A	24000001	25000000	371310	142249	0.38	3.28
chr5A	25000001	26000000	360124	142561	0.4	3.21
chr5A	26000001	27000000	411041	154968	0.38	3.34
chr5A	27000001	28000000	396269	154942	0.39	3.33
chr5A	28000001	29000000	210969	66710	0.32	3.6
chr5A	29000001	30000000	173411	62802	0.36	2.63
chr5A	30000001	31000000	296584	112152	0.38	2.91
chr5A	31000001	32000000	387207	142910	0.37	3.47
chr5A	32000001	33000000	264800	80541	0.3	3.86
chr5A	33000001	34000000	235339	74330	0.32	3.37
chr5A	34000001	35000000	445573	169010	0.38	3.32
chr5A	35000001	36000000	399635	151023	0.38	3.34
chr5A	36000001	36903395	319012	108841	0.34	3.26
chr5B	1	1000000	428136	168655	0.39	3.23
chr5B	1000001	2000000	441125	174344	0.4	3.13
chr5B	2000001	3000000	393132	156534	0.4	3.18
chr5B	3000001	4000000	327076	126658	0.39	3.18
chr5B	4000001	5000000	352666	139220	0.39	3.26
chr5B	5000001	6000000	347139	136035	0.39	3.28
chr5B	6000001	7000000	445206	152924	0.34	4.24
chr5B	7000001	8000000	303430	119886	0.4	3.25
chr5B	8000001	9000000	327298	126848	0.39	3.29
chr5B	9000001	10000000	280283	108790	0.39	3.18
chr5B	10000001	11000000	292266	113514	0.39	3.16
chr5B	11000001	12000000	307194	119389	0.39	3.27
chr5B	12000001	13000000	308698	122859	0.4	3.19
chr5B	13000001	14000000	300002	117296	0.39	3.2
chr5B	14000001	15000000	337157	130090	0.39	3.29
chr5B	15000001	16000000	341688	130380	0.38	3.23
chr5B	16000001	17000000	492089	191868	0.39	4.09
chr5B	17000001	18000000	319823	126230	0.39	3.21
chr5B	18000001	19000000	343198	132838	0.39	3.23
chr5B	19000001	20000000	336916	127957	0.38	3.33
chr5B	20000001	21000000	381418	143575	0.38	3.37
chr5B	21000001	22000000	343211	134642	0.39	3.16
chr5B	22000001	23000000	291715	114610	0.39	3.29
chr5B	23000001	24000000	294097	100828	0.34	3.6
chr5B	24000001	25000000	161840	40029	0.25	4
chr5B	25000001	26000000	155400	42240	0.27	3.97
chr5B	26000001	27000000	332393	124822	0.38	3.32
chr5B	27000001	28000000	347850	130363	0.37	3.19
chr5B	28000001	29000000	307400	115268	0.37	3.06
chr5B	29000001	30000000	341542	133184	0.39	3.22
chr5B	30000001	31000000	324743	120694	0.37	3.19
chr5B	31000001	32000000	355681	142780	0.4	3.18
chr5B	32000001	33000000	332397	133221	0.4	3.01
chr5B	33000001	34000000	417226	160431	0.38	3.09
chr5B	34000001	35066000	426680	157415	0.37	3.34
chr6A	1	1000000	396475	151783	0.38	3.32
chr6A	1000001	2000000	434339	170009	0.39	3.11
chr6A	2000001	3000000	417467	168046	0.4	3.14
chr6A	3000001	4000000	363830	141706	0.39	3.05
chr6A	4000001	5000000	332812	135919	0.41	3.12
chr6A	5000001	6000000	348336	135503	0.39	3.17
chr6A	6000001	7000000	326038	131676	0.4	3.25
chr6A	7000001	8000000	339115	134347	0.4	3.25
chr6A	8000001	9000000	379507	145912	0.38	3.4
chr6A	9000001	10000000	294070	98891	0.34	3.63
chr6A	10000001	11000000	316164	112626	0.36	3.36
chr6A	11000001	12000000	221824	58235	0.26	4.25
chr6A	12000001	13000000	242225	83237	0.34	3.57
chr6A	13000001	14000000	303192	120438	0.4	3.23
chr6A	14000001	15000000	381186	148375	0.39	3.22
chr6A	15000001	16000000	356238	143598	0.4	3.21
chr6A	16000001	17000000	369562	146366	0.4	3.23
chr6A	17000001	18000000	355795	143282	0.4	3.1
chr6A	18000001	19000000	354224	142174	0.4	3.14
chr6A	19000001	20000000	320897	129738	0.4	3.01
chr6A	20000001	21000000	360668	147404	0.41	3.19
chr6A	21000001	22000000	314377	128621	0.41	3.16
chr6A	22000001	23000000	313705	125431	0.4	3.08
chr6A	23000001	24000000	358149	147200	0.41	3.1
chr6A	24000001	25000000	341477	138224	0.4	3.09
chr6A	25000001	26000000	347393	138824	0.4	3.21
chr6A	26000001	27000000	359567	143801	0.4	3.1
chr6A	27000001	28000000	418233	171629	0.41	3.08
chr6A	28000001	29000000	400294	160336	0.4	2.99
chr6A	29000001	29499805	193363	74493	0.39	3.39
chr6B	1	1000000	335128	120101	0.36	3.44
chr6B	1000001	2000000	460461	167864	0.36	3.24
chr6B	2000001	3000000	432520	173724	0.4	3.2
chr6B	3000001	4000000	330488	129051	0.39	3.14
chr6B	4000001	5000000	363479	142421	0.39	3.26
chr6B	5000001	6000000	356858	137838	0.39	3.28
chr6B	6000001	7000000	338890	132806	0.39	3.33
chr6B	7000001	8000000	317905	125104	0.39	3.2
chr6B	8000001	9000000	327077	123487	0.38	3.4
chr6B	9000001	10000000	187332	59068	0.32	3.83
chr6B	10000001	11000000	192185	49324	0.26	3.99
chr6B	11000001	12000000	331539	123011	0.37	3.34
chr6B	12000001	13000000	322234	120339	0.37	3.3
chr6B	13000001	14000000	331688	127706	0.39	3.29
chr6B	14000001	15000000	404644	141452	0.35	4.04
chr6B	15000001	16000000	327083	126392	0.39	3.2
chr6B	16000001	17000000	338009	130148	0.39	3.17
chr6B	17000001	18000000	331011	129129	0.39	3.17
chr6B	18000001	19000000	295170	117294	0.4	3.2
chr6B	19000001	20000000	286992	116267	0.41	3.19
chr6B	20000001	21000000	293463	116322	0.4	3.17
chr6B	21000001	22000000	282328	110909	0.39	3.13
chr6B	22000001	23000000	330734	130753	0.4	3.12
chr6B	23000001	24000000	336870	133893	0.4	3.18
chr6B	24000001	25000000	666598	254905	0.38	4.28
chr6B	25000001	26000000	405296	160776	0.4	3.18
chr6B	26000001	27000000	387938	154277	0.4	2.97
chr6B	27000001	28218437	426978	163068	0.38	3.12
chr7A	1	1000000	437490	117939	0.27	3.51
chr7A	1000001	2000000	295374	103663	0.35	3
chr7A	2000001	3000000	297105	108879	0.37	3.15
chr7A	3000001	4000000	342408	112817	0.33	3.12
chr7A	4000001	5000000	235872	83517	0.35	2.38
chr7A	5000001	6000000	228738	64941	0.28	2.66
chr7A	6000001	7000000	361500	100603	0.28	3.03
chr7A	7000001	8000000	378814	124594	0.33	3.09
chr7A	8000001	9000000	396943	155799	0.39	3.15
chr7A	9000001	10000000	411887	165002	0.4	3.12
chr7A	10000001	11000000	401526	159269	0.4	3.12
chr7A	11000001	12000000	457402	174377	0.38	3.24
chr7A	12000001	13000000	378745	150701	0.4	3.23
chr7A	13000001	14000000	349449	137309	0.39	3.33
chr7A	14000001	15000000	305082	118477	0.39	3.15
chr7A	15000001	16000000	350893	136210	0.39	3.34
chr7A	16000001	17000000	332572	129106	0.39	3.34
chr7A	17000001	18000000	353213	136118	0.39	3.32
chr7A	18000001	19000000	348950	136766	0.39	3.22
chr7A	19000001	20000000	355979	137950	0.39	3.3
chr7A	20000001	21000000	453721	181266	0.4	3.8
chr7A	21000001	22000000	344035	132535	0.39	3.3
chr7A	22000001	23000000	347157	133908	0.39	3.18
chr7A	23000001	24000000	329706	132360	0.4	3.27
chr7A	24000001	25000000	325743	128834	0.4	3.13
chr7A	25000001	26000000	331930	127060	0.38	2.99
chr7A	26000001	27000000	375022	140445	0.37	3.16
chr7A	27000001	28000000	363083	144435	0.4	3.27
chr7A	28000001	29000000	228135	81027	0.36	3.06
chr7A	29000001	30000000	139682	42708	0.31	3.74
chr7A	30000001	31000000	201953	47385	0.23	4.64
chr7A	31000001	32000000	262899	70723	0.27	4.29
chr7A	32000001	33000000	271810	95500	0.35	3.54
chr7A	33000001	34000000	362455	142559	0.39	3.22
chr7A	34000001	35000000	393762	153823	0.39	3.34
chr7A	35000001	36000000	337096	128955	0.38	3.18
chr7A	36000001	37000000	350879	127641	0.36	3.39
chr7A	37000001	38000000	386995	147560	0.38	3.37
chr7A	38000001	39000000	385524	146157	0.38	3.31
chr7A	39000001	40000000	406778	153047	0.38	3.25
chr7A	40000001	41000000	374183	146372	0.39	3.11
chr7A	41000001	42000000	444940	168347	0.38	3.2
chr7A	42000001	43000000	384103	149899	0.39	3.1
chr7A	43000001	44000000	389583	143000	0.37	3.29
chr7A	44000001	45000000	195689	62036	0.32	3.01
chr7A	45000001	45653107	125043	41471	0.33	2.54
chr7B	1	1000000	370681	128732	0.35	3.36
chr7B	1000001	2000000	360294	129428	0.36	3.09
chr7B	2000001	3000000	209444	72064	0.34	2.91
chr7B	3000001	4000000	406740	138189	0.34	3.35
chr7B	4000001	5000000	433273	162674	0.38	3.38
chr7B	5000001	6000000	388394	155490	0.4	3.29
chr7B	6000001	7000000	379799	151622	0.4	3.17
chr7B	7000001	8000000	327025	129839	0.4	3.11
chr7B	8000001	9000000	301108	119048	0.4	3.13
chr7B	9000001	10000000	326813	126316	0.39	3.24
chr7B	10000001	11000000	297477	117424	0.39	3.29
chr7B	11000001	12000000	245820	92523	0.38	3.27
chr7B	12000001	13000000	284266	110916	0.39	3.32
chr7B	13000001	14000000	320059	125561	0.39	3.27
chr7B	14000001	15000000	311830	122726	0.39	3.3
chr7B	15000001	16000000	275006	107505	0.39	3.32
chr7B	16000001	17000000	307214	120680	0.39	3.31
chr7B	17000001	18000000	386343	131505	0.34	4.31
chr7B	18000001	19000000	298429	115516	0.39	3.31
chr7B	19000001	20000000	349214	132508	0.38	3.43
chr7B	20000001	21000000	310060	121928	0.39	3.23
chr7B	21000001	22000000	301688	116837	0.39	3.17
chr7B	22000001	23000000	260641	99992	0.38	3.1
chr7B	23000001	24000000	289348	109629	0.38	3.24
chr7B	24000001	25000000	340622	129583	0.38	3.25
chr7B	25000001	26000000	333625	128758	0.39	3.39
chr7B	26000001	27000000	288276	111997	0.39	3.17
chr7B	27000001	28000000	260882	100595	0.39	3.19
chr7B	28000001	29000000	247902	93103	0.38	3.43
chr7B	29000001	30000000	248862	82191	0.33	3.7
chr7B	30000001	31000000	239916	70338	0.29	4.69
chr7B	31000001	32000000	284538	88152	0.31	3.92
chr7B	32000001	33000000	311284	113785	0.37	3.31
chr7B	33000001	34000000	333501	123046	0.37	3.38
chr7B	34000001	35000000	349486	133042	0.38	3.39
chr7B	35000001	36000000	389390	151825	0.39	3.23
chr7B	36000001	37000000	393023	150539	0.38	3.48
chr7B	37000001	38000000	557755	214468	0.38	3.68
chr7B	38000001	39000000	418870	160429	0.38	3.2
chr7B	39000001	40000000	297550	104579	0.35	2.61
chr7B	40000001	41000000	220889	77903	0.35	2.58
chr7B	41000001	42000000	175662	58336	0.33	2.18
chr7B	42000001	43000000	390085	136943	0.35	3.32
chr7B	43000001	43450849	162110	53344	0.33	3.26
chr8A	1	1000000	247168	81109	0.33	3.4
chr8A	1000001	2000000	377953	138249	0.37	3.39
chr8A	2000001	3000000	342615	128107	0.37	3.27
chr8A	3000001	4000000	421834	165368	0.39	3.29
chr8A	4000001	5000000	417428	164119	0.39	3.23
chr8A	5000001	6000000	343846	124802	0.36	3.31
chr8A	6000001	7000000	422225	151420	0.36	3.42
chr8A	7000001	8000000	461861	181981	0.39	3.46
chr8A	8000001	9000000	245877	88792	0.36	2.4
chr8A	9000001	10000000	321869	127100	0.39	3.09
chr8A	10000001	11000000	276061	106092	0.38	2.94
chr8A	11000001	12000000	369159	142294	0.39	3.27
chr8A	12000001	13000000	383965	147936	0.39	3.29
chr8A	13000001	14000000	355040	141956	0.4	3.25
chr8A	14000001	15000000	368744	140344	0.38	3.26
chr8A	15000001	16000000	340808	136761	0.4	3.19
chr8A	16000001	17000000	334362	128696	0.38	3.31
chr8A	17000001	18000000	320461	125569	0.39	3.18
chr8A	18000001	19000000	315206	127454	0.4	3.22
chr8A	19000001	20000000	356811	139619	0.39	3.28
chr8A	20000001	21000000	359861	138705	0.39	3.21
chr8A	21000001	22000000	368437	140918	0.38	3.22
chr8A	22000001	23000000	391048	148051	0.38	3.3
chr8A	23000001	24000000	412645	161486	0.39	3.23
chr8A	24000001	25000000	373933	144020	0.39	3.22
chr8A	25000001	26000000	355309	127484	0.36	2.95
chr8A	26000001	27000000	379301	139746	0.37	3.1
chr8A	27000001	27457764	142622	51068	0.36	3.4
chr8B	1	1000000	533900	197987	0.37	4.47
chr8B	1000001	2000000	371166	133083	0.36	4.17
chr8B	2000001	3000000	183592	62153	0.34	3.23
chr8B	3000001	4000000	268627	101696	0.38	3.51
chr8B	4000001	5000000	431599	162399	0.38	4.19
chr8B	5000001	6000000	559793	218068	0.39	4.23
chr8B	6000001	7000000	468120	181540	0.39	4.16
chr8B	7000001	8000000	553771	215749	0.39	4.28
chr8B	8000001	9000000	445762	165338	0.37	4.61
chr8B	9000001	10000000	377604	144853	0.38	3.98
chr8B	10000001	11000000	461450	180864	0.39	4.16
chr8B	11000001	12000000	398319	149375	0.38	4.22
chr8B	12000001	13000000	412136	157470	0.38	4.2
chr8B	13000001	14000000	350039	135874	0.39	4.01
chr8B	14000001	15000000	437827	170928	0.39	4.34
chr8B	15000001	16000000	421064	170049	0.4	4.3
chr8B	16000001	17000000	409067	161460	0.39	4.21
chr8B	17000001	18000000	392795	151604	0.39	4.2
chr8B	18000001	19000000	368960	149348	0.4	4.22
chr8B	19000001	20000000	413284	160536	0.39	4.29
chr8B	20000001	21000000	383707	152084	0.4	4.35
chr8B	21000001	22000000	377467	151741	0.4	4.23
chr8B	22000001	23000000	414733	162620	0.39	4.33
chr8B	23000001	24000000	399478	154832	0.39	4.32
chr8B	24000001	25000000	497592	192467	0.39	4.32
chr8B	25000001	26000000	470744	177088	0.38	4.34
chr8B	26000001	27000000	426557	161744	0.38	4.11
chr8B	27000001	28000000	494247	196866	0.4	4.02
chr8B	28000001	29000000	664814	237799	0.36	4.88
chr8B	29000001	30398283	552446	205554	0.37	3.89
chr9A	1	1000000	350589	125065	0.36	3.05
chr9A	1000001	2000000	398415	144094	0.36	3.09
chr9A	2000001	3000000	393499	152739	0.39	3.12
chr9A	3000001	4000000	348921	140216	0.4	3.1
chr9A	4000001	5000000	375981	148263	0.39	3.23
chr9A	5000001	6000000	307439	123471	0.4	3.14
chr9A	6000001	7000000	365973	143561	0.39	3.26
chr9A	7000001	8000000	400647	157528	0.39	3.28
chr9A	8000001	9000000	356227	139319	0.39	3.14
chr9A	9000001	10000000	297360	119471	0.4	3.2
chr9A	10000001	11000000	321063	128836	0.4	3.25
chr9A	11000001	12000000	280894	109558	0.39	3.05
chr9A	12000001	13000000	366790	141699	0.39	3.22
chr9A	13000001	14000000	334306	131201	0.39	3.09
chr9A	14000001	15000000	319459	123985	0.39	3.14
chr9A	15000001	16000000	342327	129198	0.38	3.35
chr9A	16000001	17000000	387720	148505	0.38	3.3
chr9A	17000001	18000000	392216	142926	0.36	3.38
chr9A	18000001	19000000	385919	148387	0.38	3.35
chr9A	19000001	20000000	242942	73312	0.3	3.64
chr9A	20000001	21000000	200657	50918	0.25	4.35
chr9A	21000001	22000000	269112	85564	0.32	3.68
chr9A	22000001	23000000	396467	147128	0.37	3.44
chr9A	23000001	24000000	404466	150700	0.37	3.37
chr9A	24000001	25000000	405611	154106	0.38	3.29
chr9A	25000001	26000000	329620	133250	0.4	3.38
chr9A	26000001	27000000	336982	143910	0.43	3.45
chr9A	27000001	28000000	200571	67843	0.34	3.3
chr9A	28000001	29000000	314620	111632	0.35	3.39
chr9A	29000001	29602934	147089	49853	0.34	3.06
chr9B	1	1000000	229057	76160	0.33	3.08
chr9B	1000001	2000000	273624	70258	0.26	3.07
chr9B	2000001	3000000	204950	60309	0.29	2.77
chr9B	3000001	4000000	277609	79402	0.29	2.86
chr9B	4000001	5000000	241316	87595	0.36	2.76
chr9B	5000001	6000000	357059	135109	0.38	3.04
chr9B	6000001	7000000	350290	138872	0.4	3.03
chr9B	7000001	8000000	382197	152322	0.4	3.1
chr9B	8000001	9000000	328565	126164	0.38	3.18
chr9B	9000001	10000000	362467	140681	0.39	3.23
chr9B	10000001	11000000	281070	109392	0.39	3.14
chr9B	11000001	12000000	330654	130893	0.4	3.2
chr9B	12000001	13000000	333670	129654	0.39	3.28
chr9B	13000001	14000000	292061	112437	0.38	3.13
chr9B	14000001	15000000	340159	126498	0.37	3.3
chr9B	15000001	16000000	300218	117494	0.39	3.32
chr9B	16000001	17000000	307921	121291	0.39	3.39
chr9B	17000001	18000000	333498	128407	0.39	3.34
chr9B	18000001	19000000	311866	121162	0.39	3.11
chr9B	19000001	20000000	277293	107946	0.39	3.02
chr9B	20000001	21000000	318088	121725	0.38	3.24
chr9B	21000001	22000000	332605	130740	0.39	3.25
chr9B	22000001	23000000	301233	115937	0.38	3.24
chr9B	23000001	24000000	365180	143433	0.39	3.35
chr9B	24000001	25000000	358303	139324	0.39	3.3
chr9B	25000001	26000000	362146	137823	0.38	3.19
chr9B	26000001	27000000	402872	158366	0.39	3.28
chr9B	27000001	28000000	383329	148960	0.39	3.22
chr9B	28000001	29000000	255795	91255	0.36	2.94
chr9B	29000001	30000000	384978	135252	0.35	3.24
chr9B	30000001	31000000	416685	163289	0.39	3.24
chr9B	31000001	32000000	442031	171587	0.39	3.2
chr9B	32000001	33000000	296914	99676	0.34	3.97
chr9B	33000001	34000000	435195	139745	0.32	3.96
chr9B	34000001	34409320	175045	44882	0.26	5.13
chr10A	1	1000000	360797	133604	0.37	3.08
chr10A	1000001	2000000	436175	164207	0.38	3.2
chr10A	2000001	3000000	435789	168378	0.39	3.26
chr10A	3000001	4000000	363682	144946	0.4	3.21
chr10A	4000001	5000000	374930	144809	0.39	3.31
chr10A	5000001	6000000	282158	102298	0.36	3.18
chr10A	6000001	7000000	362234	145001	0.4	3.29
chr10A	7000001	8000000	364301	144682	0.4	3.22
chr10A	8000001	9000000	377302	148474	0.39	3.31
chr10A	9000001	10000000	324256	126716	0.39	3.07
chr10A	10000001	11000000	375659	145652	0.39	3.27
chr10A	11000001	12000000	351443	139351	0.4	3.21
chr10A	12000001	13000000	361592	136204	0.38	3.1
chr10A	13000001	14000000	350749	140224	0.4	3.24
chr10A	14000001	15000000	360051	139585	0.39	3.18
chr10A	15000001	16000000	396094	156808	0.4	3.24
chr10A	16000001	17000000	309509	115989	0.37	3.2
chr10A	17000001	18000000	437610	171506	0.39	3.33
chr10A	18000001	19000000	454654	178677	0.39	3.26
chr10A	19000001	20000000	401563	144974	0.36	3.3
chr10A	20000001	21000000	438031	170196	0.39	3.31
chr10A	21000001	22316396	267757	87773	0.33	3.03
chr10B	1	1000000	394987	144441	0.37	3.2
chr10B	1000001	2000000	347787	126939	0.36	3.11
chr10B	2000001	3000000	532398	153151	0.29	4.54
chr10B	3000001	4000000	374053	144306	0.39	3.31
chr10B	4000001	5000000	414547	160711	0.39	3.46
chr10B	5000001	6000000	372683	145856	0.39	3.35
chr10B	6000001	7000000	368796	143471	0.39	3.3
chr10B	7000001	8000000	332294	129782	0.39	3.34
chr10B	8000001	9000000	355230	140478	0.4	3.3
chr10B	9000001	10000000	348950	136662	0.39	3.24
chr10B	10000001	11000000	329395	127519	0.39	3.24
chr10B	11000001	12000000	326433	130931	0.4	3.24
chr10B	12000001	13000000	339593	133796	0.39	3.2
chr10B	13000001	14000000	352900	133373	0.38	3.1
chr10B	14000001	15000000	309448	116127	0.38	3.1
chr10B	15000001	16000000	364823	144017	0.39	3.22
chr10B	16000001	17000000	362766	142755	0.39	3.27
chr10B	17000001	18000000	421917	161558	0.38	3.38
chr10B	18000001	19000000	398835	155781	0.39	3.35
chr10B	19000001	20000000	400380	155122	0.39	3.18
chr10B	20000001	21000000	385849	146713	0.38	3.23
chr10B	21000001	22000000	460188	178412	0.39	3.28
chr10B	22000001	23000000	299462	101170	0.34	3.48
chr10B	23000001	23430943	149371	51228	0.34	3.1
chr11A	1	1000000	337192	123958	0.37	3.06
chr11A	1000001	2000000	141913	50350	0.35	2.38
chr11A	2000001	3000000	414945	160797	0.39	3.01
chr11A	3000001	4000000	416030	164457	0.4	3.18
chr11A	4000001	5000000	362641	138161	0.38	3.24
chr11A	5000001	6000000	272506	102696	0.38	2.8
chr11A	6000001	7000000	345040	137055	0.4	3.21
chr11A	7000001	8000000	345603	135181	0.39	3.21
chr11A	8000001	9000000	339323	136139	0.4	3.15
chr11A	9000001	10000000	354081	137988	0.39	3.28
chr11A	10000001	11000000	358225	141430	0.39	3.31
chr11A	11000001	12000000	362319	142038	0.39	3.23
chr11A	12000001	13000000	360577	143202	0.4	3.2
chr11A	13000001	14000000	321195	124994	0.39	3.25
chr11A	14000001	15000000	391819	151944	0.39	3.15
chr11A	15000001	16000000	397579	155350	0.39	3.36
chr11A	16000001	17000000	393831	154130	0.39	3.29
chr11A	17000001	18000000	378668	146333	0.39	3.36
chr11A	18000001	19000000	419516	155161	0.37	3.5
chr11A	19000001	20000000	459661	174375	0.38	3.47
chr11A	20000001	21000000	391255	144012	0.37	3.33
chr11A	21000001	22000000	409071	138504	0.34	3.59
chr11A	22000001	23000000	295575	97645	0.33	3.49
chr11A	23000001	23560082	175827	55078	0.31	3.85
chr11B	1	1000000	428750	153754	0.36	3.39
chr11B	1000001	2000000	480155	177944	0.37	3.38
chr11B	2000001	3000000	302399	106924	0.35	3.41
chr11B	3000001	4000000	243049	78733	0.32	3.57
chr11B	4000001	5000000	439154	160108	0.36	3.45
chr11B	5000001	6000000	383262	149559	0.39	3.28
chr11B	6000001	7000000	339266	127977	0.38	3.3
chr11B	7000001	8000000	366652	144824	0.39	3.19
chr11B	8000001	9000000	337099	125431	0.37	3.2
chr11B	9000001	10000000	353576	136442	0.39	3.28
chr11B	10000001	11000000	315643	122992	0.39	3.18
chr11B	11000001	12000000	381787	134690	0.35	4.04
chr11B	12000001	13000000	303454	118311	0.39	3.17
chr11B	13000001	14000000	326214	130777	0.4	3.25
chr11B	14000001	15000000	317987	125585	0.39	3.22
chr11B	15000001	16000000	308057	119164	0.39	3.23
chr11B	16000001	17000000	296873	118557	0.4	3.14
chr11B	17000001	18000000	359908	142332	0.4	3.26
chr11B	18000001	19000000	358118	142238	0.4	3.22
chr11B	19000001	20000000	386993	152805	0.39	3.33
chr11B	20000001	21000000	398689	156753	0.39	3.11
chr11B	21000001	22000000	446188	167909	0.38	3.12
chr11B	22000001	23153646	411895	146126	0.35	3.34
chr12A	1	1000000	380949	145044	0.38	3.19
chr12A	1000001	2000000	434779	162435	0.37	3.09
chr12A	2000001	3000000	375841	145504	0.39	3.06
chr12A	3000001	4000000	345114	137379	0.4	2.93
chr12A	4000001	5000000	337841	132722	0.39	3.08
chr12A	5000001	6000000	372603	146290	0.39	3.24
chr12A	6000001	7000000	355857	142329	0.4	3.3
chr12A	7000001	8000000	346150	138826	0.4	3.15
chr12A	8000001	9000000	350905	137645	0.39	3.15
chr12A	9000001	10000000	336078	134391	0.4	3.22
chr12A	10000001	11000000	408358	152877	0.37	3.43
chr12A	11000001	12000000	370324	145870	0.39	3.23
chr12A	12000001	13000000	323067	125833	0.39	3.1
chr12A	13000001	14000000	370354	149104	0.4	3.23
chr12A	14000001	15000000	298018	109119	0.37	3.5
chr12A	15000001	16000000	181451	57314	0.32	4.11
chr12A	16000001	17000000	183003	63916	0.35	3.44
chr12A	17000001	18000000	365313	136932	0.37	3.25
chr12A	18000001	19000000	398969	147547	0.37	3.3
chr12A	19000001	20000000	339293	128250	0.38	3.2
chr12A	20000001	21000000	382898	147802	0.39	3.27
chr12A	21000001	22000000	379584	147525	0.39	3.17
chr12A	22000001	23000000	397929	152686	0.38	3.19
chr12A	23000001	24000000	427596	170205	0.4	3.12
chr12A	24000001	24812728	303847	114517	0.38	3.19
chr12B	1	1000000	317432	138712	0.44	3.37
chr12B	1000001	2000000	315205	137442	0.44	3.03
chr12B	2000001	3000000	392375	152257	0.39	3.07
chr12B	3000001	4000000	351111	135604	0.39	3
chr12B	4000001	5000000	339387	133707	0.39	3.16
chr12B	5000001	6000000	325331	128474	0.39	3.26
chr12B	6000001	7000000	341908	132448	0.39	3.25
chr12B	7000001	8000000	324239	129031	0.4	3.22
chr12B	8000001	9000000	323854	127432	0.39	3.14
chr12B	9000001	10000000	342258	134898	0.39	3.29
chr12B	10000001	11000000	358820	136910	0.38	3.3
chr12B	11000001	12000000	334553	130187	0.39	3.29
chr12B	12000001	13000000	362387	139649	0.39	3.31
chr12B	13000001	14000000	350529	136073	0.39	3.3
chr12B	14000001	15000000	159886	48431	0.3	3.55
chr12B	15000001	16000000	146757	33361	0.23	3.79
chr12B	16000001	17000000	319756	109532	0.34	3.54
chr12B	17000001	18000000	347789	130898	0.38	3.21
chr12B	18000001	19000000	378343	145979	0.39	3.26
chr12B	19000001	20000000	364269	139525	0.38	3.2
chr12B	20000001	21000000	409133	157182	0.38	3.28
chr12B	21000001	22000000	408906	154908	0.38	3.26
chr12B	22000001	23000000	299070	114025	0.38	3.22
chr12B	23000001	24235296	315723	136100	0.43	3.22
chr13A	1	1000000	55457	16026	0.29	1.58
chr13A	1000001	2000000	91178	29184	0.32	1.8
chr13A	2000001	3000000	79060	24478	0.31	1.69
chr13A	3000001	4000000	91973	26992	0.29	1.97
chr13A	4000001	5000000	82940	22414	0.27	2.01
chr13A	5000001	6000000	100965	28875	0.29	2.06
chr13A	6000001	7000000	107532	35281	0.33	1.94
chr13A	7000001	8000000	125284	48476	0.39	1.87
chr13A	8000001	9000000	188636	73977	0.39	2.42
chr13A	9000001	10000000	189601	71013	0.37	2.74
chr13A	10000001	11000000	158889	53321	0.34	2.59
chr13A	11000001	12000000	206493	88593	0.43	2.37
chr13A	12000001	13000000	214240	93232	0.44	2.37
chr13A	13000001	14000000	226500	93998	0.42	2.46
chr13A	14000001	15000000	201652	87816	0.44	2.29
chr13A	15000001	16000000	205866	90176	0.44	2.34
chr13A	16000001	17000000	185242	79410	0.43	2.35
chr13A	17000001	18000000	169381	75305	0.44	2.26
chr13A	18000001	19000000	165356	69483	0.42	2.17
chr13A	19000001	20000000	174536	77573	0.44	2.3
chr13A	20000001	21000000	169902	76524	0.45	2.16
chr13A	21000001	22000000	259193	121393	0.47	2.77
chr13A	22000001	23000000	155042	69715	0.45	2.22
chr13A	23000001	24000000	181567	81857	0.45	2.24
chr13A	24000001	25000000	191029	86672	0.45	2.25
chr13A	25000001	26000000	182730	81439	0.45	2.22
chr13A	26000001	27000000	185616	81814	0.44	2.19
chr13A	27000001	28000000	184333	75089	0.41	2.27
chr13A	28000001	29000000	180889	79923	0.44	2.21
chr13A	29000001	30000000	189003	74154	0.39	2.51
chr13A	30000001	31000000	207646	93236	0.45	2.11
chr13A	31000001	32000000	189819	78680	0.41	2.12
chr13A	32000001	32508620	100847	37451	0.37	2.48
chr13B	1	1000000	237964	78701	0.33	3.51
chr13B	1000001	2000000	358505	136086	0.38	3.27
chr13B	2000001	3000000	313144	115353	0.37	3.36
chr13B	3000001	4000000	358707	129204	0.36	3.32
chr13B	4000001	5000000	299810	100796	0.34	3.79
chr13B	5000001	6000000	301308	108624	0.36	3.32
chr13B	6000001	7000000	401516	157696	0.39	3.31
chr13B	7000001	8000000	420665	160407	0.38	3.35
chr13B	8000001	9000000	394257	151273	0.38	3.36
chr13B	9000001	10000000	371394	143539	0.39	3.32
chr13B	10000001	11000000	340631	131687	0.39	3.26
chr13B	11000001	12000000	346457	134050	0.39	3.34
chr13B	12000001	13000000	285371	107316	0.38	3.19
chr13B	13000001	14000000	333458	132542	0.4	3.28
chr13B	14000001	15000000	312044	123220	0.39	3.28
chr13B	15000001	16000000	547257	201179	0.37	4.1
chr13B	16000001	17000000	896516	309091	0.34	4.73
chr13B	17000001	18000000	307833	121928	0.4	3.25
chr13B	18000001	19000000	262950	106413	0.4	3.22
chr13B	19000001	20000000	293721	115521	0.39	3.29
chr13B	20000001	21000000	315898	123681	0.39	3.35
chr13B	21000001	22000000	365625	144755	0.4	3.78
chr13B	22000001	23000000	290534	114707	0.39	3.1
chr13B	23000001	24000000	318366	125154	0.39	3.07
chr13B	24000001	25000000	361932	143044	0.4	3.14
chr13B	25000001	26000000	341345	131457	0.39	3.15
chr13B	26000001	27000000	423469	165863	0.39	3.18
chr13B	27000001	28000000	468676	178382	0.38	3.18
chr13B	28000001	29000000	382985	130409	0.34	3.13
chr13B	29000001	29838850	324397	83801	0.26	3.65
chr14A	1	1000000	280662	105126	0.37	3.09
chr14A	1000001	2000000	372631	142940	0.38	3.12
chr14A	2000001	3000000	404989	156199	0.39	3.29
chr14A	3000001	4000000	418734	151597	0.36	3.38
chr14A	4000001	5000000	361769	141127	0.39	3.19
chr14A	5000001	6000000	366530	143592	0.39	3.18
chr14A	6000001	7000000	332153	128018	0.39	3.25
chr14A	7000001	8000000	367801	141517	0.38	3.24
chr14A	8000001	9000000	333698	130985	0.39	3.12
chr14A	9000001	10000000	345297	137548	0.4	3.18
chr14A	10000001	11000000	314406	121254	0.39	3.02
chr14A	11000001	12000000	356334	142760	0.4	3.31
chr14A	12000001	13000000	276137	112517	0.41	3.05
chr14A	13000001	14000000	349824	139176	0.4	3.12
chr14A	14000001	15000000	363162	143899	0.4	3.24
chr14A	15000001	16000000	386530	154452	0.4	3.32
chr14A	16000001	17000000	410070	160536	0.39	3.22
chr14A	17000001	18000000	359861	142259	0.4	3.13
chr14A	18000001	19000000	434724	170681	0.39	3.23
chr14A	19000001	20000000	451935	175764	0.39	3.26
chr14A	20000001	21000000	430428	159292	0.37	3.17
chr14A	21000001	21547070	156360	55486	0.35	3.37
chr14B	1	1000000	240268	80840	0.34	2.81
chr14B	1000001	2000000	378219	138859	0.37	3.24
chr14B	2000001	3000000	256615	96885	0.38	3.15
chr14B	3000001	4000000	307093	101238	0.33	3.13
chr14B	4000001	5000000	245202	81817	0.33	3.64
chr14B	5000001	6000000	271792	95110	0.35	3.65
chr14B	6000001	7000000	332165	125901	0.38	3.15
chr14B	7000001	8000000	375497	146053	0.39	3.15
chr14B	8000001	9000000	400446	152140	0.38	3.37
chr14B	9000001	10000000	385682	141937	0.37	3.35
chr14B	10000001	11000000	354124	138247	0.39	3.18
chr14B	11000001	12000000	330830	127090	0.38	3.15
chr14B	12000001	13000000	324110	125983	0.39	3.23
chr14B	13000001	14000000	296815	115677	0.39	3.23
chr14B	14000001	15000000	291757	115100	0.39	3.22
chr14B	15000001	16000000	259777	104815	0.4	3.06
chr14B	16000001	17000000	305192	120699	0.4	3.14
chr14B	17000001	18000000	301300	114106	0.38	3.09
chr14B	18000001	19000000	319096	125169	0.39	3.33
chr14B	19000001	20000000	292035	112033	0.38	3.05
chr14B	20000001	21000000	287506	114176	0.4	3.15
chr14B	21000001	22000000	307556	122989	0.4	3.23
chr14B	22000001	23000000	324819	129244	0.4	3.29
chr14B	23000001	24000000	364220	143213	0.39	3.28
chr14B	24000001	25000000	324295	127058	0.39	3.16
chr14B	25000001	26000000	401802	161635	0.4	3.25
chr14B	26000001	27000000	437982	174273	0.4	3.23
chr14B	27000001	28000000	380404	136348	0.36	2.93
chr14B	28000001	28762065	255849	87238	0.34	3.19
chr15A	1	1000000	331318	111536	0.34	3.36
chr15A	1000001	2000000	417562	158403	0.38	3.37
chr15A	2000001	3000000	321772	114182	0.35	3.14
chr15A	3000001	4000000	336380	130643	0.39	3.04
chr15A	4000001	5000000	434306	169861	0.39	3.21
chr15A	5000001	6000000	306581	115763	0.38	3.11
chr15A	6000001	7000000	292331	100738	0.34	3.47
chr15A	7000001	8000000	272794	81292	0.3	4.12
chr15A	8000001	9000000	360585	137688	0.38	3.26
chr15A	9000001	10000000	359007	132417	0.37	3.16
chr15A	10000001	11000000	396764	150122	0.38	3.41
chr15A	11000001	12000000	401301	160457	0.4	3.27
chr15A	12000001	13000000	349322	131463	0.38	3.37
chr15A	13000001	14000000	374222	151575	0.41	3.3
chr15A	14000001	15000000	357385	141605	0.4	3.26
chr15A	15000001	16000000	365880	147699	0.4	3.33
chr15A	16000001	17000000	357483	138554	0.39	3.28
chr15A	17000001	18000000	514813	199181	0.39	3.87
chr15A	18000001	19000000	387821	154439	0.4	3.21
chr15A	19000001	20000000	327119	122033	0.37	3.13
chr15A	20000001	21000000	518480	203299	0.39	3.89
chr15A	21000001	22000000	372610	143427	0.38	3.14
chr15A	22000001	23000000	362866	140127	0.39	2.94
chr15A	23000001	24000000	395479	152617	0.39	2.91
chr15A	24000001	24602895	235464	84511	0.36	3.37
chr15B	1	1000000	305383	110035	0.36	3.46
chr15B	1000001	2000000	433287	161951	0.37	3.35
chr15B	2000001	3000000	336081	111730	0.33	3.14
chr15B	3000001	4000000	283950	91007	0.32	3.37
chr15B	4000001	5000000	231740	74722	0.32	3.54
chr15B	5000001	6000000	304100	107566	0.35	3.76
chr15B	6000001	7000000	302056	105949	0.35	3.41
chr15B	7000001	8000000	314324	117761	0.37	3.36
chr15B	8000001	9000000	320702	122022	0.38	3.17
chr15B	9000001	10000000	362788	137818	0.38	3.19
chr15B	10000001	11000000	371384	143096	0.39	3.2
chr15B	11000001	12000000	269335	106708	0.4	3.21
chr15B	12000001	13000000	397198	156219	0.39	3.31
chr15B	13000001	14000000	362810	140771	0.39	3.22
chr15B	14000001	15000000	307142	116342	0.38	3.29
chr15B	15000001	16000000	328232	130948	0.4	3.26
chr15B	16000001	17000000	334905	133590	0.4	3.28
chr15B	17000001	18000000	311800	123429	0.4	3.31
chr15B	18000001	19000000	313860	123518	0.39	3.2
chr15B	19000001	20000000	324710	122851	0.38	3.3
chr15B	20000001	21000000	359296	137295	0.38	3.2
chr15B	21000001	22000000	335123	132740	0.4	3.18
chr15B	22000001	23000000	286029	102597	0.36	3.2
chr15B	23000001	24000000	409204	157155	0.38	3.31
chr15B	24000001	25000000	400720	156148	0.39	3.12
chr15B	25000001	26000000	417584	162265	0.39	3.07
chr15B	26000001	27000000	373026	142713	0.38	2.85
chr15B	27000001	27590285	201525	72070	0.36	3.29
chr16A	1	1000000	350154	131149	0.37	3.14
chr16A	1000001	2000000	398376	152080	0.38	3.18
chr16A	2000001	3000000	393152	148180	0.38	3.32
chr16A	3000001	4000000	336174	125789	0.37	3.24
chr16A	4000001	5000000	280504	96094	0.34	3.17
chr16A	5000001	6000000	344959	132717	0.38	3.15
chr16A	6000001	7000000	315455	109241	0.35	3.51
chr16A	7000001	8000000	200817	50929	0.25	4.54
chr16A	8000001	9000000	165430	40897	0.25	3.94
chr16A	9000001	10000000	232059	70844	0.31	3.86
chr16A	10000001	11000000	400921	148692	0.37	3.37
chr16A	11000001	12000000	411054	160582	0.39	3.37
chr16A	12000001	13000000	400774	152410	0.38	3.27
chr16A	13000001	14000000	367508	142864	0.39	3.23
chr16A	14000001	15000000	360785	129174	0.36	3.51
chr16A	15000001	16000000	254867	95817	0.38	2.89
chr16A	16000001	17000000	292179	117435	0.4	3.14
chr16A	17000001	18000000	336205	133801	0.4	3.36
chr16A	18000001	19000000	275124	101475	0.37	3.2
chr16A	19000001	20000000	353717	137746	0.39	3.15
chr16A	20000001	21000000	338955	136038	0.4	3.21
chr16A	21000001	22000000	334125	134679	0.4	3.28
chr16A	22000001	23000000	378430	148881	0.39	3.32
chr16A	23000001	24000000	362798	143411	0.4	3.16
chr16A	24000001	25000000	349819	137812	0.39	3.3
chr16A	25000001	26000000	401987	160144	0.4	3.34
chr16A	26000001	27000000	378816	149930	0.4	3.21
chr16A	27000001	28000000	350195	137029	0.39	3.04
chr16A	28000001	29000000	424202	168079	0.4	3.1
chr16A	29000001	30000000	405615	156262	0.39	2.99
chr16A	30000001	30712257	240930	89129	0.37	3.3
chr16B	1	1000000	187812	62753	0.33	2.65
chr16B	1000001	2000000	300551	111834	0.37	3.24
chr16B	2000001	3000000	343141	118824	0.35	3.32
chr16B	3000001	4000000	389337	149609	0.38	3.39
chr16B	4000001	5000000	433920	166568	0.38	3.32
chr16B	5000001	6000000	423991	164068	0.39	3.29
chr16B	6000001	7000000	318775	114420	0.36	3.22
chr16B	7000001	8000000	372189	128629	0.35	3.72
chr16B	8000001	9000000	203647	59865	0.29	4.05
chr16B	9000001	10000000	206905	70252	0.34	3.89
chr16B	10000001	11000000	363124	136191	0.38	3.25
chr16B	11000001	12000000	361587	139136	0.38	3.19
chr16B	12000001	13000000	350617	136269	0.39	3.28
chr16B	13000001	14000000	329171	130066	0.4	3.27
chr16B	14000001	15000000	295122	112187	0.38	3.24
chr16B	15000001	16000000	326083	127299	0.39	3.15
chr16B	16000001	17000000	349694	136650	0.39	3.3
chr16B	17000001	18000000	294577	115463	0.39	3.3
chr16B	18000001	19000000	354521	139344	0.39	3.3
chr16B	19000001	20000000	323212	125741	0.39	3.3
chr16B	20000001	21000000	278655	109806	0.39	3.22
chr16B	21000001	22000000	307678	120764	0.39	3.22
chr16B	22000001	23000000	320293	126447	0.39	3.2
chr16B	23000001	24000000	313088	123750	0.4	3.19
chr16B	24000001	25000000	340968	133644	0.39	3.25
chr16B	25000001	26000000	363038	142823	0.39	3.23
chr16B	26000001	27000000	343322	135139	0.39	3.18
chr16B	27000001	28000000	369427	144299	0.39	3.09
chr16B	28000001	29000000	420987	163466	0.39	3.11
chr16B	29000001	30000000	450185	169352	0.38	3.12
chr16B	30000001	30610988	218020	78054	0.36	3.49
chr17A	1	1000000	356885	121989	0.34	3.9
chr17A	1000001	2000000	373149	139719	0.37	3.3
chr17A	2000001	3000000	418391	160962	0.38	3.21
chr17A	3000001	4000000	320559	116637	0.36	3.23
chr17A	4000001	5000000	249824	81196	0.33	3.75
chr17A	5000001	6000000	254411	85227	0.33	3.75
chr17A	6000001	7000000	366810	141098	0.38	3.06
chr17A	7000001	8000000	434063	165544	0.38	3.35
chr17A	8000001	9000000	232777	88903	0.38	2.91
chr17A	9000001	10000000	346363	136707	0.39	2.99
chr17A	10000001	11000000	375993	149511	0.4	3.17
chr17A	11000001	12000000	334473	126336	0.38	3.18
chr17A	12000001	13000000	368156	143595	0.39	3.18
chr17A	13000001	14000000	328698	127612	0.39	3.2
chr17A	14000001	15000000	361462	143556	0.4	3.24
chr17A	15000001	16000000	355139	139606	0.39	3.21
chr17A	16000001	17000000	338707	134287	0.4	3.31
chr17A	17000001	18000000	322887	131028	0.41	3.28
chr17A	18000001	19000000	361964	143280	0.4	3.14
chr17A	19000001	20000000	309401	124711	0.4	3.13
chr17A	20000001	21000000	347231	137985	0.4	3.09
chr17A	21000001	22000000	379383	148683	0.39	3.07
chr17A	22000001	23000000	406431	159868	0.39	3.25
chr17A	23000001	24000000	380316	150577	0.4	3.09
chr17A	24000001	25000000	435526	167848	0.39	3.08
chr17A	25000001	26000000	429403	157062	0.37	3.11
chr17A	26000001	26464210	184951	68153	0.37	3.29
chr17B	1	1000000	380871	133389	0.35	3.92
chr17B	1000001	2000000	376213	140085	0.37	3.36
chr17B	2000001	3000000	401415	154194	0.38	3.34
chr17B	3000001	4000000	375701	137048	0.36	3.38
chr17B	4000001	5000000	314394	104178	0.33	3.76
chr17B	5000001	6000000	247411	84793	0.34	3.64
chr17B	6000001	7000000	357299	133930	0.37	3.07
chr17B	7000001	8000000	425327	163646	0.38	3.25
chr17B	8000001	9000000	362816	140084	0.39	3.26
chr17B	9000001	10000000	357075	141462	0.4	3.31
chr17B	10000001	11000000	319923	126774	0.4	3.17
chr17B	11000001	12000000	317304	125250	0.39	3.21
chr17B	12000001	13000000	339131	132672	0.39	3.25
chr17B	13000001	14000000	546652	210088	0.38	4.37
chr17B	14000001	15000000	308103	119135	0.39	3.24
chr17B	15000001	16000000	342649	135745	0.4	3.26
chr17B	16000001	17000000	314721	122180	0.39	3.29
chr17B	17000001	18000000	307515	120014	0.39	3.23
chr17B	18000001	19000000	306953	121407	0.4	3.15
chr17B	19000001	20000000	283361	111999	0.4	3.15
chr17B	20000001	21000000	624476	244753	0.39	4.26
chr17B	21000001	22000000	322317	126566	0.39	3.08
chr17B	22000001	23000000	370447	147329	0.4	3.15
chr17B	23000001	24000000	336982	134310	0.4	3.2
chr17B	24000001	25000000	411641	164213	0.4	3.08
chr17B	25000001	26000000	401675	154916	0.39	2.95
chr17B	26000001	27036235	419069	155339	0.37	3.19
chr18A	1	1000000	414598	156556	0.38	3.29
chr18A	1000001	2000000	410139	162788	0.4	2.99
chr18A	2000001	3000000	399433	158460	0.4	3.07
chr18A	3000001	4000000	356180	140136	0.39	3.11
chr18A	4000001	5000000	346432	138999	0.4	3.08
chr18A	5000001	6000000	338860	125486	0.37	3.18
chr18A	6000001	7000000	369179	146867	0.4	3.15
chr18A	7000001	8000000	331455	124619	0.38	3.31
chr18A	8000001	9000000	384988	152042	0.39	3.33
chr18A	9000001	10000000	383185	151189	0.39	3.26
chr18A	10000001	11000000	374415	146279	0.39	3.3
chr18A	11000001	12000000	372251	146162	0.39	3.2
chr18A	12000001	13000000	320331	123609	0.39	3.12
chr18A	13000001	14000000	370953	143026	0.39	3.26
chr18A	14000001	15000000	267404	89383	0.33	3.88
chr18A	15000001	16000000	218923	60707	0.28	4.53
chr18A	16000001	17000000	222284	54511	0.25	4.45
chr18A	17000001	18000000	167854	50991	0.3	3.63
chr18A	18000001	19000000	253215	68576	0.27	3.97
chr18A	19000001	20000000	302269	109032	0.36	3.45
chr18A	20000001	21000000	411527	151375	0.37	3.39
chr18A	21000001	22000000	391216	153337	0.39	3.22
chr18A	22000001	23000000	320792	121444	0.38	3.05
chr18A	23000001	24000000	318864	117625	0.37	3.19
chr18A	24000001	25000000	335682	123576	0.37	3.36
chr18A	25000001	26000000	336792	129957	0.39	3.2
chr18A	26000001	27000000	339196	129521	0.38	3.1
chr18A	27000001	28000000	415719	160991	0.39	3.15
chr18A	28000001	29000000	419180	159808	0.38	3.13
chr18A	29000001	29498950	158962	54928	0.35	3.47
chr18B	1	1000000	296261	125883	0.42	3.33
chr18B	1000001	2000000	404631	162541	0.4	3.11
chr18B	2000001	3000000	382777	151992	0.4	3.06
chr18B	3000001	4000000	355171	138882	0.39	3.14
chr18B	4000001	5000000	345836	137042	0.4	3.13
chr18B	5000001	6000000	371132	147257	0.4	3.17
chr18B	6000001	7000000	343924	135627	0.39	3.21
chr18B	7000001	8000000	325134	125716	0.39	3.2
chr18B	8000001	9000000	324874	127227	0.39	3.33
chr18B	9000001	10000000	324317	127564	0.39	3.34
chr18B	10000001	11000000	348087	138979	0.4	3.29
chr18B	11000001	12000000	314231	124275	0.4	3.14
chr18B	12000001	13000000	304150	118972	0.39	3.25
chr18B	13000001	14000000	339363	128811	0.38	3.24
chr18B	14000001	15000000	243539	84146	0.35	3.39
chr18B	15000001	16000000	170624	44878	0.26	4.7
chr18B	16000001	17000000	191847	53136	0.28	4.1
chr18B	17000001	18000000	274408	83255	0.3	3.89
chr18B	18000001	19000000	298017	104971	0.35	3.53
chr18B	19000001	20000000	224745	71702	0.32	3.57
chr18B	20000001	21000000	338224	121887	0.36	3.24
chr18B	21000001	22000000	355726	138297	0.39	3.2
chr18B	22000001	23000000	376642	143189	0.38	3.26
chr18B	23000001	24000000	381485	147244	0.39	3.28
chr18B	24000001	25000000	397732	157743	0.4	3.26
chr18B	25000001	26000000	395916	154455	0.39	3.17
chr18B	26000001	27000000	420433	164018	0.39	3.13
chr18B	27000001	28119819	573270	191580	0.33	4.27
chr19A	1	1000000	304428	110144	0.36	3.41
chr19A	1000001	2000000	347844	125952	0.36	3.38
chr19A	2000001	3000000	372291	129975	0.35	3.83
chr19A	3000001	4000000	361792	140847	0.39	3.13
chr19A	4000001	5000000	394166	150528	0.38	3.45
chr19A	5000001	6000000	392302	149072	0.38	3.21
chr19A	6000001	7000000	367605	132310	0.36	3.2
chr19A	7000001	8000000	391716	154730	0.4	3.34
chr19A	8000001	9000000	379080	146042	0.39	3.19
chr19A	9000001	10000000	383377	148126	0.39	3.3
chr19A	10000001	11000000	383692	152325	0.4	3.31
chr19A	11000001	12000000	358365	139174	0.39	3.32
chr19A	12000001	13000000	361204	140004	0.39	3.01
chr19A	13000001	14000000	373851	144988	0.39	3.1
chr19A	14000001	15000000	355024	140032	0.39	3.24
chr19A	15000001	16000000	338129	135219	0.4	3.29
chr19A	16000001	17000000	361895	143948	0.4	3.22
chr19A	17000001	18000000	323804	127245	0.39	3.21
chr19A	18000001	19000000	344586	137950	0.4	3.2
chr19A	19000001	20000000	327807	128721	0.39	3.22
chr19A	20000001	21000000	342730	130913	0.38	3.26
chr19A	21000001	22000000	382296	144420	0.38	3.2
chr19A	22000001	23000000	321540	114876	0.36	3.04
chr19A	23000001	24000000	376853	141580	0.38	3.19
chr19A	24000001	25000000	392067	154403	0.39	3.11
chr19A	25000001	26000000	183476	57167	0.31	2.3
chr19A	26000001	27000000	268307	98866	0.37	2.78
chr19A	27000001	28337080	462305	170133	0.37	2.87
chr19B	1	1000000	324463	118702	0.37	3.06
chr19B	1000001	2000000	358044	137309	0.38	3.06
chr19B	2000001	3000000	400824	140630	0.35	3.43
chr19B	3000001	4000000	385953	143754	0.37	3.46
chr19B	4000001	5000000	421213	158504	0.38	3.23
chr19B	5000001	6000000	433762	167906	0.39	3.25
chr19B	6000001	7000000	382430	144579	0.38	3.3
chr19B	7000001	8000000	364103	143579	0.39	3.21
chr19B	8000001	9000000	364478	143624	0.39	3.25
chr19B	9000001	10000000	344833	132621	0.38	3.24
chr19B	10000001	11000000	382763	145166	0.38	3.51
chr19B	11000001	12000000	333577	127597	0.38	3.15
chr19B	12000001	13000000	311886	122820	0.39	3.08
chr19B	13000001	14000000	293872	113674	0.39	3.05
chr19B	14000001	15000000	340599	133748	0.39	3.34
chr19B	15000001	16000000	332430	128104	0.39	3.26
chr19B	16000001	17000000	328724	124337	0.38	3.27
chr19B	17000001	18000000	306247	122701	0.4	3.24
chr19B	18000001	19000000	290613	113799	0.39	3.22
chr19B	19000001	20000000	334873	126361	0.38	3.39
chr19B	20000001	21000000	366109	143772	0.39	3.21
chr19B	21000001	22000000	336197	128549	0.38	3.12
chr19B	22000001	23000000	330296	122683	0.37	3.28
chr19B	23000001	24000000	351942	132158	0.38	3.05
chr19B	24000001	25000000	439175	166618	0.38	3.2
chr19B	25000001	26000000	512792	180717	0.35	4.45
chr19B	26000001	27000000	354513	120266	0.34	3.41
chr19B	27000001	28154658	325511	102669	0.32	3.01
chr20A	1	1000000	306401	103351	0.34	3.76
chr20A	1000001	2000000	343534	113056	0.33	4.23
chr20A	2000001	3000000	439772	167304	0.38	3.38
chr20A	3000001	4000000	314286	117773	0.37	3.77
chr20A	4000001	5000000	409994	155681	0.38	3.41
chr20A	5000001	6000000	413508	155399	0.38	3.35
chr20A	6000001	7000000	286909	104864	0.37	3.13
chr20A	7000001	8000000	412392	157121	0.38	3.37
chr20A	8000001	9000000	370943	142883	0.39	3.04
chr20A	9000001	10000000	363613	142385	0.39	3.28
chr20A	10000001	11000000	343446	137468	0.4	3.24
chr20A	11000001	12000000	361534	142172	0.39	3.21
chr20A	12000001	13000000	365535	142132	0.39	3.19
chr20A	13000001	14000000	351620	139393	0.4	3.26
chr20A	14000001	15000000	367644	144574	0.39	3.29
chr20A	15000001	16000000	296755	116907	0.39	3.11
chr20A	16000001	17000000	370060	143314	0.39	3.24
chr20A	17000001	18000000	339819	136266	0.4	3.16
chr20A	18000001	19000000	359311	143245	0.4	3.12
chr20A	19000001	20000000	323630	128652	0.4	3.14
chr20A	20000001	21000000	337649	135103	0.4	3.05
chr20A	21000001	22000000	371882	144881	0.39	3.17
chr20A	22000001	23000000	414786	160335	0.39	3.28
chr20A	23000001	24000000	420658	158026	0.38	3.16
chr20A	24000001	25000000	421755	149607	0.35	3.1
chr20A	25000001	25488214	132160	48111	0.36	3.16
chr20B	1	1000000	380936	138777	0.36	3.31
chr20B	1000001	2000000	409335	151042	0.37	3.31
chr20B	2000001	3000000	396966	147900	0.37	3.43
chr20B	3000001	4000000	267262	88016	0.33	3.54
chr20B	4000001	5000000	334572	122710	0.37	3.44
chr20B	5000001	6000000	393737	147625	0.37	3.29
chr20B	6000001	7000000	399398	154835	0.39	3.27
chr20B	7000001	8000000	328446	127323	0.39	3.06
chr20B	8000001	9000000	403291	153893	0.38	3.4
chr20B	9000001	10000000	325202	120143	0.37	3.22
chr20B	10000001	11000000	258695	92314	0.36	3.23
chr20B	11000001	12000000	411751	144950	0.35	4.04
chr20B	12000001	13000000	338154	131569	0.39	3.21
chr20B	13000001	14000000	351916	134663	0.38	3.34
chr20B	14000001	15000000	318610	127657	0.4	3.26
chr20B	15000001	16000000	316538	120085	0.38	3.28
chr20B	16000001	17000000	337301	134307	0.4	3.3
chr20B	17000001	18000000	302360	121251	0.4	3.2
chr20B	18000001	19000000	312794	127484	0.41	3.25
chr20B	19000001	20000000	339954	128970	0.38	3.13
chr20B	20000001	21000000	304692	121098	0.4	3.18
chr20B	21000001	22000000	346798	136377	0.39	3.12
chr20B	22000001	23000000	384984	151532	0.39	3.35
chr20B	23000001	24000000	367235	141278	0.38	3.27
chr20B	24000001	25000000	394285	154169	0.39	3.23
chr20B	25000001	26000000	408325	154571	0.38	3.05
chr20B	26000001	27122856	407551	149789	0.37	3.1
chr21A	1	1000000	358332	135122	0.38	3.11
chr21A	1000001	2000000	314397	113512	0.36	3.01
chr21A	2000001	3000000	674445	265127	0.39	4.03
chr21A	3000001	4000000	363182	143281	0.39	3.1
chr21A	4000001	5000000	376483	147436	0.39	3.1
chr21A	5000001	6000000	390453	154460	0.4	3.22
chr21A	6000001	7000000	389380	158241	0.41	3.22
chr21A	7000001	8000000	352665	138495	0.39	3.19
chr21A	8000001	9000000	375536	148552	0.4	3.27
chr21A	9000001	10000000	367297	142213	0.39	3.23
chr21A	10000001	11000000	375257	146017	0.39	3.37
chr21A	11000001	12000000	339704	135011	0.4	3.21
chr21A	12000001	13000000	362922	145406	0.4	3.35
chr21A	13000001	14000000	381938	151730	0.4	3.26
chr21A	14000001	15000000	354486	134497	0.38	3.29
chr21A	15000001	16000000	212583	53272	0.25	4.54
chr21A	16000001	17000000	135555	36104	0.27	3.74
chr21A	17000001	18000000	365561	140295	0.38	3.36
chr21A	18000001	19000000	352787	135707	0.38	3.11
chr21A	19000001	20000000	399494	153936	0.39	3.23
chr21A	20000001	21000000	417050	165054	0.4	3.22
chr21A	21000001	22000000	438164	169563	0.39	3.27
chr21A	22000001	22480024	197569	73099	0.37	3.48
chr21B	1	1000000	222850	78179	0.35	2.76
chr21B	1000001	2000000	102849	30813	0.3	1.93
chr21B	2000001	3000000	129995	43170	0.33	1.93
chr21B	3000001	4000000	113106	37713	0.33	2.1
chr21B	4000001	5000000	369736	139160	0.38	3.09
chr21B	5000001	6000000	374834	150026	0.4	3.14
chr21B	6000001	7000000	363216	144443	0.4	3.2
chr21B	7000001	8000000	332280	129351	0.39	3.06
chr21B	8000001	9000000	319585	128925	0.4	3.17
chr21B	9000001	10000000	379656	152552	0.4	3.23
chr21B	10000001	11000000	331594	131016	0.4	3.16
chr21B	11000001	12000000	328641	130381	0.4	3.28
chr21B	12000001	13000000	345521	135981	0.39	3.24
chr21B	13000001	14000000	322454	125741	0.39	3.32
chr21B	14000001	15000000	332019	128315	0.39	3.28
chr21B	15000001	16000000	341174	137622	0.4	3.31
chr21B	16000001	17000000	317561	122752	0.39	3.16
chr21B	17000001	18000000	340932	132446	0.39	3.26
chr21B	18000001	19000000	246030	86726	0.35	3.06
chr21B	19000001	20000000	172077	44532	0.26	3.78
chr21B	20000001	21000000	337972	130692	0.39	3.38
chr21B	21000001	22000000	378756	147351	0.39	3.26
chr21B	22000001	23000000	255633	100514	0.39	2.84
chr21B	23000001	24000000	421486	162895	0.39	3.28
chr21B	24000001	25000000	429305	167544	0.39	3.19
chr21B	25000001	26000000	337664	124075	0.37	3.07
chr21B	26000001	27000000	319999	119640	0.37	3.18
chr21B	27000001	28000000	242464	78125	0.32	3.76
chr21B	28000001	28952007	250598	75436	0.3	4.48
chr22A	1	1000000	413262	161271	0.39	3.3
chr22A	1000001	2000000	335819	106698	0.32	3.37
chr22A	2000001	3000000	410635	141346	0.34	3.88
chr22A	3000001	4000000	385169	139183	0.36	2.9
chr22A	4000001	5000000	468201	176766	0.38	3.34
chr22A	5000001	6000000	447472	178071	0.4	3.27
chr22A	6000001	7000000	426946	167275	0.39	3.27
chr22A	7000001	8000000	379388	156623	0.41	3.29
chr22A	8000001	9000000	379422	154628	0.41	3.31
chr22A	9000001	10000000	383460	145757	0.38	3.38
chr22A	10000001	11000000	389717	157284	0.4	3.34
chr22A	11000001	12000000	353356	137705	0.39	3.23
chr22A	12000001	13000000	379991	128348	0.34	3.49
chr22A	13000001	14000000	402697	160712	0.4	3.11
chr22A	14000001	15000000	407654	143030	0.35	3.22
chr22A	15000001	16000000	217288	81346	0.37	2.82
chr22A	16000001	17000000	315641	118257	0.37	2.97
chr22A	17000001	18000000	398517	152293	0.38	3.16
chr22A	18000001	19000000	422493	167452	0.4	3.12
chr22A	19000001	19964608	394167	154700	0.39	3.14
chr22B	1	1000000	183810	51397	0.28	2.38
chr22B	1000001	2000000	186631	53283	0.29	2.43
chr22B	2000001	3000000	202461	61740	0.3	2.38
chr22B	3000001	4000000	329938	97213	0.29	3.09
chr22B	4000001	5000000	226772	79345	0.35	2.86
chr22B	5000001	6000000	196328	59315	0.3	2.92
chr22B	6000001	7000000	138997	43453	0.31	2.14
chr22B	7000001	8000000	320406	110867	0.35	3.13
chr22B	8000001	9000000	305850	92979	0.3	2.97
chr22B	9000001	10000000	308005	102060	0.33	2.92
chr22B	10000001	11000000	278924	70484	0.25	2.88
chr22B	11000001	12000000	364257	103958	0.29	3.03
chr22B	12000001	13000000	433052	154944	0.36	3.57
chr22B	13000001	14000000	233058	83668	0.36	2.77
chr22B	14000001	15000000	136858	44427	0.32	2.1
chr22B	15000001	16000000	190759	68951	0.36	2.47
chr22B	16000001	17000000	201146	54894	0.27	3.64
chr22B	17000001	18000000	72754	23672	0.33	1.53
chr22B	18000001	19000000	135850	43227	0.32	2.28
chr22B	19000001	20000000	226494	70144	0.31	2.63
chr22B	20000001	21000000	197236	64599	0.33	2.54
chr22B	21000001	22000000	118645	37875	0.32	2.06
chr22B	22000001	23000000	207691	73140	0.35	2.41
chr22B	23000001	24000000	124872	38522	0.31	2.02
chr22B	24000001	25000000	173301	59383	0.34	2.44
chr22B	25000001	26000000	174721	58347	0.33	2.34
chr22B	26000001	27000000	122076	35848	0.29	1.97
chr22B	27000001	28000000	154644	51095	0.33	2.08
chr22B	28000001	29000000	172728	55665	0.32	2.56
chr22B	29000001	30000000	177507	57309	0.32	2.32
chr22B	30000001	31000000	255665	85242	0.33	2.68
chr22B	31000001	32000000	370979	140643	0.38	3.26
chr22B	32000001	33000000	364783	141689	0.39	3.24
chr22B	33000001	34000000	414555	157119	0.38	3.26
chr22B	34000001	35000000	391398	153341	0.39	3.26
chr22B	35000001	36000000	401315	155038	0.39	3.39
chr22B	36000001	37000000	395276	152509	0.39	3.27
chr22B	37000001	38000000	363446	143009	0.39	3.41
chr22B	38000001	39000000	396942	156634	0.39	3.37
chr22B	39000001	40000000	409728	148261	0.36	3.53
chr22B	40000001	41000000	439145	165705	0.38	3.32
chr22B	41000001	42000000	455339	159826	0.35	3.44
chr22B	42000001	43000000	399097	157637	0.39	3.08
chr22B	43000001	44000000	411118	158130	0.38	3.18
chr22B	44000001	45000000	391163	152138	0.39	3.22
chr22B	45000001	46000000	345676	142607	0.41	3.27
chr22B	46000001	47000000	251380	89291	0.36	3.17
chr22B	47000001	48000000	75375	22796	0.3	1.78
chr22B	48000001	49000000	131679	39536	0.3	2.35
chr22B	49000001	50000000	176077	54124	0.31	2.76
chr22B	50000001	51000000	317674	102710	0.32	3
chr22B	51000001	52000000	200935	64390	0.32	2.6
chr22B	52000001	53000000	89299	28298	0.32	1.76
chr22B	53000001	54135076	141862	45817	0.32	2.39
chr23A	1	1000000	343264	131534	0.38	3.21
chr23A	1000001	2000000	410245	158549	0.39	3.36
chr23A	2000001	3000000	404462	155884	0.39	3.19
chr23A	3000001	4000000	316982	119551	0.38	3.12
chr23A	4000001	5000000	413064	154540	0.37	3.32
chr23A	5000001	6000000	441305	170759	0.39	3.42
chr23A	6000001	7000000	384907	145764	0.38	3.28
chr23A	7000001	8000000	375244	141246	0.38	3.37
chr23A	8000001	9000000	386117	148869	0.39	3.33
chr23A	9000001	10000000	347482	136520	0.39	3.3
chr23A	10000001	11000000	372706	149232	0.4	3.26
chr23A	11000001	12000000	333914	131163	0.39	3.26
chr23A	12000001	13000000	336472	133707	0.4	3.21
chr23A	13000001	14000000	352180	139448	0.4	3.33
chr23A	14000001	15000000	333665	133401	0.4	3.26
chr23A	15000001	16000000	378453	151870	0.4	3.26
chr23A	16000001	17000000	396521	153681	0.39	3.28
chr23A	17000001	18000000	351883	142332	0.4	3.19
chr23A	18000001	19000000	350208	132818	0.38	3.04
chr23A	19000001	20000000	456049	172692	0.38	3.23
chr23A	20000001	21000000	323490	116395	0.36	2.95
chr23A	21000001	22000000	342766	117957	0.34	3.02
chr23A	22000001	22944178	392349	135601	0.35	3.49
chr23B	1	1000000	371560	142447	0.38	3.31
chr23B	1000001	2000000	424985	169259	0.4	3.3
chr23B	2000001	3000000	432961	146019	0.34	4.34
chr23B	3000001	4000000	313845	97392	0.31	4.41
chr23B	4000001	5000000	320665	116416	0.36	3.19
chr23B	5000001	6000000	414472	158819	0.38	3.33
chr23B	6000001	7000000	398262	156839	0.39	3.33
chr23B	7000001	8000000	391398	150999	0.39	3.25
chr23B	8000001	9000000	382575	146792	0.38	3.28
chr23B	9000001	10000000	503725	192055	0.38	3.9
chr23B	10000001	11000000	327097	127835	0.39	3.33
chr23B	11000001	12000000	363528	142961	0.39	3.29
chr23B	12000001	13000000	337987	133505	0.4	3.35
chr23B	13000001	14000000	319618	125896	0.39	3.25
chr23B	14000001	15000000	335375	129876	0.39	3.33
chr23B	15000001	16000000	300039	118120	0.39	3.31
chr23B	16000001	17000000	282252	112934	0.4	3.33
chr23B	17000001	18000000	329801	126187	0.38	3.32
chr23B	18000001	19000000	306221	123339	0.4	3.19
chr23B	19000001	20000000	301766	118536	0.39	3.22
chr23B	20000001	21000000	316946	118469	0.37	3.17
chr23B	21000001	22000000	355228	138289	0.39	3.11
chr23B	22000001	23000000	332693	124877	0.38	3.09
chr23B	23000001	24000000	246433	81383	0.33	2.81
chr23B	24000001	25000000	191466	61366	0.32	2.63
chr23B	25000001	26000000	194506	62058	0.32	2.69
chr23B	26000001	27000000	178970	60239	0.34	2.73
chr23B	27000001	28000000	427616	156078	0.36	3.18
chr23B	28000001	28493337	96499	36154	0.37	2.51
chr24A	1	1000000	343080	135912	0.4	3.15
chr24A	1000001	2000000	366449	137869	0.38	3.25
chr24A	2000001	3000000	436951	166562	0.38	3.23
chr24A	3000001	4000000	423568	166199	0.39	3.2
chr24A	4000001	5000000	337903	122113	0.36	3.49
chr24A	5000001	6000000	359812	135368	0.38	3.47
chr24A	6000001	7000000	406862	156294	0.38	3.21
chr24A	7000001	8000000	183864	55698	0.3	3.91
chr24A	8000001	9000000	140393	35945	0.26	4.32
chr24A	9000001	10000000	317089	116713	0.37	3.35
chr24A	10000001	11000000	384135	148516	0.39	3.19
chr24A	11000001	12000000	351392	137859	0.39	3.34
chr24A	12000001	13000000	369359	146545	0.4	3.09
chr24A	13000001	14000000	365660	148644	0.41	3.21
chr24A	14000001	15000000	374642	148909	0.4	3.25
chr24A	15000001	16000000	365356	143839	0.39	3.23
chr24A	16000001	17000000	410910	163980	0.4	3.26
chr24A	17000001	18000000	374365	150890	0.4	3.13
chr24A	18000001	19000000	395914	162180	0.41	3.11
chr24A	19000001	20000000	395288	157660	0.4	3.11
chr24A	20000001	21000000	517070	174931	0.34	4.1
chr24A	21000001	22000000	132124	46644	0.35	2
chr24A	22000001	23250111	448125	170603	0.38	3.02
chr24B	1	1000000	388863	149825	0.39	3.21
chr24B	1000001	2000000	436871	174000	0.4	3.12
chr24B	2000001	3000000	399667	156870	0.39	3.26
chr24B	3000001	4000000	343904	132691	0.39	3.23
chr24B	4000001	5000000	322917	121396	0.38	3.31
chr24B	5000001	6000000	377072	141804	0.38	3.32
chr24B	6000001	7000000	275926	98614	0.36	3.4
chr24B	7000001	8000000	143660	38998	0.27	3.4
chr24B	8000001	9000000	204460	63078	0.31	3.78
chr24B	9000001	10000000	375332	143685	0.38	3.36
chr24B	10000001	11000000	368103	140557	0.38	3.2
chr24B	11000001	12000000	362793	140486	0.39	3.24
chr24B	12000001	13000000	357112	142207	0.4	3.22
chr24B	13000001	14000000	362856	141417	0.39	3.18
chr24B	14000001	15000000	327251	129402	0.4	3.19
chr24B	15000001	16000000	301888	118851	0.39	3.26
chr24B	16000001	17000000	347497	136381	0.39	3.21
chr24B	17000001	18000000	344332	135732	0.39	3.16
chr24B	18000001	19000000	349853	138440	0.4	3.08
chr24B	19000001	20000000	372373	148119	0.4	3.08
chr24B	20000001	21000000	385682	155130	0.4	3.11
chr24B	21000001	22000000	358413	131729	0.37	3.12
chr24B	22000001	23000000	330879	125265	0.38	2.91
chr24B	23000001	23800854	276190	103691	0.38	3.19
chr25A	1	1000000	382428	148288	0.39	3.02
chr25A	1000001	2000000	400368	153742	0.38	3.1
chr25A	2000001	3000000	422935	152730	0.36	3.48
chr25A	3000001	4000000	404011	156594	0.39	3.24
chr25A	4000001	5000000	406427	160470	0.39	3.23
chr25A	5000001	6000000	364954	146541	0.4	3.19
chr25A	6000001	7000000	414092	164775	0.4	3.27
chr25A	7000001	8000000	367162	146095	0.4	3.3
chr25A	8000001	9000000	245295	94654	0.39	2.99
chr25A	9000001	10000000	378664	150615	0.4	3.24
chr25A	10000001	11000000	376966	148696	0.39	3.32
chr25A	11000001	12000000	414941	165651	0.4	3.27
chr25A	12000001	13000000	412371	159679	0.39	3.35
chr25A	13000001	14000000	428078	163427	0.38	3.27
chr25A	14000001	15000000	386784	144255	0.37	3.24
chr25A	15000001	16000000	473882	187608	0.4	3.26
chr25A	16000001	17000000	397942	139815	0.35	3.53
chr25A	17000001	18000000	264187	80032	0.3	3.61
chr25A	18000001	19000000	192080	64636	0.34	2.77
chr25A	19000001	19684772	93876	31015	0.33	2.31
chr25B	1	1000000	179791	58559	0.33	2.67
chr25B	1000001	2000000	357059	133273	0.37	3.16
chr25B	2000001	3000000	399697	153797	0.38	3.14
chr25B	3000001	4000000	424248	165008	0.39	3.23
chr25B	4000001	5000000	405562	157671	0.39	3.32
chr25B	5000001	6000000	301245	115730	0.38	3.06
chr25B	6000001	7000000	349128	131825	0.38	3.08
chr25B	7000001	8000000	370661	143688	0.39	3.2
chr25B	8000001	9000000	366093	143700	0.39	3.17
chr25B	9000001	10000000	377239	151185	0.4	3.22
chr25B	10000001	11000000	351134	140984	0.4	3.33
chr25B	11000001	12000000	241515	88355	0.37	3.13
chr25B	12000001	13000000	344185	134682	0.39	3.28
chr25B	13000001	14000000	369799	145285	0.39	3.22
chr25B	14000001	15000000	363184	138859	0.38	3.29
chr25B	15000001	16000000	439133	169022	0.38	3.33
chr25B	16000001	17000000	385822	148722	0.39	3.19
chr25B	17000001	18000000	396155	147948	0.37	3.31
chr25B	18000001	19000000	469465	177362	0.38	3.32
chr25B	19000001	20000000	427723	158806	0.37	3.21
chr25B	20000001	21000000	301644	99833	0.33	3.49
chr25B	21000001	22000000	327130	103357	0.32	3.76
chr25B	22000001	23000000	190687	54230	0.28	2.63
chr25B	23000001	24000000	230606	71035	0.31	2.85
chr25B	24000001	25117204	202447	60807	0.3	2.31

## Sheet: Cg-A2
ChrID	Start	End	all_depth	alt_depth	Allele frequencies of alternative alleles	multiples of single haplotype
chr1A	1	1000000	388074	150125	0.39	3.17
chr1A	1000001	2000000	406230	160110	0.39	3.06
chr1A	2000001	3000000	341371	137216	0.4	3.15
chr1A	3000001	4000000	298033	115971	0.39	3.02
chr1A	4000001	5000000	301635	108957	0.36	3.05
chr1A	5000001	6000000	327722	127853	0.39	3.08
chr1A	6000001	7000000	280873	109956	0.39	3.06
chr1A	7000001	8000000	297469	113256	0.38	2.97
chr1A	8000001	9000000	293954	114912	0.39	2.92
chr1A	9000001	10000000	417849	138780	0.33	4.33
chr1A	10000001	11000000	319473	117668	0.37	3.19
chr1A	11000001	12000000	266083	93882	0.35	3.02
chr1A	12000001	13000000	248030	92465	0.37	2.81
chr1A	13000001	14000000	348776	131353	0.38	3.49
chr1A	14000001	15000000	320474	120896	0.38	3.3
chr1A	15000001	16000000	376586	140246	0.37	3.69
chr1A	16000001	17000000	285915	90317	0.32	4.62
chr1A	17000001	18000000	120984	30585	0.25	4.03
chr1A	18000001	19000000	163850	42249	0.26	4.51
chr1A	19000001	20000000	283807	97284	0.34	3.42
chr1A	20000001	21000000	348271	132896	0.38	3.38
chr1A	21000001	22000000	301447	109112	0.36	3.3
chr1A	22000001	23000000	343099	126476	0.37	3.3
chr1A	23000001	24000000	347072	132647	0.38	3.27
chr1A	24000001	25000000	344995	132111	0.38	3.28
chr1A	25000001	26000000	300970	116113	0.39	3.26
chr1A	26000001	27000000	296786	111845	0.38	2.85
chr1A	27000001	28000000	331282	118275	0.36	3.2
chr1A	28000001	29000000	337919	132153	0.39	3.12
chr1A	29000001	30000000	374027	141375	0.38	3.18
chr1A	30000001	31000000	443723	163093	0.37	4.06
chr1A	31000001	32000000	444492	175634	0.4	3.86
chr1A	32000001	33000000	266525	88380	0.33	2.89
chr1A	33000001	34000000	181371	65300	0.36	2.9
chr1A	34000001	35000000	160580	53400	0.33	2.14
chr1A	35000001	36000000	86195	24754	0.29	1.73
chr1A	36000001	37000000	140849	45603	0.32	2.15
chr1A	37000001	38000000	322313	94351	0.29	3.97
chr1A	38000001	39000000	334566	98437	0.29	4.24
chr1A	39000001	40000000	238031	83867	0.35	2.88
chr1A	40000001	40897126	102560	29746	0.29	1.94
chr1B	1	1000000	240718	78961	0.33	3.3
chr1B	1000001	2000000	257941	93829	0.36	3.06
chr1B	2000001	3000000	424297	144769	0.34	3.59
chr1B	3000001	4000000	280909	92884	0.33	2.58
chr1B	4000001	5000000	440099	153997	0.35	3.38
chr1B	5000001	6000000	365623	137108	0.37	3.54
chr1B	6000001	7000000	411780	165495	0.4	3.51
chr1B	7000001	8000000	388266	157994	0.41	3.59
chr1B	8000001	9000000	312766	124553	0.4	3.05
chr1B	9000001	10000000	325892	132533	0.41	3.19
chr1B	10000001	11000000	270294	107257	0.4	2.96
chr1B	11000001	12000000	274664	108800	0.4	3.09
chr1B	12000001	13000000	311231	117965	0.38	3.31
chr1B	13000001	14000000	250996	98333	0.39	3.17
chr1B	14000001	15000000	286667	111291	0.39	3.18
chr1B	15000001	16000000	295214	114752	0.39	3.26
chr1B	16000001	17000000	307398	116122	0.38	3.11
chr1B	17000001	18000000	316103	121636	0.38	3.17
chr1B	18000001	19000000	313466	117805	0.38	3.31
chr1B	19000001	20000000	208669	60751	0.29	4.14
chr1B	20000001	21000000	167360	39814	0.24	5.17
chr1B	21000001	22000000	210204	75600	0.36	3.27
chr1B	22000001	23000000	326428	127611	0.39	3.26
chr1B	23000001	24000000	258950	100014	0.39	3.15
chr1B	24000001	25000000	301584	118307	0.39	3.23
chr1B	25000001	26000000	317858	124185	0.39	3.26
chr1B	26000001	27000000	284618	110779	0.39	3
chr1B	27000001	28000000	267078	104889	0.39	3
chr1B	28000001	29000000	257247	101839	0.4	3
chr1B	29000001	30000000	276029	107608	0.39	2.87
chr1B	30000001	31000000	250385	100341	0.4	3.02
chr1B	31000001	32000000	224880	82776	0.37	2.86
chr1B	32000001	33000000	297975	120300	0.4	3.12
chr1B	33000001	34000000	246616	95183	0.39	2.64
chr1B	34000001	35000000	382917	153219	0.4	3.28
chr1B	35000001	36000000	452406	168735	0.37	3.53
chr1B	36000001	36702745	310573	113823	0.37	4.3
chr2A	1	1000000	418012	159938	0.38	3.87
chr2A	1000001	2000000	450804	176008	0.39	3.46
chr2A	2000001	3000000	375232	148089	0.39	3.12
chr2A	3000001	4000000	359094	134593	0.37	3.32
chr2A	4000001	5000000	331557	128418	0.39	3.21
chr2A	5000001	6000000	354024	135669	0.38	3.31
chr2A	6000001	7000000	311908	123268	0.4	3.08
chr2A	7000001	8000000	309242	123135	0.4	3.11
chr2A	8000001	9000000	280592	110139	0.39	2.87
chr2A	9000001	10000000	313304	125458	0.4	3.19
chr2A	10000001	11000000	318346	122240	0.38	3.13
chr2A	11000001	12000000	266171	103649	0.39	2.85
chr2A	12000001	13000000	316557	123606	0.39	3.09
chr2A	13000001	14000000	329729	130155	0.39	3.3
chr2A	14000001	15000000	304528	112874	0.37	3.33
chr2A	15000001	16000000	372753	143429	0.38	3.66
chr2A	16000001	17000000	359612	135320	0.38	3.46
chr2A	17000001	18000000	332553	123299	0.37	3.49
chr2A	18000001	19000000	240185	77545	0.32	4.01
chr2A	19000001	20000000	367804	132408	0.36	3.61
chr2A	20000001	21000000	224356	68302	0.3	3.84
chr2A	21000001	22000000	159481	39808	0.25	4.07
chr2A	22000001	23000000	365402	132669	0.36	3.61
chr2A	23000001	24000000	413920	162591	0.39	3.44
chr2A	24000001	25000000	408315	159549	0.39	3.29
chr2A	25000001	26000000	458180	173390	0.38	3.65
chr2A	26000001	27000000	390325	145456	0.37	3.71
chr2A	27000001	28137009	247659	92389	0.37	3.21
chr2B	1	1000000	454848	151555	0.33	4.57
chr2B	1000001	2000000	492501	189068	0.38	3.65
chr2B	2000001	3000000	414959	162148	0.39	3.34
chr2B	3000001	4000000	339619	127474	0.38	3
chr2B	4000001	5000000	369555	137429	0.37	3.31
chr2B	5000001	6000000	319206	126467	0.4	3.24
chr2B	6000001	7000000	291093	108272	0.37	3.09
chr2B	7000001	8000000	334473	130018	0.39	3.29
chr2B	8000001	9000000	306660	117300	0.38	3.27
chr2B	9000001	10000000	443795	177521	0.4	3.6
chr2B	10000001	11000000	397493	148049	0.37	3.31
chr2B	11000001	12000000	295107	115570	0.39	3.54
chr2B	12000001	13000000	242736	95299	0.39	2.99
chr2B	13000001	14000000	392931	152107	0.39	3.59
chr2B	14000001	15000000	304974	117286	0.38	3.29
chr2B	15000001	16000000	313799	122967	0.39	3.22
chr2B	16000001	17000000	297265	112346	0.38	3.3
chr2B	17000001	18000000	315052	119060	0.38	3.42
chr2B	18000001	19000000	372472	139789	0.38	3.48
chr2B	19000001	20000000	314025	119692	0.38	3.23
chr2B	20000001	21000000	203526	53507	0.26	4.39
chr2B	21000001	22000000	280861	84280	0.3	4.15
chr2B	22000001	23000000	371837	139386	0.37	3.61
chr2B	23000001	24000000	323817	122760	0.38	3.45
chr2B	24000001	25000000	353943	142052	0.4	3.45
chr2B	25000001	26000000	416082	160260	0.39	3.66
chr2B	26000001	27000000	443883	169735	0.38	3.38
chr2B	27000001	28000000	431399	167170	0.39	3.47
chr2B	28000001	28700003	229065	80274	0.35	3.82
chr3A	1	1000000	156051	47191	0.3	3.17
chr3A	1000001	2000000	348803	111009	0.32	3.78
chr3A	2000001	3000000	234062	79921	0.34	3.33
chr3A	3000001	4000000	391670	150457	0.38	3.39
chr3A	4000001	5000000	328807	124292	0.38	3.03
chr3A	5000001	6000000	441040	167364	0.38	3.58
chr3A	6000001	7000000	445166	171431	0.39	3.54
chr3A	7000001	8000000	366726	140869	0.38	3.59
chr3A	8000001	9000000	359363	141682	0.39	3.61
chr3A	9000001	10000000	334113	126362	0.38	3.29
chr3A	10000001	11000000	326736	128659	0.39	3.31
chr3A	11000001	12000000	334616	130419	0.39	3.47
chr3A	12000001	13000000	247845	93004	0.38	3.07
chr3A	13000001	14000000	331313	129034	0.39	3.19
chr3A	14000001	15000000	323941	128536	0.4	3.41
chr3A	15000001	16000000	313806	121472	0.39	3.36
chr3A	16000001	17000000	342682	134697	0.39	3.36
chr3A	17000001	18000000	324293	125801	0.39	3.29
chr3A	18000001	19000000	312500	121055	0.39	3.13
chr3A	19000001	20000000	341550	134604	0.39	3.3
chr3A	20000001	21000000	317548	123546	0.39	3.11
chr3A	21000001	22000000	317013	126553	0.4	3.26
chr3A	22000001	23000000	375425	148331	0.4	3.45
chr3A	23000001	24000000	307850	120871	0.39	3.15
chr3A	24000001	25000000	394066	150290	0.38	3.56
chr3A	25000001	26000000	263349	76500	0.29	3.45
chr3A	26000001	27000000	344076	129956	0.38	3.63
chr3A	27000001	28000000	407117	153777	0.38	3.33
chr3A	28000001	29000000	400232	150004	0.37	3.77
chr3A	29000001	30000000	221102	71730	0.32	3.13
chr3A	30000001	31000000	222518	77954	0.35	2.7
chr3A	31000001	32000000	308412	95009	0.31	3.68
chr3A	32000001	33000000	193284	64557	0.33	2.41
chr3A	33000001	34360084	287478	87185	0.3	3.12
chr3B	1	1000000	269095	94592	0.35	3.16
chr3B	1000001	2000000	237101	71331	0.3	3.35
chr3B	2000001	3000000	180857	64503	0.36	2.72
chr3B	3000001	4000000	183185	64435	0.35	3.05
chr3B	4000001	5000000	141643	47914	0.34	2.33
chr3B	5000001	6000000	298748	100062	0.33	3.74
chr3B	6000001	7000000	202137	61448	0.3	3.43
chr3B	7000001	8000000	311845	118357	0.38	3.46
chr3B	8000001	9000000	373404	126537	0.34	3.57
chr3B	9000001	10000000	188185	59201	0.31	3.34
chr3B	10000001	11000000	215805	73531	0.34	3.05
chr3B	11000001	12000000	261737	89897	0.34	3.29
chr3B	12000001	13000000	154320	45845	0.3	3.36
chr3B	13000001	14000000	314490	99612	0.32	3.59
chr3B	14000001	15000000	229806	71114	0.31	3.11
chr3B	15000001	16000000	248368	77308	0.31	3.91
chr3B	16000001	17000000	287287	93851	0.33	3.75
chr3B	17000001	18000000	272402	80200	0.29	3.99
chr3B	18000001	19000000	229233	67497	0.29	3.47
chr3B	19000001	20000000	185685	60900	0.33	3.12
chr3B	20000001	21000000	181737	54278	0.3	3.51
chr3B	21000001	22000000	172430	45106	0.26	3.86
chr3B	22000001	23000000	235927	61992	0.26	4.53
chr3B	23000001	24000000	234527	71044	0.3	4.04
chr3B	24000001	25000000	313871	116777	0.37	3.37
chr3B	25000001	26000000	316734	108643	0.34	3.26
chr3B	26000001	27000000	252755	89695	0.35	2.8
chr3B	27000001	28000000	320318	117694	0.37	2.97
chr3B	28000001	29000000	287636	113101	0.39	3.28
chr3B	29000001	30000000	378472	145681	0.38	3.47
chr3B	30000001	31000000	337120	127630	0.38	3.42
chr3B	31000001	32000000	362414	138702	0.38	3.55
chr3B	32000001	33000000	287620	113661	0.4	3.49
chr3B	33000001	34000000	244083	89884	0.37	3.32
chr3B	34000001	35000000	340827	132630	0.39	3.46
chr3B	35000001	36000000	334188	130175	0.39	3.41
chr3B	36000001	37000000	338093	131762	0.39	3.28
chr3B	37000001	38000000	355698	138915	0.39	3.4
chr3B	38000001	39000000	373809	143107	0.38	3.57
chr3B	39000001	40000000	353059	129932	0.37	3.66
chr3B	40000001	41000000	263709	93964	0.36	2.84
chr3B	41000001	42000000	286809	99440	0.35	3.03
chr3B	42000001	43000000	364946	134987	0.37	3.55
chr3B	43000001	44000000	308329	120949	0.39	3.26
chr3B	44000001	45000000	335228	126297	0.38	3.44
chr3B	45000001	46000000	313081	123698	0.4	3.29
chr3B	46000001	47000000	262773	100617	0.38	3.15
chr3B	47000001	48000000	212825	73892	0.35	3.03
chr3B	48000001	49000000	351343	138249	0.39	3.49
chr3B	49000001	50000000	346347	136309	0.39	3.43
chr3B	50000001	51000000	340279	131904	0.39	3.42
chr3B	51000001	52000000	309418	115260	0.37	3.19
chr3B	52000001	53000000	291613	105753	0.36	3.49
chr3B	53000001	54000000	333489	121359	0.36	3.37
chr3B	54000001	55000000	279076	102822	0.37	3.18
chr3B	55000001	56000000	393272	146764	0.37	3.49
chr3B	56000001	57000000	384301	144742	0.38	3.57
chr3B	57000001	58000000	180556	54353	0.3	2.65
chr3B	58000001	59000000	537862	157825	0.29	4.2
chr3B	59000001	60000000	381667	108684	0.28	4.07
chr3B	60000001	61000000	176979	57463	0.32	2.36
chr3B	61000001	62000000	119526	37165	0.31	2.16
chr3B	62000001	63000000	101419	31062	0.31	2.27
chr3B	63000001	64159174	90355	28432	0.31	1.84
chr4A	1	1000000	165482	49516	0.3	3.31
chr4A	1000001	2000000	241664	59692	0.25	4.14
chr4A	2000001	3000000	146847	42726	0.29	2.3
chr4A	3000001	4000000	165804	49366	0.3	2.43
chr4A	4000001	5000000	136215	41071	0.3	2.26
chr4A	5000001	6000000	234444	73803	0.31	2.93
chr4A	6000001	7000000	315805	102302	0.32	3.45
chr4A	7000001	8000000	299937	102499	0.34	3.28
chr4A	8000001	9000000	501396	160023	0.32	4.4
chr4A	9000001	10000000	156265	49255	0.32	2.34
chr4A	10000001	11000000	183844	53845	0.29	2.61
chr4A	11000001	12000000	176013	51685	0.29	2.64
chr4A	12000001	13000000	194114	59515	0.31	2.8
chr4A	13000001	14000000	164833	47227	0.29	2.53
chr4A	14000001	15000000	166707	48282	0.29	2.68
chr4A	15000001	16000000	122214	35586	0.29	2.12
chr4A	16000001	17000000	474362	127457	0.27	4.94
chr4A	17000001	18000000	203669	58017	0.28	3.03
chr4A	18000001	19000000	133748	38897	0.29	2.21
chr4A	19000001	20000000	213858	56020	0.26	3.17
chr4A	20000001	21000000	202520	65520	0.32	2.86
chr4A	21000001	22000000	249517	81426	0.33	3.26
chr4A	22000001	23000000	184662	63963	0.35	3.27
chr4A	23000001	24000000	374598	135149	0.36	3.4
chr4A	24000001	25000000	307102	108668	0.35	3.43
chr4A	25000001	26000000	285108	92302	0.32	4.16
chr4A	26000001	27000000	298975	108487	0.36	3.45
chr4A	27000001	28000000	350201	125870	0.36	3.42
chr4A	28000001	29000000	276658	104993	0.38	2.96
chr4A	29000001	30000000	390043	146279	0.38	3.25
chr4A	30000001	31000000	378997	145655	0.38	3.32
chr4A	31000001	32000000	276932	101711	0.37	3.26
chr4A	32000001	33000000	371103	146480	0.39	3.4
chr4A	33000001	34000000	352033	140651	0.4	3.1
chr4A	34000001	35000000	306517	120870	0.39	2.96
chr4A	35000001	36000000	257398	91513	0.36	3.4
chr4A	36000001	37000000	333476	122831	0.37	3.16
chr4A	37000001	38000000	398000	157341	0.4	3.58
chr4A	38000001	39000000	377979	149404	0.4	3.4
chr4A	39000001	40000000	395062	157843	0.4	3.24
chr4A	40000001	41000000	459295	179473	0.39	3.44
chr4A	41000001	42000000	493716	186511	0.38	3.79
chr4A	42000001	42573681	212935	76866	0.36	4.31
chr4B	1	1000000	313485	101113	0.32	3.43
chr4B	1000001	2000000	306305	104754	0.34	3.26
chr4B	2000001	3000000	324189	117019	0.36	3.33
chr4B	3000001	4000000	339122	127712	0.38	3.15
chr4B	4000001	5000000	359147	132187	0.37	3.23
chr4B	5000001	6000000	222535	74945	0.34	3.29
chr4B	6000001	7000000	374377	126662	0.34	3.37
chr4B	7000001	8000000	270756	94067	0.35	3.3
chr4B	8000001	9000000	361910	122982	0.34	3.88
chr4B	9000001	10000000	382223	144838	0.38	3.31
chr4B	10000001	11000000	392259	147542	0.38	3.36
chr4B	11000001	12000000	337152	128607	0.38	3.34
chr4B	12000001	13000000	139044	33645	0.24	5.03
chr4B	13000001	14000000	263116	94776	0.36	3.48
chr4B	14000001	15000000	357387	132816	0.37	3.2
chr4B	15000001	16000000	349568	137123	0.39	3.25
chr4B	16000001	17000000	327973	126118	0.38	3.2
chr4B	17000001	18000000	296248	118340	0.4	3.11
chr4B	18000001	19000000	307711	120112	0.39	3.42
chr4B	19000001	20000000	299825	121932	0.41	3.21
chr4B	20000001	21000000	296339	114154	0.39	3.02
chr4B	21000001	22000000	375559	148027	0.39	3.6
chr4B	22000001	23000000	582540	207408	0.36	4.25
chr4B	23000001	24000000	323910	126543	0.39	3.37
chr4B	24000001	25000000	316354	125575	0.4	3.41
chr4B	25000001	26000000	297914	118065	0.4	3.35
chr4B	26000001	27000000	359795	143153	0.4	3.34
chr4B	27000001	28000000	463735	180138	0.39	3.61
chr4B	28000001	29259740	576431	224526	0.39	3.85
chr5A	1	1000000	422900	159916	0.38	3.84
chr5A	1000001	2000000	386317	149428	0.39	3.31
chr5A	2000001	3000000	405314	158592	0.39	3.18
chr5A	3000001	4000000	316450	122078	0.39	3.01
chr5A	4000001	5000000	334470	129601	0.39	3.23
chr5A	5000001	6000000	305557	120371	0.39	3.18
chr5A	6000001	7000000	320061	124973	0.39	3.06
chr5A	7000001	8000000	342397	129373	0.38	3.44
chr5A	8000001	9000000	298567	117171	0.39	3.19
chr5A	9000001	10000000	303387	118563	0.39	3.34
chr5A	10000001	11000000	314181	121319	0.39	2.95
chr5A	11000001	12000000	278401	105944	0.38	2.98
chr5A	12000001	13000000	290440	114059	0.39	3.11
chr5A	13000001	14000000	285682	108883	0.38	3.11
chr5A	14000001	15000000	260697	100567	0.39	2.94
chr5A	15000001	16000000	287924	112534	0.39	3.11
chr5A	16000001	17000000	307692	117007	0.38	3.34
chr5A	17000001	18000000	355040	137142	0.39	3.21
chr5A	18000001	19000000	331070	120218	0.36	3.38
chr5A	19000001	20000000	293305	113592	0.39	2.96
chr5A	20000001	21000000	286904	111111	0.39	3.01
chr5A	21000001	22000000	317847	119991	0.38	3.22
chr5A	22000001	23000000	314118	121874	0.39	3.25
chr5A	23000001	24000000	340617	128755	0.38	3.24
chr5A	24000001	25000000	347212	132189	0.38	3.31
chr5A	25000001	26000000	325989	126779	0.39	3.13
chr5A	26000001	27000000	393792	147925	0.38	3.48
chr5A	27000001	28000000	377470	146125	0.39	3.43
chr5A	28000001	29000000	210233	64226	0.31	3.81
chr5A	29000001	30000000	174850	63304	0.36	2.85
chr5A	30000001	31000000	298639	110925	0.37	3.11
chr5A	31000001	32000000	407784	150002	0.37	3.96
chr5A	32000001	33000000	278600	82712	0.3	4.32
chr5A	33000001	34000000	238841	74457	0.31	3.71
chr5A	34000001	35000000	435831	165267	0.38	3.52
chr5A	35000001	36000000	415482	156129	0.38	3.76
chr5A	36000001	36903395	317261	109431	0.34	3.5
chr5B	1	1000000	442730	173183	0.39	3.64
chr5B	1000001	2000000	394282	154314	0.39	3.02
chr5B	2000001	3000000	356834	139991	0.39	3.11
chr5B	3000001	4000000	300033	115358	0.38	3.13
chr5B	4000001	5000000	340398	134239	0.39	3.41
chr5B	5000001	6000000	316512	123156	0.39	3.24
chr5B	6000001	7000000	437676	139809	0.32	4.43
chr5B	7000001	8000000	250485	98164	0.39	2.85
chr5B	8000001	9000000	290942	111746	0.38	3.18
chr5B	9000001	10000000	235674	90272	0.38	2.88
chr5B	10000001	11000000	257244	97587	0.38	2.97
chr5B	11000001	12000000	278654	106916	0.38	3.18
chr5B	12000001	13000000	280356	110212	0.39	3.12
chr5B	13000001	14000000	266980	102420	0.38	3.06
chr5B	14000001	15000000	297609	113281	0.38	3.11
chr5B	15000001	16000000	314895	118901	0.38	3.23
chr5B	16000001	17000000	474360	183673	0.39	4.29
chr5B	17000001	18000000	293539	113455	0.39	3.19
chr5B	18000001	19000000	319412	121843	0.38	3.21
chr5B	19000001	20000000	313932	117367	0.37	3.36
chr5B	20000001	21000000	352732	131010	0.37	3.41
chr5B	21000001	22000000	311661	121157	0.39	3.11
chr5B	22000001	23000000	279312	108672	0.39	3.4
chr5B	23000001	24000000	283299	95715	0.34	3.77
chr5B	24000001	25000000	163618	41308	0.25	4.25
chr5B	25000001	26000000	150842	41371	0.27	4.24
chr5B	26000001	27000000	320771	118579	0.37	3.45
chr5B	27000001	28000000	319683	117770	0.37	3.15
chr5B	28000001	29000000	302404	112909	0.37	3.28
chr5B	29000001	30000000	324485	126477	0.39	3.31
chr5B	30000001	31000000	308961	113560	0.37	3.27
chr5B	31000001	32000000	350491	141162	0.4	3.4
chr5B	32000001	33000000	328273	130718	0.4	3.21
chr5B	33000001	34000000	428890	164941	0.38	3.45
chr5B	34000001	35066000	479370	177870	0.37	4.07
chr6A	1	1000000	443353	170708	0.39	4.05
chr6A	1000001	2000000	446674	173745	0.39	3.48
chr6A	2000001	3000000	416216	167863	0.4	3.4
chr6A	3000001	4000000	336320	130220	0.39	3.09
chr6A	4000001	5000000	313742	126189	0.4	3.17
chr6A	5000001	6000000	333545	128588	0.39	3.24
chr6A	6000001	7000000	318619	127168	0.4	3.43
chr6A	7000001	8000000	330958	130460	0.39	3.44
chr6A	8000001	9000000	376555	144913	0.38	3.69
chr6A	9000001	10000000	291477	96414	0.33	3.87
chr6A	10000001	11000000	291708	102477	0.35	3.35
chr6A	11000001	12000000	207441	55197	0.27	4.35
chr6A	12000001	13000000	232353	78847	0.34	3.73
chr6A	13000001	14000000	287995	114040	0.4	3.38
chr6A	14000001	15000000	356947	137888	0.39	3.27
chr6A	15000001	16000000	324462	130622	0.4	3.15
chr6A	16000001	17000000	331376	130055	0.39	3.09
chr6A	17000001	18000000	315724	124857	0.4	2.97
chr6A	18000001	19000000	316817	125641	0.4	3.03
chr6A	19000001	20000000	290560	116215	0.4	2.93
chr6A	20000001	21000000	304901	123524	0.41	2.92
chr6A	21000001	22000000	274170	111063	0.41	2.98
chr6A	22000001	23000000	257773	102264	0.4	2.73
chr6A	23000001	24000000	313984	127308	0.41	2.91
chr6A	24000001	25000000	284956	114860	0.4	2.77
chr6A	25000001	26000000	308956	122582	0.4	3.09
chr6A	26000001	27000000	321176	127882	0.4	3
chr6A	27000001	28000000	421837	171668	0.41	3.36
chr6A	28000001	29000000	421075	169435	0.4	3.42
chr6A	29000001	29499805	220862	87245	0.4	4.22
chr6B	1	1000000	374656	135588	0.36	4.21
chr6B	1000001	2000000	459531	169213	0.37	3.51
chr6B	2000001	3000000	428589	169908	0.4	3.43
chr6B	3000001	4000000	322498	126087	0.39	3.31
chr6B	4000001	5000000	344195	135028	0.39	3.35
chr6B	5000001	6000000	333016	128888	0.39	3.3
chr6B	6000001	7000000	324989	126348	0.39	3.45
chr6B	7000001	8000000	305276	119372	0.39	3.33
chr6B	8000001	9000000	321978	121218	0.38	3.58
chr6B	9000001	10000000	180383	56240	0.31	3.91
chr6B	10000001	11000000	184941	46197	0.25	4.07
chr6B	11000001	12000000	311418	112635	0.36	3.34
chr6B	12000001	13000000	300266	109623	0.37	3.31
chr6B	13000001	14000000	299260	113756	0.38	3.2
chr6B	14000001	15000000	321407	115821	0.36	3.44
chr6B	15000001	16000000	302694	115492	0.38	3.2
chr6B	16000001	17000000	302093	114822	0.38	3.03
chr6B	17000001	18000000	279422	107457	0.38	2.88
chr6B	18000001	19000000	265268	102727	0.39	3.08
chr6B	19000001	20000000	245699	98978	0.4	2.93
chr6B	20000001	21000000	250768	97478	0.39	2.91
chr6B	21000001	22000000	247887	95553	0.39	2.94
chr6B	22000001	23000000	294005	114766	0.39	3
chr6B	23000001	24000000	298136	118030	0.4	3.04
chr6B	24000001	25000000	596281	225179	0.38	4.18
chr6B	25000001	26000000	395903	156181	0.39	3.37
chr6B	26000001	27000000	393560	154391	0.39	3.25
chr6B	27000001	28218437	470346	179626	0.38	3.75
chr7A	1	1000000	419247	112740	0.27	3.67
chr7A	1000001	2000000	281886	98392	0.35	3.1
chr7A	2000001	3000000	324283	119962	0.37	3.75
chr7A	3000001	4000000	318149	105631	0.33	3.14
chr7A	4000001	5000000	232643	81446	0.35	2.54
chr7A	5000001	6000000	213372	60170	0.28	2.74
chr7A	6000001	7000000	350730	99240	0.28	3.15
chr7A	7000001	8000000	359502	118036	0.33	3.2
chr7A	8000001	9000000	417337	164384	0.39	3.59
chr7A	9000001	10000000	393071	157162	0.4	3.25
chr7A	10000001	11000000	375092	147022	0.39	3.17
chr7A	11000001	12000000	439822	166992	0.38	3.4
chr7A	12000001	13000000	347899	137334	0.39	3.23
chr7A	13000001	14000000	337504	132094	0.39	3.47
chr7A	14000001	15000000	280199	107238	0.38	3.11
chr7A	15000001	16000000	324782	125391	0.39	3.35
chr7A	16000001	17000000	303116	115408	0.38	3.28
chr7A	17000001	18000000	327370	123234	0.38	3.32
chr7A	18000001	19000000	304838	118932	0.39	3.06
chr7A	19000001	20000000	327015	125883	0.38	3.28
chr7A	20000001	21000000	408521	163221	0.4	3.7
chr7A	21000001	22000000	318890	121790	0.38	3.31
chr7A	22000001	23000000	317790	121418	0.38	3.14
chr7A	23000001	24000000	292192	114740	0.39	3.11
chr7A	24000001	25000000	296330	115269	0.39	3.09
chr7A	25000001	26000000	318114	119533	0.38	3.11
chr7A	26000001	27000000	338169	124566	0.37	3.08
chr7A	27000001	28000000	346804	137492	0.4	3.39
chr7A	28000001	29000000	220255	77281	0.35	3.14
chr7A	29000001	30000000	144884	42113	0.29	4.1
chr7A	30000001	31000000	200885	47554	0.24	5
chr7A	31000001	32000000	263410	71928	0.27	4.7
chr7A	32000001	33000000	269260	93434	0.35	3.77
chr7A	33000001	34000000	332902	129934	0.39	3.2
chr7A	34000001	35000000	371344	144201	0.39	3.42
chr7A	35000001	36000000	309679	117622	0.38	3.17
chr7A	36000001	37000000	341379	126047	0.37	3.59
chr7A	37000001	38000000	368120	139662	0.38	3.46
chr7A	38000001	39000000	361215	137052	0.38	3.4
chr7A	39000001	40000000	387952	143779	0.37	3.34
chr7A	40000001	41000000	370996	144181	0.39	3.34
chr7A	41000001	42000000	426269	161859	0.38	3.35
chr7A	42000001	43000000	398627	155895	0.39	3.49
chr7A	43000001	44000000	401276	147357	0.37	3.7
chr7A	44000001	45000000	205435	65111	0.32	3.44
chr7A	45000001	45653107	131282	43527	0.33	2.92
chr7B	1	1000000	378396	131132	0.35	3.65
chr7B	1000001	2000000	365946	132422	0.36	3.44
chr7B	2000001	3000000	208356	73252	0.35	3.13
chr7B	3000001	4000000	396061	137380	0.35	3.54
chr7B	4000001	5000000	419038	154341	0.37	3.53
chr7B	5000001	6000000	377510	150192	0.4	3.48
chr7B	6000001	7000000	341398	135716	0.4	3.1
chr7B	7000001	8000000	324410	128452	0.4	3.33
chr7B	8000001	9000000	281849	110496	0.39	3.16
chr7B	9000001	10000000	314062	121599	0.39	3.36
chr7B	10000001	11000000	261558	102512	0.39	3.12
chr7B	11000001	12000000	213647	79051	0.37	3.05
chr7B	12000001	13000000	247246	95377	0.39	3.09
chr7B	13000001	14000000	281026	108574	0.39	3.08
chr7B	14000001	15000000	274596	107223	0.39	3.13
chr7B	15000001	16000000	248512	94911	0.38	3.21
chr7B	16000001	17000000	284537	110695	0.39	3.32
chr7B	17000001	18000000	369361	123811	0.34	4.46
chr7B	18000001	19000000	271881	103032	0.38	3.27
chr7B	19000001	20000000	318042	118798	0.37	3.35
chr7B	20000001	21000000	274998	106087	0.39	3.05
chr7B	21000001	22000000	276650	105378	0.38	3.13
chr7B	22000001	23000000	242550	92240	0.38	3.12
chr7B	23000001	24000000	276895	103378	0.37	3.33
chr7B	24000001	25000000	313129	118954	0.38	3.23
chr7B	25000001	26000000	315373	122116	0.39	3.45
chr7B	26000001	27000000	254181	97785	0.38	3
chr7B	27000001	28000000	241124	92084	0.38	3.13
chr7B	28000001	29000000	235081	85478	0.36	3.49
chr7B	29000001	30000000	240023	78110	0.33	3.89
chr7B	30000001	31000000	242999	71988	0.3	5.29
chr7B	31000001	32000000	284125	87742	0.31	4.26
chr7B	32000001	33000000	294380	106222	0.36	3.39
chr7B	33000001	34000000	315412	115905	0.37	3.48
chr7B	34000001	35000000	326748	123694	0.38	3.42
chr7B	35000001	36000000	355588	137533	0.39	3.2
chr7B	36000001	37000000	382846	145387	0.38	3.67
chr7B	37000001	38000000	535965	206104	0.38	3.86
chr7B	38000001	39000000	425469	163283	0.38	3.56
chr7B	39000001	40000000	300085	103907	0.35	2.83
chr7B	40000001	41000000	220786	77614	0.35	2.77
chr7B	41000001	42000000	174933	57615	0.33	2.34
chr7B	42000001	43000000	429831	150340	0.35	3.99
chr7B	43000001	43450849	166719	55611	0.33	3.68
chr8A	1	1000000	249344	81566	0.33	3.77
chr8A	1000001	2000000	394552	143813	0.36	3.83
chr8A	2000001	3000000	353515	129538	0.37	3.61
chr8A	3000001	4000000	427155	166473	0.39	3.64
chr8A	4000001	5000000	419390	164411	0.39	3.52
chr8A	5000001	6000000	349096	125466	0.36	3.61
chr8A	6000001	7000000	425764	153375	0.36	3.74
chr8A	7000001	8000000	444591	172851	0.39	3.62
chr8A	8000001	9000000	233161	84529	0.36	2.41
chr8A	9000001	10000000	300247	117297	0.39	3.1
chr8A	10000001	11000000	251456	95771	0.38	2.89
chr8A	11000001	12000000	343048	130524	0.38	3.28
chr8A	12000001	13000000	339567	130987	0.39	3.13
chr8A	13000001	14000000	318334	125474	0.39	3.12
chr8A	14000001	15000000	332951	125561	0.38	3.19
chr8A	15000001	16000000	305435	121476	0.4	3.09
chr8A	16000001	17000000	308299	117372	0.38	3.28
chr8A	17000001	18000000	288483	113396	0.39	3.09
chr8A	18000001	19000000	284079	114157	0.4	3.12
chr8A	19000001	20000000	322334	125431	0.39	3.2
chr8A	20000001	21000000	336890	129283	0.38	3.28
chr8A	21000001	22000000	345714	130097	0.38	3.26
chr8A	22000001	23000000	370233	139457	0.38	3.37
chr8A	23000001	24000000	406521	158643	0.39	3.46
chr8A	24000001	25000000	394440	150649	0.38	3.69
chr8A	25000001	26000000	394372	141558	0.36	3.57
chr8A	26000001	27000000	410275	150545	0.37	3.64
chr8A	27000001	27457764	172290	62044	0.36	4.43
chr8B	1	1000000	575181	216062	0.38	5.25
chr8B	1000001	2000000	381681	134798	0.35	4.58
chr8B	2000001	3000000	191377	64732	0.34	3.59
chr8B	3000001	4000000	269438	101210	0.38	3.81
chr8B	4000001	5000000	425177	159416	0.37	4.43
chr8B	5000001	6000000	563066	218234	0.39	4.62
chr8B	6000001	7000000	464577	178465	0.38	4.46
chr8B	7000001	8000000	541256	208513	0.39	4.54
chr8B	8000001	9000000	466285	170669	0.37	5.19
chr8B	9000001	10000000	359469	137195	0.38	4.09
chr8B	10000001	11000000	437972	171108	0.39	4.27
chr8B	11000001	12000000	373960	140143	0.37	4.27
chr8B	12000001	13000000	377951	142572	0.38	4.13
chr8B	13000001	14000000	341483	132591	0.39	4.24
chr8B	14000001	15000000	388922	149938	0.39	4.17
chr8B	15000001	16000000	392422	157381	0.4	4.34
chr8B	16000001	17000000	375422	146373	0.39	4.15
chr8B	17000001	18000000	366126	141656	0.39	4.23
chr8B	18000001	19000000	343643	138925	0.4	4.25
chr8B	19000001	20000000	366795	141091	0.38	4.15
chr8B	20000001	21000000	361452	143396	0.4	4.42
chr8B	21000001	22000000	333081	133336	0.4	4.04
chr8B	22000001	23000000	396800	154300	0.39	4.48
chr8B	23000001	24000000	374984	145648	0.39	4.4
chr8B	24000001	25000000	469151	181512	0.39	4.44
chr8B	25000001	26000000	462152	173479	0.38	4.66
chr8B	26000001	27000000	418692	157843	0.38	4.4
chr8B	27000001	28000000	519517	206051	0.4	4.59
chr8B	28000001	29000000	733070	259875	0.35	5.91
chr8B	29000001	30398283	611825	229645	0.38	4.65
chr9A	1	1000000	359896	129734	0.36	3.44
chr9A	1000001	2000000	401927	145463	0.36	3.38
chr9A	2000001	3000000	392997	152565	0.39	3.39
chr9A	3000001	4000000	322857	128064	0.4	3.1
chr9A	4000001	5000000	361189	141545	0.39	3.38
chr9A	5000001	6000000	266550	106605	0.4	2.92
chr9A	6000001	7000000	314452	121911	0.39	3.05
chr9A	7000001	8000000	356456	139448	0.39	3.16
chr9A	8000001	9000000	295669	114041	0.39	2.82
chr9A	9000001	10000000	266848	106999	0.4	3.1
chr9A	10000001	11000000	303260	119961	0.4	3.32
chr9A	11000001	12000000	262650	103053	0.39	3.08
chr9A	12000001	13000000	331639	127849	0.39	3.15
chr9A	13000001	14000000	302513	117599	0.39	3.03
chr9A	14000001	15000000	283635	107881	0.38	2.99
chr9A	15000001	16000000	306453	115705	0.38	3.25
chr9A	16000001	17000000	351773	134225	0.38	3.24
chr9A	17000001	18000000	369007	132324	0.36	3.44
chr9A	18000001	19000000	366408	139618	0.38	3.43
chr9A	19000001	20000000	241280	71773	0.3	3.94
chr9A	20000001	21000000	206034	51596	0.25	4.75
chr9A	21000001	22000000	268305	84225	0.31	3.99
chr9A	22000001	23000000	409403	151790	0.37	3.88
chr9A	23000001	24000000	398377	148446	0.37	3.61
chr9A	24000001	25000000	391861	149398	0.38	3.46
chr9A	25000001	26000000	314817	126286	0.4	3.47
chr9A	26000001	27000000	321326	136521	0.42	3.57
chr9A	27000001	28000000	201653	66102	0.33	3.69
chr9A	28000001	29000000	307030	109016	0.36	3.61
chr9A	29000001	29602934	143420	48092	0.34	3.28
chr9B	1	1000000	235580	79383	0.34	3.48
chr9B	1000001	2000000	275714	71335	0.26	3.3
chr9B	2000001	3000000	209036	62126	0.3	2.99
chr9B	3000001	4000000	278726	79806	0.29	3.06
chr9B	4000001	5000000	249905	90622	0.36	3.06
chr9B	5000001	6000000	364056	139445	0.38	3.42
chr9B	6000001	7000000	359101	142191	0.4	3.38
chr9B	7000001	8000000	364697	144506	0.4	3.2
chr9B	8000001	9000000	329289	126368	0.38	3.48
chr9B	9000001	10000000	341770	130528	0.38	3.29
chr9B	10000001	11000000	235480	90783	0.39	2.83
chr9B	11000001	12000000	305188	119753	0.39	3.2
chr9B	12000001	13000000	297608	113650	0.38	3.15
chr9B	13000001	14000000	265940	103296	0.39	3.1
chr9B	14000001	15000000	325667	120500	0.37	3.39
chr9B	15000001	16000000	296673	115636	0.39	3.54
chr9B	16000001	17000000	287776	112601	0.39	3.42
chr9B	17000001	18000000	293135	111368	0.38	3.16
chr9B	18000001	19000000	278284	106430	0.38	2.98
chr9B	19000001	20000000	255314	98705	0.39	2.99
chr9B	20000001	21000000	299767	114736	0.38	3.3
chr9B	21000001	22000000	305951	118356	0.39	3.24
chr9B	22000001	23000000	279072	105678	0.38	3.26
chr9B	23000001	24000000	351094	135213	0.39	3.48
chr9B	24000001	25000000	328030	126295	0.39	3.25
chr9B	25000001	26000000	338076	127825	0.38	3.22
chr9B	26000001	27000000	384209	149413	0.39	3.36
chr9B	27000001	28000000	381228	146731	0.38	3.46
chr9B	28000001	29000000	248272	88124	0.35	3.01
chr9B	29000001	30000000	378028	131463	0.35	3.45
chr9B	30000001	31000000	428283	167771	0.39	3.63
chr9B	31000001	32000000	429528	165726	0.39	3.37
chr9B	32000001	33000000	299922	100147	0.33	4.28
chr9B	33000001	34000000	456829	146923	0.32	4.51
chr9B	34000001	34409320	179529	45650	0.25	5.39
chr10A	1	1000000	396555	146172	0.37	3.65
chr10A	1000001	2000000	466695	176324	0.38	3.74
chr10A	2000001	3000000	456616	177150	0.39	3.74
chr10A	3000001	4000000	378633	151973	0.4	3.61
chr10A	4000001	5000000	365886	140447	0.38	3.5
chr10A	5000001	6000000	269920	97049	0.36	3.31
chr10A	6000001	7000000	345138	137991	0.4	3.39
chr10A	7000001	8000000	346074	136493	0.39	3.31
chr10A	8000001	9000000	341261	134735	0.39	3.25
chr10A	9000001	10000000	294765	114241	0.39	3
chr10A	10000001	11000000	330791	127589	0.39	3.13
chr10A	11000001	12000000	324592	126732	0.39	3.19
chr10A	12000001	13000000	332251	124522	0.37	3.07
chr10A	13000001	14000000	322021	127350	0.4	3.22
chr10A	14000001	15000000	331390	127155	0.38	3.16
chr10A	15000001	16000000	360336	142288	0.39	3.2
chr10A	16000001	17000000	302807	113253	0.37	3.38
chr10A	17000001	18000000	432390	169580	0.39	3.57
chr10A	18000001	19000000	432204	168212	0.39	3.35
chr10A	19000001	20000000	392358	140504	0.36	3.5
chr10A	20000001	21000000	437696	170228	0.39	3.59
chr10A	21000001	22316396	277187	92913	0.34	3.35
chr10B	1	1000000	445025	163531	0.37	3.93
chr10B	1000001	2000000	355929	128806	0.36	3.42
chr10B	2000001	3000000	577823	165854	0.29	5.35
chr10B	3000001	4000000	390017	151053	0.39	3.73
chr10B	4000001	5000000	431085	166137	0.39	3.93
chr10B	5000001	6000000	363146	142012	0.39	3.55
chr10B	6000001	7000000	363713	138868	0.38	3.52
chr10B	7000001	8000000	330027	127649	0.39	3.59
chr10B	8000001	9000000	329288	129298	0.39	3.3
chr10B	9000001	10000000	326710	127568	0.39	3.31
chr10B	10000001	11000000	281904	109017	0.39	3
chr10B	11000001	12000000	294593	117534	0.4	3.15
chr10B	12000001	13000000	303801	118479	0.39	3.08
chr10B	13000001	14000000	317220	119517	0.38	3.03
chr10B	14000001	15000000	277033	103635	0.37	3
chr10B	15000001	16000000	332433	130763	0.39	3.16
chr10B	16000001	17000000	336654	131798	0.39	3.25
chr10B	17000001	18000000	418924	159069	0.38	3.65
chr10B	18000001	19000000	397879	154689	0.39	3.64
chr10B	19000001	20000000	402990	155788	0.39	3.46
chr10B	20000001	21000000	375849	142467	0.38	3.42
chr10B	21000001	22000000	475405	184115	0.39	3.7
chr10B	22000001	23000000	307192	102569	0.33	3.83
chr10B	23000001	23430943	151737	53408	0.35	3.44
chr11A	1	1000000	389217	144200	0.37	3.85
chr11A	1000001	2000000	155339	55605	0.36	2.79
chr11A	2000001	3000000	442240	170978	0.39	3.48
chr11A	3000001	4000000	404471	158994	0.39	3.37
chr11A	4000001	5000000	356274	134892	0.38	3.46
chr11A	5000001	6000000	262959	99126	0.38	2.91
chr11A	6000001	7000000	304988	119411	0.39	3.05
chr11A	7000001	8000000	309230	119750	0.39	3.1
chr11A	8000001	9000000	300315	118315	0.39	3
chr11A	9000001	10000000	317703	123256	0.39	3.18
chr11A	10000001	11000000	315775	123772	0.39	3.16
chr11A	11000001	12000000	322416	125668	0.39	3.1
chr11A	12000001	13000000	328420	129461	0.39	3.15
chr11A	13000001	14000000	293444	113133	0.39	3.25
chr11A	14000001	15000000	351723	135230	0.38	3.05
chr11A	15000001	16000000	383877	148651	0.39	3.5
chr11A	16000001	17000000	370154	144393	0.39	3.33
chr11A	17000001	18000000	373188	142827	0.38	3.61
chr11A	18000001	19000000	405745	151536	0.37	3.69
chr11A	19000001	20000000	466763	175969	0.38	3.8
chr11A	20000001	21000000	383013	139053	0.36	3.55
chr11A	21000001	22000000	407809	138766	0.34	3.91
chr11A	22000001	23000000	305723	100180	0.33	3.83
chr11A	23000001	23560082	188687	59251	0.31	4.46
chr11B	1	1000000	423130	151839	0.36	3.67
chr11B	1000001	2000000	492524	182930	0.37	3.78
chr11B	2000001	3000000	301051	105580	0.35	3.7
chr11B	3000001	4000000	232617	73655	0.32	3.7
chr11B	4000001	5000000	415511	150391	0.36	3.52
chr11B	5000001	6000000	367483	142471	0.39	3.37
chr11B	6000001	7000000	325609	123133	0.38	3.43
chr11B	7000001	8000000	371382	147089	0.4	3.52
chr11B	8000001	9000000	331526	123883	0.37	3.43
chr11B	9000001	10000000	321090	121931	0.38	3.2
chr11B	10000001	11000000	293203	111723	0.38	3.17
chr11B	11000001	12000000	368806	127689	0.35	4.2
chr11B	12000001	13000000	265858	101398	0.38	2.98
chr11B	13000001	14000000	294690	116894	0.4	3.15
chr11B	14000001	15000000	283785	110410	0.39	3.11
chr11B	15000001	16000000	284776	110359	0.39	3.22
chr11B	16000001	17000000	268440	105403	0.39	3.04
chr11B	17000001	18000000	328054	127294	0.39	3.2
chr11B	18000001	19000000	335882	132468	0.39	3.29
chr11B	19000001	20000000	372312	146707	0.39	3.44
chr11B	20000001	21000000	407458	158755	0.39	3.43
chr11B	21000001	22000000	485558	182472	0.38	3.66
chr11B	22000001	23153646	454973	163880	0.36	4.07
chr12A	1	1000000	431311	164378	0.38	3.93
chr12A	1000001	2000000	423768	158744	0.37	3.26
chr12A	2000001	3000000	361672	137745	0.38	3.2
chr12A	3000001	4000000	305812	120336	0.39	2.82
chr12A	4000001	5000000	292831	112824	0.39	2.88
chr12A	5000001	6000000	332884	129043	0.39	3.11
chr12A	6000001	7000000	337768	132716	0.39	3.38
chr12A	7000001	8000000	321697	128091	0.4	3.19
chr12A	8000001	9000000	300385	116226	0.39	2.89
chr12A	9000001	10000000	299704	118425	0.4	3.12
chr12A	10000001	11000000	381784	142589	0.37	3.48
chr12A	11000001	12000000	341491	133488	0.39	3.19
chr12A	12000001	13000000	283418	109455	0.39	2.93
chr12A	13000001	14000000	343117	137208	0.4	3.24
chr12A	14000001	15000000	276202	100522	0.36	3.55
chr12A	15000001	16000000	187616	59745	0.32	4.68
chr12A	16000001	17000000	186557	65285	0.35	3.79
chr12A	17000001	18000000	347709	128023	0.37	3.35
chr12A	18000001	19000000	383001	141569	0.37	3.44
chr12A	19000001	20000000	309163	115285	0.37	3.16
chr12A	20000001	21000000	357294	138204	0.39	3.28
chr12A	21000001	22000000	358870	137741	0.38	3.25
chr12A	22000001	23000000	390889	148682	0.38	3.36
chr12A	23000001	24000000	424978	168317	0.4	3.34
chr12A	24000001	24812728	295376	110741	0.37	3.35
chr12B	1	1000000	350816	153732	0.44	4.07
chr12B	1000001	2000000	315748	135850	0.43	3.31
chr12B	2000001	3000000	360761	138700	0.38	3.06
chr12B	3000001	4000000	301099	115195	0.38	2.78
chr12B	4000001	5000000	306868	119865	0.39	3.07
chr12B	5000001	6000000	312229	123107	0.39	3.39
chr12B	6000001	7000000	327908	125955	0.38	3.36
chr12B	7000001	8000000	302652	119795	0.4	3.24
chr12B	8000001	9000000	285075	111749	0.39	2.97
chr12B	9000001	10000000	329337	128807	0.39	3.42
chr12B	10000001	11000000	324029	123569	0.38	3.21
chr12B	11000001	12000000	309081	119957	0.39	3.29
chr12B	12000001	13000000	329537	124998	0.38	3.25
chr12B	13000001	14000000	327202	125943	0.38	3.33
chr12B	14000001	15000000	152341	45949	0.3	3.73
chr12B	15000001	16000000	144013	33252	0.23	3.94
chr12B	16000001	17000000	310808	104841	0.34	3.73
chr12B	17000001	18000000	321617	119627	0.37	3.2
chr12B	18000001	19000000	344730	132468	0.38	3.22
chr12B	19000001	20000000	344772	130733	0.38	3.29
chr12B	20000001	21000000	405698	155036	0.38	3.52
chr12B	21000001	22000000	402368	153321	0.38	3.48
chr12B	22000001	23000000	315707	118831	0.38	3.64
chr12B	23000001	24235296	316276	136090	0.43	3.49
chr13A	1	1000000	98420	29449	0.3	2.1
chr13A	1000001	2000000	206217	62715	0.3	2.99
chr13A	2000001	3000000	151008	45096	0.3	2.47
chr13A	3000001	4000000	157108	54599	0.35	2.71
chr13A	4000001	5000000	107166	31277	0.29	2.33
chr13A	5000001	6000000	123684	38442	0.31	2.32
chr13A	6000001	7000000	160427	51471	0.32	2.63
chr13A	7000001	8000000	276137	100771	0.36	3.51
chr13A	8000001	9000000	450851	170630	0.38	4.69
chr13A	9000001	10000000	410801	147729	0.36	5.08
chr13A	10000001	11000000	273236	94232	0.34	4.36
chr13A	11000001	12000000	510659	199023	0.39	4.58
chr13A	12000001	13000000	548323	217394	0.4	4.66
chr13A	13000001	14000000	539686	208996	0.39	4.66
chr13A	14000001	15000000	502203	205112	0.41	4.44
chr13A	15000001	16000000	458293	182134	0.4	4.2
chr13A	16000001	17000000	435974	172741	0.4	4.5
chr13A	17000001	18000000	424604	166210	0.39	4.6
chr13A	18000001	19000000	361910	141675	0.39	3.81
chr13A	19000001	20000000	417267	164849	0.4	4.26
chr13A	20000001	21000000	354668	150861	0.43	4.1
chr13A	21000001	22000000	523249	201040	0.38	4.64
chr13A	22000001	23000000	380652	149746	0.39	4.07
chr13A	23000001	24000000	428759	168351	0.39	4.06
chr13A	24000001	25000000	454279	179837	0.4	4.2
chr13A	25000001	26000000	452669	181452	0.4	4.27
chr13A	26000001	27000000	440109	173728	0.39	4
chr13A	27000001	28000000	376659	145500	0.39	3.83
chr13A	28000001	29000000	430804	169981	0.39	4.17
chr13A	29000001	30000000	407141	147884	0.36	4.54
chr13A	30000001	31000000	545103	217407	0.4	4.24
chr13A	31000001	32000000	523608	205341	0.39	4.47
chr13A	32000001	32508620	242316	86137	0.36	5.43
chr13B	1	1000000	234690	76592	0.33	3.7
chr13B	1000001	2000000	383130	147220	0.38	3.82
chr13B	2000001	3000000	324699	120161	0.37	3.78
chr13B	3000001	4000000	354630	128328	0.36	3.59
chr13B	4000001	5000000	302489	100599	0.33	4.16
chr13B	5000001	6000000	287872	101331	0.35	3.39
chr13B	6000001	7000000	398412	155655	0.39	3.55
chr13B	7000001	8000000	412276	158043	0.38	3.54
chr13B	8000001	9000000	385430	146916	0.38	3.54
chr13B	9000001	10000000	359591	137942	0.38	3.48
chr13B	10000001	11000000	314445	122447	0.39	3.25
chr13B	11000001	12000000	321701	124025	0.39	3.36
chr13B	12000001	13000000	258115	95628	0.37	3.11
chr13B	13000001	14000000	326119	129261	0.4	3.45
chr13B	14000001	15000000	298399	116827	0.39	3.38
chr13B	15000001	16000000	598804	258367	0.43	4.73
chr13B	16000001	17000000	1120726	481166	0.43	6.21
chr13B	17000001	18000000	295892	116764	0.39	3.37
chr13B	18000001	19000000	243497	97010	0.4	3.18
chr13B	19000001	20000000	268704	106457	0.4	3.26
chr13B	20000001	21000000	280632	108660	0.39	3.22
chr13B	21000001	22000000	336639	131133	0.39	3.74
chr13B	22000001	23000000	263021	102410	0.39	3.01
chr13B	23000001	24000000	290420	112697	0.39	3.03
chr13B	24000001	25000000	335762	131301	0.39	3.14
chr13B	25000001	26000000	330546	126834	0.38	3.3
chr13B	26000001	27000000	421234	164233	0.39	3.45
chr13B	27000001	28000000	479316	182250	0.38	3.56
chr13B	28000001	29000000	414419	140456	0.34	3.64
chr13B	29000001	29838850	308998	81303	0.26	3.76
chr14A	1	1000000	276942	102313	0.37	3.26
chr14A	1000001	2000000	365216	139630	0.38	3.32
chr14A	2000001	3000000	419856	161269	0.38	3.69
chr14A	3000001	4000000	398780	143829	0.36	3.47
chr14A	4000001	5000000	338569	130640	0.39	3.22
chr14A	5000001	6000000	352568	137808	0.39	3.29
chr14A	6000001	7000000	300336	114637	0.38	3.18
chr14A	7000001	8000000	343513	131676	0.38	3.29
chr14A	8000001	9000000	290920	112800	0.39	2.95
chr14A	9000001	10000000	304879	120343	0.39	3.03
chr14A	10000001	11000000	284204	109664	0.39	2.96
chr14A	11000001	12000000	315170	124429	0.39	3.16
chr14A	12000001	13000000	237391	94816	0.4	2.79
chr14A	13000001	14000000	303926	119900	0.39	2.93
chr14A	14000001	15000000	312597	122551	0.39	3.02
chr14A	15000001	16000000	369952	145238	0.39	3.44
chr14A	16000001	17000000	375002	144936	0.39	3.19
chr14A	17000001	18000000	325192	126591	0.39	3.04
chr14A	18000001	19000000	404054	157514	0.39	3.25
chr14A	19000001	20000000	444232	171435	0.39	3.47
chr14A	20000001	21000000	442187	164863	0.37	3.53
chr14A	21000001	21547070	176475	63505	0.36	4.14
chr14B	1	1000000	245054	83363	0.34	3.08
chr14B	1000001	2000000	363943	133378	0.37	3.4
chr14B	2000001	3000000	259072	97557	0.38	3.45
chr14B	3000001	4000000	305507	102320	0.33	3.41
chr14B	4000001	5000000	237148	77047	0.32	3.81
chr14B	5000001	6000000	270664	95467	0.35	3.98
chr14B	6000001	7000000	308445	114811	0.37	3.15
chr14B	7000001	8000000	371726	143721	0.39	3.36
chr14B	8000001	9000000	404607	152806	0.38	3.7
chr14B	9000001	10000000	361353	133697	0.37	3.41
chr14B	10000001	11000000	337453	130879	0.39	3.29
chr14B	11000001	12000000	322792	124155	0.38	3.34
chr14B	12000001	13000000	305362	116996	0.38	3.28
chr14B	13000001	14000000	284296	110657	0.39	3.37
chr14B	14000001	15000000	261663	101890	0.39	3.05
chr14B	15000001	16000000	248350	98586	0.4	3.14
chr14B	16000001	17000000	271818	106952	0.39	3.03
chr14B	17000001	18000000	280013	105105	0.38	3.09
chr14B	18000001	19000000	289879	112226	0.39	3.26
chr14B	19000001	20000000	263359	100529	0.38	2.96
chr14B	20000001	21000000	255269	99910	0.39	3
chr14B	21000001	22000000	279697	110931	0.4	3.16
chr14B	22000001	23000000	308587	123183	0.4	3.39
chr14B	23000001	24000000	330737	127893	0.39	3.22
chr14B	24000001	25000000	286782	110828	0.39	3
chr14B	25000001	26000000	378461	151212	0.4	3.32
chr14B	26000001	27000000	416736	163442	0.39	3.33
chr14B	27000001	28000000	382206	137579	0.36	3.21
chr14B	28000001	28762065	280723	96043	0.34	3.77
chr15A	1	1000000	338652	113797	0.34	3.69
chr15A	1000001	2000000	431458	163262	0.38	3.79
chr15A	2000001	3000000	320927	114244	0.36	3.36
chr15A	3000001	4000000	324830	126463	0.39	3.19
chr15A	4000001	5000000	434761	168975	0.39	3.48
chr15A	5000001	6000000	302363	115287	0.38	3.33
chr15A	6000001	7000000	295824	101851	0.34	3.89
chr15A	7000001	8000000	289950	85755	0.3	4.85
chr15A	8000001	9000000	331419	125600	0.38	3.29
chr15A	9000001	10000000	338833	125400	0.37	3.26
chr15A	10000001	11000000	381204	142528	0.37	3.53
chr15A	11000001	12000000	363869	143567	0.39	3.19
chr15A	12000001	13000000	331467	123406	0.37	3.45
chr15A	13000001	14000000	356115	142687	0.4	3.39
chr15A	14000001	15000000	325096	128075	0.39	3.21
chr15A	15000001	16000000	361929	146297	0.4	3.56
chr15A	16000001	17000000	317677	122896	0.39	3.14
chr15A	17000001	18000000	466748	178641	0.38	3.79
chr15A	18000001	19000000	362944	142876	0.39	3.24
chr15A	19000001	20000000	310979	115215	0.37	3.21
chr15A	20000001	21000000	512262	200236	0.39	4.14
chr15A	21000001	22000000	368546	141867	0.38	3.34
chr15A	22000001	23000000	368926	142450	0.39	3.24
chr15A	23000001	24000000	432231	165145	0.38	3.46
chr15A	24000001	24602895	264223	94367	0.36	4.11
chr15B	1	1000000	309445	112676	0.36	3.84
chr15B	1000001	2000000	437692	163284	0.37	3.67
chr15B	2000001	3000000	321194	108705	0.34	3.28
chr15B	3000001	4000000	274366	88557	0.32	3.53
chr15B	4000001	5000000	223971	72973	0.33	3.54
chr15B	5000001	6000000	302410	105458	0.35	4.03
chr15B	6000001	7000000	309283	105730	0.34	3.79
chr15B	7000001	8000000	316961	117586	0.37	3.65
chr15B	8000001	9000000	308784	117436	0.38	3.31
chr15B	9000001	10000000	351318	132862	0.38	3.37
chr15B	10000001	11000000	350082	134759	0.38	3.29
chr15B	11000001	12000000	255226	99536	0.39	3.26
chr15B	12000001	13000000	375389	146622	0.39	3.38
chr15B	13000001	14000000	338294	130765	0.39	3.24
chr15B	14000001	15000000	287118	108841	0.38	3.33
chr15B	15000001	16000000	304507	119552	0.39	3.23
chr15B	16000001	17000000	323640	128462	0.4	3.43
chr15B	17000001	18000000	307343	121851	0.4	3.53
chr15B	18000001	19000000	299679	117050	0.39	3.31
chr15B	19000001	20000000	315872	118135	0.37	3.46
chr15B	20000001	21000000	336479	127762	0.38	3.23
chr15B	21000001	22000000	318262	126709	0.4	3.29
chr15B	22000001	23000000	272287	98460	0.36	3.32
chr15B	23000001	24000000	382169	147382	0.39	3.36
chr15B	24000001	25000000	398230	155769	0.39	3.37
chr15B	25000001	26000000	439428	169677	0.39	3.51
chr15B	26000001	27000000	411360	157672	0.38	3.41
chr15B	27000001	27590285	218961	79013	0.36	3.87
chr16A	1	1000000	356866	132541	0.37	3.46
chr16A	1000001	2000000	410222	157837	0.38	3.57
chr16A	2000001	3000000	423072	160348	0.38	3.87
chr16A	3000001	4000000	342162	125982	0.37	3.54
chr16A	4000001	5000000	284756	97795	0.34	3.47
chr16A	5000001	6000000	344351	131194	0.38	3.38
chr16A	6000001	7000000	307985	105618	0.34	3.73
chr16A	7000001	8000000	209697	51925	0.25	5.09
chr16A	8000001	9000000	172218	43353	0.25	4.37
chr16A	9000001	10000000	230771	69525	0.3	4.11
chr16A	10000001	11000000	385338	143131	0.37	3.56
chr16A	11000001	12000000	392547	151924	0.39	3.47
chr16A	12000001	13000000	388014	147803	0.38	3.42
chr16A	13000001	14000000	333390	128505	0.39	3.17
chr16A	14000001	15000000	327119	116541	0.36	3.45
chr16A	15000001	16000000	247097	91712	0.37	3.02
chr16A	16000001	17000000	272721	109272	0.4	3.17
chr16A	17000001	18000000	316306	122895	0.39	3.41
chr16A	18000001	19000000	260094	95681	0.37	3.28
chr16A	19000001	20000000	316895	121375	0.38	3.03
chr16A	20000001	21000000	306964	121419	0.4	3.14
chr16A	21000001	22000000	319816	126986	0.4	3.39
chr16A	22000001	23000000	329720	129718	0.39	3.14
chr16A	23000001	24000000	324516	127558	0.39	3.02
chr16A	24000001	25000000	312910	121587	0.39	3.2
chr16A	25000001	26000000	374198	147816	0.4	3.36
chr16A	26000001	27000000	374583	147201	0.39	3.43
chr16A	27000001	28000000	337095	132333	0.39	3.18
chr16A	28000001	29000000	414143	163793	0.4	3.29
chr16A	29000001	30000000	407779	158000	0.39	3.3
chr16A	30000001	30712257	273616	103311	0.38	4.1
chr16B	1	1000000	186575	62008	0.33	2.75
chr16B	1000001	2000000	292345	108249	0.37	3.4
chr16B	2000001	3000000	346799	118330	0.34	3.61
chr16B	3000001	4000000	380897	145675	0.38	3.61
chr16B	4000001	5000000	437855	167959	0.38	3.65
chr16B	5000001	6000000	438456	170314	0.39	3.71
chr16B	6000001	7000000	300573	109747	0.37	3.29
chr16B	7000001	8000000	380385	131285	0.35	4.15
chr16B	8000001	9000000	214660	63467	0.3	4.67
chr16B	9000001	10000000	190920	63519	0.33	3.79
chr16B	10000001	11000000	337298	125959	0.37	3.31
chr16B	11000001	12000000	338251	130784	0.39	3.26
chr16B	12000001	13000000	333385	130616	0.39	3.42
chr16B	13000001	14000000	311116	123041	0.4	3.38
chr16B	14000001	15000000	286543	108071	0.38	3.41
chr16B	15000001	16000000	308053	120114	0.39	3.24
chr16B	16000001	17000000	319262	123446	0.39	3.25
chr16B	17000001	18000000	267729	104192	0.39	3.23
chr16B	18000001	19000000	322524	125414	0.39	3.25
chr16B	19000001	20000000	301007	117225	0.39	3.33
chr16B	20000001	21000000	265264	103359	0.39	3.29
chr16B	21000001	22000000	282302	110020	0.39	3.18
chr16B	22000001	23000000	284211	111829	0.39	3.07
chr16B	23000001	24000000	287623	112562	0.39	3.17
chr16B	24000001	25000000	316341	122633	0.39	3.26
chr16B	25000001	26000000	352073	138213	0.39	3.4
chr16B	26000001	27000000	344854	134746	0.39	3.47
chr16B	27000001	28000000	371253	145087	0.39	3.37
chr16B	28000001	29000000	428956	166023	0.39	3.44
chr16B	29000001	30000000	461947	174837	0.38	3.49
chr16B	30000001	30610988	234073	85248	0.36	4.16
chr17A	1	1000000	380051	132183	0.35	4.59
chr17A	1000001	2000000	400034	149499	0.37	3.87
chr17A	2000001	3000000	425408	162403	0.38	3.53
chr17A	3000001	4000000	323680	119638	0.37	3.58
chr17A	4000001	5000000	254462	81620	0.32	4.14
chr17A	5000001	6000000	247317	82328	0.33	3.97
chr17A	6000001	7000000	345820	130228	0.38	3.12
chr17A	7000001	8000000	412375	157562	0.38	3.48
chr17A	8000001	9000000	205456	77180	0.38	2.82
chr17A	9000001	10000000	335286	131417	0.39	3.12
chr17A	10000001	11000000	349370	137824	0.39	3.17
chr17A	11000001	12000000	317646	118943	0.37	3.26
chr17A	12000001	13000000	325888	126224	0.39	3.04
chr17A	13000001	14000000	310687	119877	0.39	3.26
chr17A	14000001	15000000	329261	129354	0.39	3.19
chr17A	15000001	16000000	318255	123209	0.39	3.08
chr17A	16000001	17000000	317896	124437	0.39	3.33
chr17A	17000001	18000000	295931	117135	0.4	3.24
chr17A	18000001	19000000	311149	121633	0.39	2.91
chr17A	19000001	20000000	289605	115034	0.4	3.16
chr17A	20000001	21000000	314419	124507	0.4	3.03
chr17A	21000001	22000000	326673	127255	0.39	2.87
chr17A	22000001	23000000	363998	142111	0.39	3.15
chr17A	23000001	24000000	385176	152025	0.39	3.39
chr17A	24000001	25000000	422007	161747	0.38	3.24
chr17A	25000001	26000000	434852	160815	0.37	3.42
chr17A	26000001	26464210	216384	80549	0.37	4.2
chr17B	1	1000000	418935	146134	0.35	4.65
chr17B	1000001	2000000	404869	150888	0.37	3.95
chr17B	2000001	3000000	414405	157497	0.38	3.76
chr17B	3000001	4000000	376979	136988	0.36	3.71
chr17B	4000001	5000000	312835	102902	0.33	4.05
chr17B	5000001	6000000	249246	83437	0.33	3.94
chr17B	6000001	7000000	329592	123191	0.37	3.07
chr17B	7000001	8000000	408724	157845	0.39	3.39
chr17B	8000001	9000000	331790	127538	0.38	3.24
chr17B	9000001	10000000	345052	135829	0.39	3.47
chr17B	10000001	11000000	300063	117953	0.39	3.2
chr17B	11000001	12000000	292897	115332	0.39	3.23
chr17B	12000001	13000000	309701	119834	0.39	3.21
chr17B	13000001	14000000	545588	206418	0.38	4.76
chr17B	14000001	15000000	272076	104755	0.39	3.08
chr17B	15000001	16000000	313285	123653	0.39	3.22
chr17B	16000001	17000000	283178	108358	0.38	3.16
chr17B	17000001	18000000	282273	109425	0.39	3.16
chr17B	18000001	19000000	266675	105731	0.4	2.96
chr17B	19000001	20000000	268189	105429	0.39	3.21
chr17B	20000001	21000000	547144	211943	0.39	4.04
chr17B	21000001	22000000	281613	110717	0.39	2.89
chr17B	22000001	23000000	343005	135589	0.4	3.16
chr17B	23000001	24000000	346961	138603	0.4	3.58
chr17B	24000001	25000000	397272	157048	0.4	3.21
chr17B	25000001	26000000	391476	151341	0.39	3.11
chr17B	26000001	27036235	445260	166768	0.37	3.71
chr18A	1	1000000	468959	179043	0.38	4.09
chr18A	1000001	2000000	417201	164877	0.4	3.31
chr18A	2000001	3000000	368248	145406	0.39	3.07
chr18A	3000001	4000000	333513	129969	0.39	3.13
chr18A	4000001	5000000	306468	121797	0.4	2.92
chr18A	5000001	6000000	307782	113336	0.37	3.13
chr18A	6000001	7000000	312588	122526	0.39	2.9
chr18A	7000001	8000000	299608	110960	0.37	3.23
chr18A	8000001	9000000	372642	147347	0.4	3.51
chr18A	9000001	10000000	345448	135714	0.39	3.19
chr18A	10000001	11000000	361435	141302	0.39	3.44
chr18A	11000001	12000000	337686	130916	0.39	3.14
chr18A	12000001	13000000	281175	107481	0.38	2.95
chr18A	13000001	14000000	347518	133237	0.38	3.29
chr18A	14000001	15000000	270796	90613	0.33	4.3
chr18A	15000001	16000000	211959	60909	0.29	4.97
chr18A	16000001	17000000	213786	53649	0.25	4.78
chr18A	17000001	18000000	171356	51827	0.3	4.05
chr18A	18000001	19000000	247931	65996	0.27	4.33
chr18A	19000001	20000000	292240	101842	0.35	3.59
chr18A	20000001	21000000	383944	139339	0.36	3.43
chr18A	21000001	22000000	376679	145445	0.39	3.35
chr18A	22000001	23000000	296342	111145	0.38	3.05
chr18A	23000001	24000000	295486	109206	0.37	3.21
chr18A	24000001	25000000	337621	122737	0.36	3.66
chr18A	25000001	26000000	330971	127863	0.39	3.35
chr18A	26000001	27000000	325561	122679	0.38	3.22
chr18A	27000001	28000000	414852	160373	0.39	3.43
chr18A	28000001	29000000	403429	153324	0.38	3.28
chr18A	29000001	29498950	176120	62059	0.35	4.17
chr18B	1	1000000	331695	142714	0.43	4.09
chr18B	1000001	2000000	424284	170684	0.4	3.56
chr18B	2000001	3000000	353799	139724	0.39	3.09
chr18B	3000001	4000000	339637	131684	0.39	3.25
chr18B	4000001	5000000	311722	122376	0.39	3.05
chr18B	5000001	6000000	314647	123677	0.39	2.89
chr18B	6000001	7000000	302067	118535	0.39	3.04
chr18B	7000001	8000000	291185	112040	0.38	3.11
chr18B	8000001	9000000	317929	124890	0.39	3.54
chr18B	9000001	10000000	309265	120863	0.39	3.44
chr18B	10000001	11000000	330544	129760	0.39	3.35
chr18B	11000001	12000000	303326	117910	0.39	3.28
chr18B	12000001	13000000	280164	107732	0.38	3.23
chr18B	13000001	14000000	325377	121734	0.37	3.36
chr18B	14000001	15000000	237468	81153	0.34	3.58
chr18B	15000001	16000000	177513	47224	0.27	5.38
chr18B	16000001	17000000	199648	55184	0.28	4.58
chr18B	17000001	18000000	272748	82788	0.3	4.21
chr18B	18000001	19000000	276172	98176	0.36	3.58
chr18B	19000001	20000000	221254	71506	0.32	3.81
chr18B	20000001	21000000	311042	110950	0.36	3.23
chr18B	21000001	22000000	335638	129382	0.39	3.29
chr18B	22000001	23000000	353225	133517	0.38	3.3
chr18B	23000001	24000000	366336	140523	0.38	3.41
chr18B	24000001	25000000	389716	154470	0.4	3.45
chr18B	25000001	26000000	372432	144566	0.39	3.23
chr18B	26000001	27000000	417658	163169	0.39	3.38
chr18B	27000001	28119819	587028	199891	0.34	4.71
chr19A	1	1000000	299912	109605	0.37	3.64
chr19A	1000001	2000000	357590	130926	0.37	3.8
chr19A	2000001	3000000	386467	131489	0.34	4.3
chr19A	3000001	4000000	364612	140701	0.39	3.38
chr19A	4000001	5000000	394463	148080	0.38	3.74
chr19A	5000001	6000000	388646	145973	0.38	3.47
chr19A	6000001	7000000	355813	127377	0.36	3.36
chr19A	7000001	8000000	389523	152913	0.39	3.63
chr19A	8000001	9000000	351731	135561	0.39	3.2
chr19A	9000001	10000000	358236	136812	0.38	3.33
chr19A	10000001	11000000	365019	145533	0.4	3.44
chr19A	11000001	12000000	339145	130148	0.38	3.4
chr19A	12000001	13000000	329576	126365	0.38	2.95
chr19A	13000001	14000000	343620	132698	0.39	3.09
chr19A	14000001	15000000	317549	124056	0.39	3.13
chr19A	15000001	16000000	305401	121157	0.4	3.22
chr19A	16000001	17000000	312709	123230	0.39	2.99
chr19A	17000001	18000000	302308	117757	0.39	3.22
chr19A	18000001	19000000	325596	129737	0.4	3.27
chr19A	19000001	20000000	313399	121712	0.39	3.34
chr19A	20000001	21000000	327311	124074	0.38	3.38
chr19A	21000001	22000000	370908	139728	0.38	3.36
chr19A	22000001	23000000	364998	130495	0.36	3.74
chr19A	23000001	24000000	370947	138394	0.37	3.43
chr19A	24000001	25000000	405073	157754	0.39	3.45
chr19A	25000001	26000000	187805	58727	0.31	2.51
chr19A	26000001	27000000	270476	99210	0.37	3.06
chr19A	27000001	28337080	494817	181749	0.37	3.33
chr19B	1	1000000	308136	112438	0.36	3.11
chr19B	1000001	2000000	351362	134191	0.38	3.25
chr19B	2000001	3000000	393086	137228	0.35	3.67
chr19B	3000001	4000000	390900	144758	0.37	3.81
chr19B	4000001	5000000	413464	157020	0.38	3.44
chr19B	5000001	6000000	409843	157981	0.39	3.34
chr19B	6000001	7000000	367642	140324	0.38	3.47
chr19B	7000001	8000000	360425	141476	0.39	3.43
chr19B	8000001	9000000	335237	131250	0.39	3.23
chr19B	9000001	10000000	333250	128714	0.39	3.4
chr19B	10000001	11000000	362824	136794	0.38	3.6
chr19B	11000001	12000000	292780	111960	0.38	3
chr19B	12000001	13000000	298963	116291	0.39	3.18
chr19B	13000001	14000000	255793	97132	0.38	2.85
chr19B	14000001	15000000	329712	129451	0.39	3.51
chr19B	15000001	16000000	296245	113886	0.38	3.14
chr19B	16000001	17000000	298683	112676	0.38	3.21
chr19B	17000001	18000000	292806	116758	0.4	3.33
chr19B	18000001	19000000	283542	110351	0.39	3.41
chr19B	19000001	20000000	326144	121939	0.37	3.59
chr19B	20000001	21000000	354430	139389	0.39	3.37
chr19B	21000001	22000000	325738	124463	0.38	3.24
chr19B	22000001	23000000	321931	118836	0.37	3.45
chr19B	23000001	24000000	345635	128031	0.37	3.26
chr19B	24000001	25000000	478686	181853	0.38	3.77
chr19B	25000001	26000000	533587	183989	0.34	5.01
chr19B	26000001	27000000	389578	134621	0.35	4.08
chr19B	27000001	28154658	335823	105693	0.31	3.34
chr20A	1	1000000	308480	101103	0.33	4.07
chr20A	1000001	2000000	345018	114059	0.33	4.59
chr20A	2000001	3000000	464186	177143	0.38	3.88
chr20A	3000001	4000000	315473	118435	0.38	4.1
chr20A	4000001	5000000	393921	148641	0.38	3.56
chr20A	5000001	6000000	389563	146431	0.38	3.46
chr20A	6000001	7000000	283805	103389	0.36	3.35
chr20A	7000001	8000000	391368	147586	0.38	3.46
chr20A	8000001	9000000	349057	132870	0.38	3.09
chr20A	9000001	10000000	348915	136163	0.39	3.41
chr20A	10000001	11000000	309739	122492	0.4	3.16
chr20A	11000001	12000000	327246	126924	0.39	3.14
chr20A	12000001	13000000	320924	123542	0.38	3.03
chr20A	13000001	14000000	313375	123050	0.39	3.13
chr20A	14000001	15000000	323213	127001	0.39	3.12
chr20A	15000001	16000000	272008	106094	0.39	3.05
chr20A	16000001	17000000	319541	122383	0.38	3.02
chr20A	17000001	18000000	288715	113739	0.39	2.89
chr20A	18000001	19000000	310333	122038	0.39	2.9
chr20A	19000001	20000000	291156	114090	0.39	3.03
chr20A	20000001	21000000	316286	125215	0.4	3.07
chr20A	21000001	22000000	354411	136479	0.39	3.27
chr20A	22000001	23000000	429404	166182	0.39	3.72
chr20A	23000001	24000000	413433	154378	0.37	3.38
chr20A	24000001	25000000	452810	161334	0.36	3.6
chr20A	25000001	25488214	150678	56174	0.37	3.91
chr20B	1	1000000	384599	141977	0.37	3.64
chr20B	1000001	2000000	423401	156351	0.37	3.72
chr20B	2000001	3000000	381129	140534	0.37	3.58
chr20B	3000001	4000000	256526	82667	0.32	3.7
chr20B	4000001	5000000	326791	119629	0.37	3.66
chr20B	5000001	6000000	394943	147538	0.37	3.55
chr20B	6000001	7000000	383260	148246	0.39	3.4
chr20B	7000001	8000000	299866	115235	0.38	3.05
chr20B	8000001	9000000	373150	140390	0.38	3.4
chr20B	9000001	10000000	304904	113035	0.37	3.27
chr20B	10000001	11000000	248377	87412	0.35	3.35
chr20B	11000001	12000000	382468	133525	0.35	4.04
chr20B	12000001	13000000	313845	121922	0.39	3.24
chr20B	13000001	14000000	315109	120435	0.38	3.25
chr20B	14000001	15000000	287216	114639	0.4	3.17
chr20B	15000001	16000000	281685	105601	0.37	3.14
chr20B	16000001	17000000	298582	118587	0.4	3.15
chr20B	17000001	18000000	255259	101032	0.4	2.9
chr20B	18000001	19000000	282472	114674	0.41	3.2
chr20B	19000001	20000000	287810	107599	0.37	2.85
chr20B	20000001	21000000	276473	108743	0.39	3.12
chr20B	21000001	22000000	309451	121006	0.39	3.03
chr20B	22000001	23000000	362589	140196	0.39	3.41
chr20B	23000001	24000000	365888	139651	0.38	3.54
chr20B	24000001	25000000	406299	157241	0.39	3.6
chr20B	25000001	26000000	431926	162775	0.38	3.52
chr20B	26000001	27122856	446379	165052	0.37	3.69
chr21A	1	1000000	404561	153726	0.38	3.84
chr21A	1000001	2000000	328074	118831	0.36	3.38
chr21A	2000001	3000000	713125	278168	0.39	4.61
chr21A	3000001	4000000	359946	141234	0.39	3.34
chr21A	4000001	5000000	345842	134123	0.39	3.09
chr21A	5000001	6000000	369014	144206	0.39	3.29
chr21A	6000001	7000000	343917	137512	0.4	3.07
chr21A	7000001	8000000	326621	127724	0.39	3.2
chr21A	8000001	9000000	338318	132753	0.39	3.2
chr21A	9000001	10000000	336494	130312	0.39	3.22
chr21A	10000001	11000000	337336	129861	0.38	3.27
chr21A	11000001	12000000	313685	123475	0.39	3.22
chr21A	12000001	13000000	344266	136295	0.4	3.45
chr21A	13000001	14000000	365667	144458	0.4	3.38
chr21A	14000001	15000000	346772	132127	0.38	3.5
chr21A	15000001	16000000	215270	53713	0.25	5.02
chr21A	16000001	17000000	138830	35673	0.26	4
chr21A	17000001	18000000	353477	134652	0.38	3.52
chr21A	18000001	19000000	345623	133235	0.39	3.32
chr21A	19000001	20000000	380938	145127	0.38	3.33
chr21A	20000001	21000000	405151	159802	0.39	3.39
chr21A	21000001	22000000	418942	160595	0.38	3.39
chr21A	22000001	22480024	204186	76035	0.37	3.9
chr21B	1	1000000	243955	86236	0.35	3.23
chr21B	1000001	2000000	98679	29316	0.3	2.01
chr21B	2000001	3000000	133857	43450	0.32	2.13
chr21B	3000001	4000000	110432	36718	0.33	2.21
chr21B	4000001	5000000	408124	154564	0.38	3.71
chr21B	5000001	6000000	394770	157671	0.4	3.59
chr21B	6000001	7000000	362513	143258	0.4	3.45
chr21B	7000001	8000000	316821	122925	0.39	3.16
chr21B	8000001	9000000	302280	121137	0.4	3.25
chr21B	9000001	10000000	340390	135092	0.4	3.14
chr21B	10000001	11000000	304296	119600	0.39	3.15
chr21B	11000001	12000000	292012	114846	0.39	3.16
chr21B	12000001	13000000	328124	128703	0.39	3.32
chr21B	13000001	14000000	296784	115015	0.39	3.29
chr21B	14000001	15000000	304786	118127	0.39	3.25
chr21B	15000001	16000000	327790	131216	0.4	3.42
chr21B	16000001	17000000	317182	122527	0.39	3.43
chr21B	17000001	18000000	321870	123528	0.38	3.35
chr21B	18000001	19000000	240171	83568	0.35	3.2
chr21B	19000001	20000000	167759	44313	0.26	4.15
chr21B	20000001	21000000	315038	120806	0.38	3.42
chr21B	21000001	22000000	379577	147171	0.39	3.55
chr21B	22000001	23000000	246949	95968	0.39	2.97
chr21B	23000001	24000000	388910	149990	0.39	3.3
chr21B	24000001	25000000	380080	147866	0.39	3.09
chr21B	25000001	26000000	336207	124498	0.37	3.3
chr21B	26000001	27000000	321895	119983	0.37	3.45
chr21B	27000001	28000000	238103	75679	0.32	3.92
chr21B	28000001	28952007	247972	76035	0.31	4.82
chr22A	1	1000000	439051	170973	0.39	3.83
chr22A	1000001	2000000	344168	110974	0.32	3.72
chr22A	2000001	3000000	438406	152535	0.35	4.53
chr22A	3000001	4000000	368097	133792	0.36	3.01
chr22A	4000001	5000000	467048	173402	0.37	3.61
chr22A	5000001	6000000	465482	186133	0.4	3.7
chr22A	6000001	7000000	388109	151453	0.39	3.22
chr22A	7000001	8000000	376218	154981	0.41	3.55
chr22A	8000001	9000000	368091	149318	0.41	3.46
chr22A	9000001	10000000	378595	143580	0.38	3.61
chr22A	10000001	11000000	390177	157770	0.4	3.63
chr22A	11000001	12000000	349823	137112	0.39	3.48
chr22A	12000001	13000000	352059	118560	0.34	3.55
chr22A	13000001	14000000	373907	148480	0.4	3.15
chr22A	14000001	15000000	391299	135336	0.35	3.32
chr22A	15000001	16000000	214766	80834	0.38	3.04
chr22A	16000001	17000000	312805	115981	0.37	3.17
chr22A	17000001	18000000	406277	155546	0.38	3.51
chr22A	18000001	19000000	409649	160721	0.39	3.27
chr22A	19000001	19964608	359388	140234	0.39	3.09
chr22B	1	1000000	179332	49377	0.28	2.45
chr22B	1000001	2000000	171726	49904	0.29	2.39
chr22B	2000001	3000000	188932	58081	0.31	2.43
chr22B	3000001	4000000	311574	93630	0.3	3.15
chr22B	4000001	5000000	215853	74149	0.34	2.92
chr22B	5000001	6000000	190155	57318	0.3	3.07
chr22B	6000001	7000000	133695	41753	0.31	2.23
chr22B	7000001	8000000	304099	106604	0.35	3.19
chr22B	8000001	9000000	292164	90645	0.31	3.06
chr22B	9000001	10000000	327398	111808	0.34	3.37
chr22B	10000001	11000000	256202	64270	0.25	2.87
chr22B	11000001	12000000	334828	97798	0.29	3.07
chr22B	12000001	13000000	450513	162821	0.36	4.07
chr22B	13000001	14000000	250966	90997	0.36	3.28
chr22B	14000001	15000000	129177	41812	0.32	2.11
chr22B	15000001	16000000	175161	63199	0.36	2.41
chr22B	16000001	17000000	248297	63884	0.26	4.87
chr22B	17000001	18000000	70111	23267	0.33	1.58
chr22B	18000001	19000000	124500	39257	0.32	2.24
chr22B	19000001	20000000	216084	66584	0.31	2.66
chr22B	20000001	21000000	175127	56266	0.32	2.42
chr22B	21000001	22000000	108944	34591	0.32	2.05
chr22B	22000001	23000000	205336	72471	0.35	2.6
chr22B	23000001	24000000	113040	34767	0.31	1.97
chr22B	24000001	25000000	151634	51257	0.34	2.28
chr22B	25000001	26000000	155876	50838	0.33	2.25
chr22B	26000001	27000000	114229	33485	0.29	2.04
chr22B	27000001	28000000	145092	47352	0.33	2.11
chr22B	28000001	29000000	164333	51891	0.32	2.64
chr22B	29000001	30000000	175117	55558	0.32	2.46
chr22B	30000001	31000000	241466	79047	0.33	2.71
chr22B	31000001	32000000	361724	138681	0.38	3.47
chr22B	32000001	33000000	365756	141358	0.39	3.5
chr22B	33000001	34000000	386898	146678	0.38	3.32
chr22B	34000001	35000000	357771	138956	0.39	3.23
chr22B	35000001	36000000	426110	165139	0.39	3.92
chr22B	36000001	37000000	382346	147817	0.39	3.44
chr22B	37000001	38000000	370628	144712	0.39	3.76
chr22B	38000001	39000000	402214	159725	0.4	3.74
chr22B	39000001	40000000	391357	140714	0.36	3.63
chr22B	40000001	41000000	422994	161966	0.38	3.51
chr22B	41000001	42000000	434033	150843	0.35	3.58
chr22B	42000001	43000000	369238	144452	0.39	3.09
chr22B	43000001	44000000	385108	146476	0.38	3.23
chr22B	44000001	45000000	373131	144078	0.39	3.34
chr22B	45000001	46000000	348398	143149	0.41	3.53
chr22B	46000001	47000000	201440	77257	0.38	2.85
chr22B	47000001	48000000	74971	22313	0.3	1.85
chr22B	48000001	49000000	131706	39099	0.3	2.46
chr22B	49000001	50000000	171358	52905	0.31	2.9
chr22B	50000001	51000000	318147	101612	0.32	3.23
chr22B	51000001	52000000	200400	62753	0.31	2.81
chr22B	52000001	53000000	90076	28600	0.32	1.86
chr22B	53000001	54135076	144257	46821	0.32	2.59
chr23A	1	1000000	326108	125685	0.39	3.3
chr23A	1000001	2000000	420739	161612	0.38	3.73
chr23A	2000001	3000000	384006	146155	0.38	3.29
chr23A	3000001	4000000	312958	117483	0.38	3.32
chr23A	4000001	5000000	398769	147640	0.37	3.47
chr23A	5000001	6000000	435426	170058	0.39	3.68
chr23A	6000001	7000000	354722	132648	0.37	3.28
chr23A	7000001	8000000	365162	138081	0.38	3.53
chr23A	8000001	9000000	350351	135027	0.39	3.28
chr23A	9000001	10000000	329475	129484	0.39	3.38
chr23A	10000001	11000000	349407	140210	0.4	3.31
chr23A	11000001	12000000	305664	119046	0.39	3.2
chr23A	12000001	13000000	305599	119379	0.39	3.12
chr23A	13000001	14000000	338369	133291	0.39	3.47
chr23A	14000001	15000000	310188	122571	0.4	3.28
chr23A	15000001	16000000	345984	137750	0.4	3.23
chr23A	16000001	17000000	367730	140551	0.38	3.3
chr23A	17000001	18000000	341450	137463	0.4	3.35
chr23A	18000001	19000000	330450	124035	0.38	3.09
chr23A	19000001	20000000	454082	168381	0.37	3.49
chr23A	20000001	21000000	331493	119352	0.36	3.28
chr23A	21000001	22000000	382697	128804	0.34	3.62
chr23A	22000001	22944178	456188	160498	0.35	4.46
chr23B	1	1000000	359712	137757	0.38	3.5
chr23B	1000001	2000000	418160	166601	0.4	3.58
chr23B	2000001	3000000	442570	147888	0.33	4.84
chr23B	3000001	4000000	320018	98570	0.31	4.88
chr23B	4000001	5000000	324449	118972	0.37	3.54
chr23B	5000001	6000000	390574	149495	0.38	3.43
chr23B	6000001	7000000	394054	155475	0.39	3.59
chr23B	7000001	8000000	364301	139999	0.38	3.29
chr23B	8000001	9000000	368142	138551	0.38	3.43
chr23B	9000001	10000000	483921	184636	0.38	4.07
chr23B	10000001	11000000	299170	116415	0.39	3.28
chr23B	11000001	12000000	338234	132619	0.39	3.31
chr23B	12000001	13000000	327794	128502	0.39	3.52
chr23B	13000001	14000000	295080	115630	0.39	3.23
chr23B	14000001	15000000	314538	121749	0.39	3.39
chr23B	15000001	16000000	289396	113458	0.39	3.44
chr23B	16000001	17000000	268696	107216	0.4	3.42
chr23B	17000001	18000000	305858	116908	0.38	3.33
chr23B	18000001	19000000	290494	116348	0.4	3.29
chr23B	19000001	20000000	302093	117742	0.39	3.5
chr23B	20000001	21000000	304182	113791	0.37	3.29
chr23B	21000001	22000000	356834	137873	0.39	3.38
chr23B	22000001	23000000	334929	126040	0.38	3.38
chr23B	23000001	24000000	276810	92434	0.33	3.35
chr23B	24000001	25000000	217823	70822	0.33	3.1
chr23B	25000001	26000000	215362	70633	0.33	3.19
chr23B	26000001	27000000	179451	59824	0.33	2.94
chr23B	27000001	28000000	436325	160657	0.37	3.53
chr23B	28000001	28493337	100725	37614	0.37	2.77
chr24A	1	1000000	316940	125190	0.39	3.16
chr24A	1000001	2000000	361172	134915	0.37	3.47
chr24A	2000001	3000000	434121	164770	0.38	3.48
chr24A	3000001	4000000	408083	160446	0.39	3.35
chr24A	4000001	5000000	326913	117786	0.36	3.69
chr24A	5000001	6000000	352727	130880	0.37	3.71
chr24A	6000001	7000000	385546	145712	0.38	3.28
chr24A	7000001	8000000	180927	52722	0.29	4.21
chr24A	8000001	9000000	137856	34506	0.25	4.65
chr24A	9000001	10000000	300478	109241	0.36	3.43
chr24A	10000001	11000000	368252	141652	0.38	3.32
chr24A	11000001	12000000	346634	135015	0.39	3.57
chr24A	12000001	13000000	329016	129217	0.39	2.97
chr24A	13000001	14000000	341066	138546	0.41	3.25
chr24A	14000001	15000000	342424	135127	0.39	3.22
chr24A	15000001	16000000	336111	131836	0.39	3.22
chr24A	16000001	17000000	372598	148731	0.4	3.23
chr24A	17000001	18000000	338680	135413	0.4	3.06
chr24A	18000001	19000000	353336	144087	0.41	3.02
chr24A	19000001	20000000	384338	152799	0.4	3.28
chr24A	20000001	21000000	544009	186901	0.34	4.72
chr24A	21000001	22000000	127769	45523	0.36	2.14
chr24A	22000001	23250111	487895	185565	0.38	3.53
chr24B	1	1000000	383124	147593	0.39	3.47
chr24B	1000001	2000000	420211	166361	0.4	3.26
chr24B	2000001	3000000	377544	147961	0.39	3.35
chr24B	3000001	4000000	329971	126687	0.38	3.35
chr24B	4000001	5000000	308526	114793	0.37	3.4
chr24B	5000001	6000000	361053	135245	0.37	3.47
chr24B	6000001	7000000	267658	95534	0.36	3.62
chr24B	7000001	8000000	147129	40485	0.28	3.81
chr24B	8000001	9000000	213892	65930	0.31	4.34
chr24B	9000001	10000000	350100	132990	0.38	3.4
chr24B	10000001	11000000	351925	133571	0.38	3.32
chr24B	11000001	12000000	351872	134059	0.38	3.4
chr24B	12000001	13000000	327490	129479	0.4	3.19
chr24B	13000001	14000000	330085	127505	0.39	3.13
chr24B	14000001	15000000	311462	123113	0.4	3.29
chr24B	15000001	16000000	288684	113351	0.39	3.38
chr24B	16000001	17000000	324097	126679	0.39	3.23
chr24B	17000001	18000000	319416	125900	0.39	3.18
chr24B	18000001	19000000	330392	129635	0.39	3.13
chr24B	19000001	20000000	355149	142257	0.4	3.19
chr24B	20000001	21000000	388103	155362	0.4	3.4
chr24B	21000001	22000000	379813	140036	0.37	3.57
chr24B	22000001	23000000	356444	135070	0.38	3.38
chr24B	23000001	23800854	290791	111163	0.38	3.67
chr25A	1	1000000	402869	156524	0.39	3.46
chr25A	1000001	2000000	426548	163869	0.38	3.59
chr25A	2000001	3000000	441727	159010	0.36	3.98
chr25A	3000001	4000000	396073	154958	0.39	3.46
chr25A	4000001	5000000	360826	140932	0.39	3.1
chr25A	5000001	6000000	338866	134974	0.4	3.19
chr25A	6000001	7000000	390133	154111	0.4	3.33
chr25A	7000001	8000000	340277	134531	0.4	3.31
chr25A	8000001	9000000	236913	91192	0.38	3.09
chr25A	9000001	10000000	351858	138932	0.39	3.27
chr25A	10000001	11000000	356454	138525	0.39	3.37
chr25A	11000001	12000000	419594	167752	0.4	3.58
chr25A	12000001	13000000	396449	152528	0.38	3.49
chr25A	13000001	14000000	420799	159533	0.38	3.47
chr25A	14000001	15000000	399111	146050	0.37	3.65
chr25A	15000001	16000000	480062	189890	0.4	3.6
chr25A	16000001	17000000	411576	146557	0.36	4
chr25A	17000001	18000000	268861	80635	0.3	4.04
chr25A	18000001	19000000	204195	69172	0.34	3.19
chr25A	19000001	19684772	98494	32931	0.33	2.47
chr25B	1	1000000	195110	62328	0.32	3.06
chr25B	1000001	2000000	402514	149207	0.37	3.87
chr25B	2000001	3000000	419688	161280	0.38	3.59
chr25B	3000001	4000000	455071	176225	0.39	3.78
chr25B	4000001	5000000	415521	161166	0.39	3.7
chr25B	5000001	6000000	301908	115718	0.38	3.33
chr25B	6000001	7000000	328449	124234	0.38	3.17
chr25B	7000001	8000000	336928	129833	0.39	3.14
chr25B	8000001	9000000	349161	137750	0.39	3.28
chr25B	9000001	10000000	355371	141350	0.4	3.29
chr25B	10000001	11000000	323247	129129	0.4	3.3
chr25B	11000001	12000000	232584	84819	0.36	3.29
chr25B	12000001	13000000	329799	128109	0.39	3.44
chr25B	13000001	14000000	338149	132555	0.39	3.16
chr25B	14000001	15000000	350210	134130	0.38	3.46
chr25B	15000001	16000000	449133	173298	0.39	3.69
chr25B	16000001	17000000	368125	141877	0.39	3.31
chr25B	17000001	18000000	382592	142048	0.37	3.47
chr25B	18000001	19000000	478003	180317	0.38	3.7
chr25B	19000001	20000000	441133	163450	0.37	3.58
chr25B	20000001	21000000	322348	105610	0.33	3.98
chr25B	21000001	22000000	328433	104264	0.32	4.12
chr25B	22000001	23000000	184144	53065	0.29	2.8
chr25B	23000001	24000000	239077	73614	0.31	3.11
chr25B	24000001	25117204	202907	60899	0.3	2.45

## Sheet: Cg-A1
ChrID	Start	End	all_depth	alt_depth	Allele frequencies of alternative alleles	multiples of single haplotype
chr1A	1	1000000	1744601	682369	0.39	2.97
chr1A	1000001	2000000	1908048	764260	0.4	3.03
chr1A	2000001	3000000	1552584	634677	0.41	3.02
chr1A	3000001	4000000	1367834	540188	0.39	2.87
chr1A	4000001	5000000	1423072	528154	0.37	3.01
chr1A	5000001	6000000	1514117	601731	0.4	3.02
chr1A	6000001	7000000	1255355	504119	0.4	2.87
chr1A	7000001	8000000	1402650	550157	0.39	2.92
chr1A	8000001	9000000	1393419	556870	0.4	2.85
chr1A	9000001	10000000	2003756	680668	0.34	4.24
chr1A	10000001	11000000	1444408	539001	0.37	3.02
chr1A	11000001	12000000	1160528	419198	0.36	2.66
chr1A	12000001	13000000	1080875	410784	0.38	2.44
chr1A	13000001	14000000	1465289	557611	0.38	3.07
chr1A	14000001	15000000	1412831	543728	0.38	2.98
chr1A	15000001	16000000	1576871	598144	0.38	3.22
chr1A	16000001	17000000	1132556	358347	0.32	3.86
chr1A	17000001	18000000	443602	112462	0.25	3.05
chr1A	18000001	19000000	619907	161487	0.26	3.71
chr1A	19000001	20000000	1277504	457763	0.36	3.28
chr1A	20000001	21000000	1534713	599470	0.39	3.1
chr1A	21000001	22000000	1369350	508569	0.37	3.11
chr1A	22000001	23000000	1540541	579522	0.38	3.12
chr1A	23000001	24000000	1543888	595539	0.39	3.07
chr1A	24000001	25000000	1562069	605567	0.39	3.16
chr1A	25000001	26000000	1359358	533521	0.39	3.09
chr1A	26000001	27000000	1485096	570309	0.38	3.02
chr1A	27000001	28000000	1767975	608511	0.34	3.63
chr1A	28000001	29000000	1588858	637282	0.4	3.11
chr1A	29000001	30000000	1753517	676443	0.39	3.16
chr1A	30000001	31000000	2066703	726123	0.35	3.96
chr1A	31000001	32000000	1705427	677563	0.4	3.06
chr1A	32000001	33000000	1282472	413443	0.32	2.61
chr1A	33000001	34000000	869224	313508	0.36	2.51
chr1A	34000001	35000000	730316	237197	0.32	1.69
chr1A	35000001	36000000	387898	112825	0.29	1.16
chr1A	36000001	37000000	645941	204822	0.32	1.66
chr1A	37000001	38000000	1233390	385140	0.31	2.89
chr1A	38000001	39000000	1248176	402033	0.32	3.05
chr1A	39000001	40000000	1143278	402526	0.35	2.74
chr1A	40000001	40897126	470140	134198	0.29	1.41
chr1B	1	1000000	997053	317291	0.32	2.65
chr1B	1000001	2000000	1148650	415721	0.36	2.62
chr1B	2000001	3000000	2149637	723012	0.34	3.7
chr1B	3000001	4000000	1506108	488264	0.32	2.79
chr1B	4000001	5000000	2013188	700431	0.35	3.23
chr1B	5000001	6000000	1433885	531897	0.37	2.76
chr1B	6000001	7000000	1754107	692623	0.39	3.11
chr1B	7000001	8000000	1530361	626070	0.41	2.94
chr1B	8000001	9000000	1435890	578487	0.4	2.95
chr1B	9000001	10000000	1504852	621982	0.41	3.12
chr1B	10000001	11000000	1339360	534553	0.4	3.1
chr1B	11000001	12000000	1270455	516273	0.41	3
chr1B	12000001	13000000	1414887	539664	0.38	3.15
chr1B	13000001	14000000	1146619	461890	0.4	3.11
chr1B	14000001	15000000	1299615	517149	0.4	3.06
chr1B	15000001	16000000	1329194	517355	0.39	3.05
chr1B	16000001	17000000	1404382	543141	0.39	2.98
chr1B	17000001	18000000	1459878	575994	0.39	3.11
chr1B	18000001	19000000	1423330	546855	0.38	3.18
chr1B	19000001	20000000	836364	248778	0.3	3.6
chr1B	20000001	21000000	656634	153788	0.23	4.23
chr1B	21000001	22000000	918441	340031	0.37	2.97
chr1B	22000001	23000000	1465990	584630	0.4	3.12
chr1B	23000001	24000000	1222561	485970	0.4	3.15
chr1B	24000001	25000000	1356189	538832	0.4	3.08
chr1B	25000001	26000000	1407387	558037	0.4	3.02
chr1B	26000001	27000000	1350521	541531	0.4	3.01
chr1B	27000001	28000000	1267392	514636	0.41	2.96
chr1B	28000001	29000000	1205159	491117	0.41	3.02
chr1B	29000001	30000000	1393669	542009	0.39	3.03
chr1B	30000001	31000000	1182173	482538	0.41	3.02
chr1B	31000001	32000000	1023036	384078	0.38	2.68
chr1B	32000001	33000000	1321171	542823	0.41	2.94
chr1B	33000001	34000000	1207409	480840	0.4	2.71
chr1B	34000001	35000000	1580664	634225	0.4	2.82
chr1B	35000001	36000000	1991631	732851	0.37	3.22
chr1B	36000001	36702745	1170074	420914	0.36	3.31
chr2A	1	1000000	1549876	589938	0.38	2.99
chr2A	1000001	2000000	1709600	675618	0.4	2.72
chr2A	2000001	3000000	1651572	663590	0.4	2.91
chr2A	3000001	4000000	1616302	604529	0.37	3.13
chr2A	4000001	5000000	1508729	592175	0.39	3.09
chr2A	5000001	6000000	1594704	621051	0.39	3.17
chr2A	6000001	7000000	1476772	594545	0.4	3.06
chr2A	7000001	8000000	1465735	588867	0.4	3.11
chr2A	8000001	9000000	1350194	544692	0.4	2.87
chr2A	9000001	10000000	1456301	586117	0.4	3.1
chr2A	10000001	11000000	1504959	589526	0.39	3.16
chr2A	11000001	12000000	1296863	517288	0.4	2.89
chr2A	12000001	13000000	1509718	597439	0.4	3.12
chr2A	13000001	14000000	1503031	603594	0.4	3.2
chr2A	14000001	15000000	1345440	505377	0.38	3.09
chr2A	15000001	16000000	1608227	622586	0.39	3.32
chr2A	16000001	17000000	1656199	629104	0.38	3.28
chr2A	17000001	18000000	1420535	534137	0.38	3.15
chr2A	18000001	19000000	957954	316525	0.33	3.42
chr2A	19000001	20000000	1580697	573921	0.36	3.24
chr2A	20000001	21000000	934239	288942	0.31	3.27
chr2A	21000001	22000000	642337	163472	0.25	3.53
chr2A	22000001	23000000	1542532	564623	0.37	3.21
chr2A	23000001	24000000	1761973	700116	0.4	3.05
chr2A	24000001	25000000	1808282	719585	0.4	3.04
chr2A	25000001	26000000	1868374	709773	0.38	3.11
chr2A	26000001	27000000	1615674	603718	0.37	3.14
chr2A	27000001	28137009	1063048	402251	0.38	2.72
chr2B	1	1000000	1704796	557653	0.33	3.46
chr2B	1000001	2000000	1781362	692750	0.39	2.75
chr2B	2000001	3000000	1733835	685131	0.4	2.93
chr2B	3000001	4000000	1482104	556926	0.38	2.66
chr2B	4000001	5000000	1647817	610052	0.37	3.06
chr2B	5000001	6000000	1409983	567893	0.4	3.06
chr2B	6000001	7000000	1333023	502998	0.38	2.96
chr2B	7000001	8000000	1509798	590037	0.39	3.16
chr2B	8000001	9000000	1371047	531246	0.39	3.1
chr2B	9000001	10000000	2269577	909577	0.4	3.8
chr2B	10000001	11000000	2244537	823000	0.37	3.87
chr2B	11000001	12000000	1264607	499668	0.4	3.17
chr2B	12000001	13000000	1108859	443466	0.4	2.84
chr2B	13000001	14000000	1877874	737946	0.39	3.63
chr2B	14000001	15000000	1372656	537838	0.39	3.14
chr2B	15000001	16000000	1442392	576961	0.4	3.16
chr2B	16000001	17000000	1329113	514395	0.39	3.15
chr2B	17000001	18000000	1366311	528803	0.39	3.14
chr2B	18000001	19000000	1639608	623525	0.38	3.24
chr2B	19000001	20000000	1424699	554772	0.39	3.13
chr2B	20000001	21000000	846485	224999	0.27	3.75
chr2B	21000001	22000000	1169577	359558	0.31	3.68
chr2B	22000001	23000000	1557888	594002	0.38	3.2
chr2B	23000001	24000000	1383825	529371	0.38	3.03
chr2B	24000001	25000000	1522721	615525	0.4	3.13
chr2B	25000001	26000000	1741234	680997	0.39	3.21
chr2B	26000001	27000000	1932714	752713	0.39	3.11
chr2B	27000001	28000000	1800375	702813	0.39	3.03
chr2B	28000001	28700003	913023	318959	0.35	3.09
chr3A	1	1000000	645436	197433	0.31	2.63
chr3A	1000001	2000000	1451138	457699	0.32	3.18
chr3A	2000001	3000000	1003581	341025	0.34	2.79
chr3A	3000001	4000000	1760410	689034	0.39	3.19
chr3A	4000001	5000000	1509575	574166	0.38	2.89
chr3A	5000001	6000000	1948378	737085	0.38	3.26
chr3A	6000001	7000000	1896608	736886	0.39	3.12
chr3A	7000001	8000000	1537842	602108	0.39	3.14
chr3A	8000001	9000000	1495909	599924	0.4	3.17
chr3A	9000001	10000000	1507842	573080	0.38	3.08
chr3A	10000001	11000000	1445545	579132	0.4	3.11
chr3A	11000001	12000000	1457004	572683	0.39	3.17
chr3A	12000001	13000000	1125639	432853	0.38	2.84
chr3A	13000001	14000000	1547832	613822	0.4	3.15
chr3A	14000001	15000000	1427039	576029	0.4	3.2
chr3A	15000001	16000000	1403374	553102	0.39	3.2
chr3A	16000001	17000000	1539050	613063	0.4	3.2
chr3A	17000001	18000000	1487352	584460	0.39	3.2
chr3A	18000001	19000000	1486112	588079	0.4	3.17
chr3A	19000001	20000000	1539225	615954	0.4	3.13
chr3A	20000001	21000000	1500328	599323	0.4	3.12
chr3A	21000001	22000000	1480661	593501	0.4	3.18
chr3A	22000001	23000000	1641254	657992	0.4	3.2
chr3A	23000001	24000000	1404393	551913	0.39	2.95
chr3A	24000001	25000000	1625798	628986	0.39	3.05
chr3A	25000001	26000000	1204745	336875	0.28	2.77
chr3A	26000001	27000000	1352687	510554	0.38	2.9
chr3A	27000001	28000000	1722364	656848	0.38	2.9
chr3A	28000001	29000000	1570237	584462	0.37	3
chr3A	29000001	30000000	1013862	326491	0.32	2.75
chr3A	30000001	31000000	1000076	349921	0.35	2.3
chr3A	31000001	32000000	1192445	366896	0.31	2.67
chr3A	32000001	33000000	858855	287046	0.33	1.91
chr3A	33000001	34360084	1147850	346452	0.3	2.27
chr3B	1	1000000	1158358	401150	0.35	2.61
chr3B	1000001	2000000	969641	296795	0.31	2.71
chr3B	2000001	3000000	755463	265620	0.35	2.18
chr3B	3000001	4000000	759607	264187	0.35	2.31
chr3B	4000001	5000000	645869	221598	0.34	1.93
chr3B	5000001	6000000	1293474	428720	0.33	3.22
chr3B	6000001	7000000	873982	262077	0.3	2.88
chr3B	7000001	8000000	1469105	566991	0.39	3.08
chr3B	8000001	9000000	1590977	534686	0.34	3.04
chr3B	9000001	10000000	781545	248435	0.32	2.76
chr3B	10000001	11000000	933382	316051	0.34	2.62
chr3B	11000001	12000000	1167378	404430	0.35	2.78
chr3B	12000001	13000000	670119	199500	0.3	2.5
chr3B	13000001	14000000	1402368	438644	0.31	3.07
chr3B	14000001	15000000	966140	302005	0.31	2.4
chr3B	15000001	16000000	981051	306532	0.31	3.01
chr3B	16000001	17000000	1141736	375851	0.33	2.96
chr3B	17000001	18000000	1169760	340566	0.29	3.4
chr3B	18000001	19000000	1008737	296512	0.29	2.97
chr3B	19000001	20000000	777264	252687	0.33	2.47
chr3B	20000001	21000000	721620	210971	0.29	2.74
chr3B	21000001	22000000	692307	182417	0.26	2.98
chr3B	22000001	23000000	1048856	276308	0.26	4.2
chr3B	23000001	24000000	978825	296676	0.3	3.38
chr3B	24000001	25000000	1389807	524454	0.38	3.17
chr3B	25000001	26000000	1411791	487347	0.35	2.88
chr3B	26000001	27000000	1208075	436920	0.36	2.66
chr3B	27000001	28000000	1414707	519604	0.37	2.67
chr3B	28000001	29000000	1213002	480932	0.4	2.74
chr3B	29000001	30000000	1611364	627298	0.39	3.09
chr3B	30000001	31000000	1420995	541279	0.38	3.05
chr3B	31000001	32000000	1519637	592535	0.39	3.13
chr3B	32000001	33000000	1240810	498667	0.4	3.14
chr3B	33000001	34000000	1062376	400552	0.38	3.04
chr3B	34000001	35000000	1481961	586858	0.4	3.21
chr3B	35000001	36000000	1468450	582604	0.4	3.17
chr3B	36000001	37000000	1542134	610397	0.4	3.19
chr3B	37000001	38000000	1598603	631232	0.39	3.24
chr3B	38000001	39000000	1617291	625954	0.39	3.25
chr3B	39000001	40000000	1503617	559127	0.37	3.24
chr3B	40000001	41000000	1227365	437933	0.36	2.62
chr3B	41000001	42000000	1364560	471689	0.35	2.82
chr3B	42000001	43000000	1579340	590419	0.37	3.22
chr3B	43000001	44000000	1419044	574112	0.4	3.17
chr3B	44000001	45000000	1429609	551102	0.39	3.14
chr3B	45000001	46000000	1406699	560021	0.4	3.13
chr3B	46000001	47000000	1183164	460170	0.39	2.96
chr3B	47000001	48000000	952633	336334	0.35	2.56
chr3B	48000001	49000000	1540131	614080	0.4	3.24
chr3B	49000001	50000000	1468036	586692	0.4	3.05
chr3B	50000001	51000000	1440492	559607	0.39	3
chr3B	51000001	52000000	1331553	495510	0.37	2.73
chr3B	52000001	53000000	1137509	414336	0.36	2.84
chr3B	53000001	54000000	1407144	511205	0.36	2.83
chr3B	54000001	55000000	1131561	417410	0.37	2.45
chr3B	55000001	56000000	1673659	607616	0.36	2.95
chr3B	56000001	57000000	1613444	598986	0.37	3.1
chr3B	57000001	58000000	859101	259930	0.3	2.28
chr3B	58000001	59000000	2542091	723059	0.28	3.96
chr3B	59000001	60000000	1599394	456778	0.29	3.26
chr3B	60000001	61000000	876014	276068	0.32	2.08
chr3B	61000001	62000000	542301	165505	0.31	1.65
chr3B	62000001	63000000	438479	134057	0.31	1.66
chr3B	63000001	64159174	409735	128373	0.31	1.34
chr4A	1	1000000	695014	207825	0.3	2.3
chr4A	1000001	2000000	967835	234089	0.24	2.81
chr4A	2000001	3000000	659120	188248	0.29	1.76
chr4A	3000001	4000000	686627	202649	0.3	1.76
chr4A	4000001	5000000	564830	166609	0.29	1.63
chr4A	5000001	6000000	1029921	324264	0.31	2.43
chr4A	6000001	7000000	1354623	427760	0.32	2.83
chr4A	7000001	8000000	1234586	419532	0.34	2.64
chr4A	8000001	9000000	2247133	711107	0.32	4
chr4A	9000001	10000000	701342	217792	0.31	1.87
chr4A	10000001	11000000	793468	230001	0.29	2.05
chr4A	11000001	12000000	761338	217682	0.29	2.09
chr4A	12000001	13000000	859626	257108	0.3	2.18
chr4A	13000001	14000000	733433	210750	0.29	1.94
chr4A	14000001	15000000	694030	195784	0.28	1.97
chr4A	15000001	16000000	562297	160156	0.28	1.65
chr4A	16000001	17000000	2038076	536672	0.26	4.19
chr4A	17000001	18000000	883394	248112	0.28	2.39
chr4A	18000001	19000000	628958	177345	0.28	1.65
chr4A	19000001	20000000	935402	235091	0.25	2.35
chr4A	20000001	21000000	864742	278705	0.32	2.4
chr4A	21000001	22000000	1093920	356324	0.33	2.82
chr4A	22000001	23000000	795314	272741	0.34	2.76
chr4A	23000001	24000000	1625938	587371	0.36	3.03
chr4A	24000001	25000000	1317684	470470	0.36	3.03
chr4A	25000001	26000000	1158770	380068	0.33	3.58
chr4A	26000001	27000000	1297178	477521	0.37	3.18
chr4A	27000001	28000000	1598338	586486	0.37	3.3
chr4A	28000001	29000000	1293605	496022	0.38	2.81
chr4A	29000001	30000000	1821360	697577	0.38	3.17
chr4A	30000001	31000000	1770381	688822	0.39	3.28
chr4A	31000001	32000000	1244295	456355	0.37	2.87
chr4A	32000001	33000000	1671847	668245	0.4	3.22
chr4A	33000001	34000000	1707664	693776	0.41	3.18
chr4A	34000001	35000000	1500462	606809	0.4	3.03
chr4A	35000001	36000000	1116478	402822	0.36	3.05
chr4A	36000001	37000000	1523524	564552	0.37	2.95
chr4A	37000001	38000000	1653815	659121	0.4	3.15
chr4A	38000001	39000000	1635877	658986	0.4	3.1
chr4A	39000001	40000000	1782726	720074	0.4	3.09
chr4A	40000001	41000000	1924969	759858	0.39	3.03
chr4A	41000001	42000000	1952772	724131	0.37	3.11
chr4A	42000001	42573681	744415	266060	0.36	3.1
chr4B	1	1000000	1328071	429356	0.32	2.88
chr4B	1000001	2000000	1337147	456771	0.34	2.82
chr4B	2000001	3000000	1386468	495566	0.36	2.83
chr4B	3000001	4000000	1537768	587076	0.38	2.91
chr4B	4000001	5000000	1632112	602640	0.37	2.96
chr4B	5000001	6000000	957491	322165	0.34	2.65
chr4B	6000001	7000000	1719727	576974	0.34	3.13
chr4B	7000001	8000000	1140088	398715	0.35	2.77
chr4B	8000001	9000000	1570990	542759	0.35	3.4
chr4B	9000001	10000000	1771235	677594	0.38	3.19
chr4B	10000001	11000000	1736252	659723	0.38	3.12
chr4B	11000001	12000000	1532708	592594	0.39	3.2
chr4B	12000001	13000000	560352	132237	0.24	4.26
chr4B	13000001	14000000	1136733	415566	0.37	3.18
chr4B	14000001	15000000	1659361	627493	0.38	3.15
chr4B	15000001	16000000	1616346	644598	0.4	3.18
chr4B	16000001	17000000	1490432	582138	0.39	3.04
chr4B	17000001	18000000	1393556	569427	0.41	3.11
chr4B	18000001	19000000	1321415	525302	0.4	3.06
chr4B	19000001	20000000	1379672	570382	0.41	3.14
chr4B	20000001	21000000	1433542	556900	0.39	3.07
chr4B	21000001	22000000	1755159	693098	0.39	3.54
chr4B	22000001	23000000	2815218	1026785	0.36	4.13
chr4B	23000001	24000000	1390966	548401	0.39	3.05
chr4B	24000001	25000000	1341129	536993	0.4	3.05
chr4B	25000001	26000000	1280282	511680	0.4	3.04
chr4B	26000001	27000000	1560945	629250	0.4	3.07
chr4B	27000001	28000000	1832529	717251	0.39	2.99
chr4B	28000001	29259740	2077866	812422	0.39	2.89
chr5A	1	1000000	1545641	585697	0.38	2.89
chr5A	1000001	2000000	1585401	620268	0.39	2.8
chr5A	2000001	3000000	1729919	686111	0.4	2.85
chr5A	3000001	4000000	1436052	562869	0.39	2.82
chr5A	4000001	5000000	1540241	604361	0.39	3.13
chr5A	5000001	6000000	1394423	555716	0.4	3.09
chr5A	6000001	7000000	1530467	612231	0.4	3.11
chr5A	7000001	8000000	1536985	588239	0.38	3.22
chr5A	8000001	9000000	1361462	543649	0.4	3.1
chr5A	9000001	10000000	1370757	548445	0.4	3.23
chr5A	10000001	11000000	1537095	609333	0.4	3.07
chr5A	11000001	12000000	1368388	536197	0.39	3.11
chr5A	12000001	13000000	1383648	555469	0.4	3.17
chr5A	13000001	14000000	1314042	514393	0.39	3.04
chr5A	14000001	15000000	1245339	493263	0.4	2.97
chr5A	15000001	16000000	1371657	547736	0.4	3.16
chr5A	16000001	17000000	1396570	542245	0.39	3.18
chr5A	17000001	18000000	1656754	648986	0.39	3.17
chr5A	18000001	19000000	1565350	582915	0.37	3.38
chr5A	19000001	20000000	1404822	553605	0.39	2.97
chr5A	20000001	21000000	1342758	526217	0.39	2.91
chr5A	21000001	22000000	1432554	551809	0.39	3.02
chr5A	22000001	23000000	1445478	569427	0.39	3.14
chr5A	23000001	24000000	1529792	586843	0.38	3.03
chr5A	24000001	25000000	1567714	605917	0.39	3.16
chr5A	25000001	26000000	1537574	613915	0.4	3.14
chr5A	26000001	27000000	1717706	653743	0.38	3.2
chr5A	27000001	28000000	1668475	656318	0.39	3.21
chr5A	28000001	29000000	876224	279617	0.32	3.49
chr5A	29000001	30000000	726634	264600	0.36	2.22
chr5A	30000001	31000000	1271394	478610	0.38	2.69
chr5A	31000001	32000000	1617438	600476	0.37	3.32
chr5A	32000001	33000000	1103375	336874	0.31	3.6
chr5A	33000001	34000000	984623	314547	0.32	3.14
chr5A	34000001	35000000	1866970	714471	0.38	3.14
chr5A	35000001	36000000	1678065	640374	0.38	3.16
chr5A	36000001	36903395	1350342	459335	0.34	3.06
chr5B	1	1000000	1783081	703403	0.39	3.06
chr5B	1000001	2000000	1883441	749707	0.4	3.06
chr5B	2000001	3000000	1669732	668262	0.4	3.08
chr5B	3000001	4000000	1374720	536737	0.39	2.99
chr5B	4000001	5000000	1485564	590547	0.4	3.15
chr5B	5000001	6000000	1467929	578029	0.39	3.17
chr5B	6000001	7000000	1930197	655139	0.34	4.16
chr5B	7000001	8000000	1281231	509601	0.4	3.13
chr5B	8000001	9000000	1389566	543074	0.39	3.22
chr5B	9000001	10000000	1185864	463130	0.39	3.08
chr5B	10000001	11000000	1255758	491862	0.39	3.07
chr5B	11000001	12000000	1294348	508520	0.39	3.17
chr5B	12000001	13000000	1299605	519705	0.4	3.07
chr5B	13000001	14000000	1279257	496819	0.39	3.12
chr5B	14000001	15000000	1427958	554611	0.39	3.19
chr5B	15000001	16000000	1446027	560189	0.39	3.15
chr5B	16000001	17000000	2096360	827393	0.39	4
chr5B	17000001	18000000	1342823	534728	0.4	3.1
chr5B	18000001	19000000	1444014	563739	0.39	3.1
chr5B	19000001	20000000	1394893	533197	0.38	3.17
chr5B	20000001	21000000	1614999	611484	0.38	3.28
chr5B	21000001	22000000	1452246	572042	0.39	3.01
chr5B	22000001	23000000	1198895	477396	0.4	3.06
chr5B	23000001	24000000	1223720	428212	0.35	3.5
chr5B	24000001	25000000	686635	170209	0.25	3.79
chr5B	25000001	26000000	631580	174158	0.28	3.79
chr5B	26000001	27000000	1396183	529079	0.38	3.22
chr5B	27000001	28000000	1472470	556235	0.38	3.1
chr5B	28000001	29000000	1329157	500708	0.38	2.98
chr5B	29000001	30000000	1425683	562738	0.39	3.09
chr5B	30000001	31000000	1378895	518019	0.38	3.1
chr5B	31000001	32000000	1459049	591061	0.41	2.98
chr5B	32000001	33000000	1370086	549632	0.4	2.76
chr5B	33000001	34000000	1731164	667583	0.39	2.88
chr5B	34000001	35066000	1767345	645921	0.37	3.1
chr6A	1	1000000	1666589	642408	0.39	3.17
chr6A	1000001	2000000	1808637	711264	0.39	2.95
chr6A	2000001	3000000	1729473	700704	0.41	2.95
chr6A	3000001	4000000	1544299	606025	0.39	2.96
chr6A	4000001	5000000	1389116	568678	0.41	2.94
chr6A	5000001	6000000	1483196	582793	0.39	3.06
chr6A	6000001	7000000	1373847	558870	0.41	3.11
chr6A	7000001	8000000	1429654	571489	0.4	3.12
chr6A	8000001	9000000	1603046	616624	0.38	3.28
chr6A	9000001	10000000	1240357	420337	0.34	3.42
chr6A	10000001	11000000	1332871	479221	0.36	3.19
chr6A	11000001	12000000	1004208	256732	0.26	4.22
chr6A	12000001	13000000	1017520	352531	0.35	3.47
chr6A	13000001	14000000	1268199	511084	0.4	3.1
chr6A	14000001	15000000	1610220	636363	0.4	3.09
chr6A	15000001	16000000	1498530	608842	0.41	3.07
chr6A	16000001	17000000	1549040	620754	0.4	3.08
chr6A	17000001	18000000	1493799	608762	0.41	2.98
chr6A	18000001	19000000	1509821	611963	0.41	3.07
chr6A	19000001	20000000	1377543	562930	0.41	2.91
chr6A	20000001	21000000	1542266	632349	0.41	3.12
chr6A	21000001	22000000	1315005	540537	0.41	2.99
chr6A	22000001	23000000	1363358	550438	0.4	3.05
chr6A	23000001	24000000	1541679	635485	0.41	3.05
chr6A	24000001	25000000	1440751	590158	0.41	2.98
chr6A	25000001	26000000	1439187	579211	0.4	3.05
chr6A	26000001	27000000	1485930	600092	0.4	2.93
chr6A	27000001	28000000	1717551	707782	0.41	2.89
chr6A	28000001	29000000	1631225	663793	0.41	2.77
chr6A	29000001	29499805	786908	308521	0.39	3.16
chr6B	1	1000000	1101196	436390	0.4	3.22
chr6B	1000001	2000000	1941794	707689	0.36	3.04
chr6B	2000001	3000000	1788536	720246	0.4	3.03
chr6B	3000001	4000000	1391123	548685	0.39	3.03
chr6B	4000001	5000000	1500705	594784	0.4	3.09
chr6B	5000001	6000000	1481238	581013	0.39	3.12
chr6B	6000001	7000000	1416368	561102	0.4	3.18
chr6B	7000001	8000000	1337159	533123	0.4	3.11
chr6B	8000001	9000000	1377962	523929	0.38	3.24
chr6B	9000001	10000000	777332	247109	0.32	3.56
chr6B	10000001	11000000	822367	208270	0.25	3.87
chr6B	11000001	12000000	1397018	519107	0.37	3.21
chr6B	12000001	13000000	1349142	503208	0.37	3.15
chr6B	13000001	14000000	1390016	539221	0.39	3.16
chr6B	14000001	15000000	1707490	592583	0.35	3.91
chr6B	15000001	16000000	1377477	539686	0.39	3.09
chr6B	16000001	17000000	1433460	557844	0.39	3.06
chr6B	17000001	18000000	1403603	555659	0.4	3.11
chr6B	18000001	19000000	1240318	497717	0.4	3.08
chr6B	19000001	20000000	1206610	493840	0.41	3.09
chr6B	20000001	21000000	1233593	495756	0.4	3.07
chr6B	21000001	22000000	1188699	470294	0.4	2.99
chr6B	22000001	23000000	1389506	555496	0.4	3.02
chr6B	23000001	24000000	1398640	561232	0.4	3.03
chr6B	24000001	25000000	2871582	1109063	0.39	4.21
chr6B	25000001	26000000	1637205	653460	0.4	2.92
chr6B	26000001	27000000	1586728	630077	0.4	2.74
chr6B	27000001	28218437	1761760	672598	0.38	2.88
chr7A	1	1000000	1925967	510457	0.27	3.32
chr7A	1000001	2000000	1242046	440273	0.35	2.79
chr7A	2000001	3000000	1268131	465166	0.37	2.89
chr7A	3000001	4000000	1466187	481198	0.33	3.04
chr7A	4000001	5000000	1040223	367837	0.35	2.13
chr7A	5000001	6000000	992178	277381	0.28	2.29
chr7A	6000001	7000000	1591366	437412	0.27	2.69
chr7A	7000001	8000000	1660740	536585	0.32	2.76
chr7A	8000001	9000000	1647322	645171	0.39	2.92
chr7A	9000001	10000000	1718261	693166	0.4	2.97
chr7A	10000001	11000000	1684768	669199	0.4	3
chr7A	11000001	12000000	1939827	740475	0.38	3.13
chr7A	12000001	13000000	1583845	636371	0.4	3.12
chr7A	13000001	14000000	1466503	582186	0.4	3.19
chr7A	14000001	15000000	1312562	511201	0.39	3.04
chr7A	15000001	16000000	1472004	576298	0.39	3.22
chr7A	16000001	17000000	1414826	551524	0.39	3.21
chr7A	17000001	18000000	1483734	569064	0.38	3.18
chr7A	18000001	19000000	1466549	582840	0.4	3.13
chr7A	19000001	20000000	1521895	593878	0.39	3.24
chr7A	20000001	21000000	1942603	783349	0.4	3.7
chr7A	21000001	22000000	1441405	561492	0.39	3.18
chr7A	22000001	23000000	1483894	581992	0.39	3.1
chr7A	23000001	24000000	1416629	570630	0.4	3.2
chr7A	24000001	25000000	1413533	560084	0.4	3.06
chr7A	25000001	26000000	1444099	554989	0.38	2.89
chr7A	26000001	27000000	1593642	598772	0.38	3.04
chr7A	27000001	28000000	1554229	625033	0.4	3.19
chr7A	28000001	29000000	963126	349517	0.36	2.94
chr7A	29000001	30000000	580825	176963	0.3	3.57
chr7A	30000001	31000000	813326	190698	0.23	4.35
chr7A	31000001	32000000	1060265	286002	0.27	4.04
chr7A	32000001	33000000	1170714	410519	0.35	3.36
chr7A	33000001	34000000	1541918	608071	0.39	3.11
chr7A	34000001	35000000	1644854	654516	0.4	3.22
chr7A	35000001	36000000	1429311	550280	0.38	3.05
chr7A	36000001	37000000	1497259	551560	0.37	3.3
chr7A	37000001	38000000	1612567	622083	0.39	3.2
chr7A	38000001	39000000	1606176	617672	0.38	3.14
chr7A	39000001	40000000	1718345	647816	0.38	3.13
chr7A	40000001	41000000	1586619	619184	0.39	2.98
chr7A	41000001	42000000	1839311	699687	0.38	3.04
chr7A	42000001	43000000	1608387	624362	0.39	2.87
chr7A	43000001	44000000	1592940	591984	0.37	3.07
chr7A	44000001	45000000	802336	252865	0.32	2.71
chr7A	45000001	45653107	518962	171521	0.33	2.19
chr7B	1	1000000	1581020	549271	0.35	3.06
chr7B	1000001	2000000	1549865	553788	0.36	2.93
chr7B	2000001	3000000	908640	311899	0.34	2.57
chr7B	3000001	4000000	1731890	582166	0.34	3.05
chr7B	4000001	5000000	1850343	690414	0.37	3.24
chr7B	5000001	6000000	1619037	651866	0.4	3.14
chr7B	6000001	7000000	1585712	635076	0.4	3.05
chr7B	7000001	8000000	1353010	542647	0.4	2.91
chr7B	8000001	9000000	1254398	503107	0.4	2.98
chr7B	9000001	10000000	1324419	519626	0.39	3.01
chr7B	10000001	11000000	1261765	502740	0.4	3.19
chr7B	11000001	12000000	1018371	389756	0.38	3.07
chr7B	12000001	13000000	1175615	460563	0.39	3.15
chr7B	13000001	14000000	1335328	528043	0.4	3.13
chr7B	14000001	15000000	1311481	524568	0.4	3.21
chr7B	15000001	16000000	1150044	453871	0.39	3.17
chr7B	16000001	17000000	1291857	513781	0.4	3.2
chr7B	17000001	18000000	1690637	572131	0.34	4.28
chr7B	18000001	19000000	1256150	489890	0.39	3.2
chr7B	19000001	20000000	1484008	568207	0.38	3.31
chr7B	20000001	21000000	1319432	519364	0.39	3.13
chr7B	21000001	22000000	1286066	500552	0.39	3.08
chr7B	22000001	23000000	1102011	429821	0.39	2.99
chr7B	23000001	24000000	1228304	465101	0.38	3.12
chr7B	24000001	25000000	1445071	555163	0.38	3.17
chr7B	25000001	26000000	1380316	538526	0.39	3.19
chr7B	26000001	27000000	1232792	484565	0.39	3.12
chr7B	27000001	28000000	1107380	432642	0.39	3.07
chr7B	28000001	29000000	1050601	399007	0.38	3.38
chr7B	29000001	30000000	1054838	351229	0.33	3.59
chr7B	30000001	31000000	984610	292996	0.3	4.58
chr7B	31000001	32000000	1189988	371335	0.31	3.79
chr7B	32000001	33000000	1326236	489536	0.37	3.24
chr7B	33000001	34000000	1370584	513673	0.37	3.22
chr7B	34000001	35000000	1436373	555501	0.39	3.18
chr7B	35000001	36000000	1622772	637589	0.39	3.07
chr7B	36000001	37000000	1640171	630033	0.38	3.33
chr7B	37000001	38000000	2399860	921452	0.38	3.6
chr7B	38000001	39000000	1727814	664674	0.38	3.02
chr7B	39000001	40000000	1284551	447016	0.35	2.25
chr7B	40000001	41000000	927025	323284	0.35	2.21
chr7B	41000001	42000000	742157	245057	0.33	1.81
chr7B	42000001	43000000	1646264	572532	0.35	3.05
chr7B	43000001	43450849	681763	222734	0.33	3.1
chr8A	1	1000000	1012921	336512	0.33	3.16
chr8A	1000001	2000000	1597416	586039	0.37	3.2
chr8A	2000001	3000000	1467735	545195	0.37	3.05
chr8A	3000001	4000000	1767188	693036	0.39	3.15
chr8A	4000001	5000000	1732621	681439	0.39	3.03
chr8A	5000001	6000000	1459257	529123	0.36	3.14
chr8A	6000001	7000000	1769401	635134	0.36	3.17
chr8A	7000001	8000000	1899016	745903	0.39	3.24
chr8A	8000001	9000000	1058108	382403	0.36	2.1
chr8A	9000001	10000000	1364987	542050	0.4	2.95
chr8A	10000001	11000000	1195374	460140	0.38	2.76
chr8A	11000001	12000000	1544843	599063	0.39	3.1
chr8A	12000001	13000000	1613962	629610	0.39	3.15
chr8A	13000001	14000000	1482856	598732	0.4	3.1
chr8A	14000001	15000000	1576456	602542	0.38	3.19
chr8A	15000001	16000000	1459178	589961	0.4	3.14
chr8A	16000001	17000000	1410974	543833	0.39	3.23
chr8A	17000001	18000000	1335604	532773	0.4	3.08
chr8A	18000001	19000000	1325552	541938	0.41	3.08
chr8A	19000001	20000000	1490328	592724	0.4	3.14
chr8A	20000001	21000000	1503105	587675	0.39	3.05
chr8A	21000001	22000000	1496214	579118	0.39	3.01
chr8A	22000001	23000000	1613447	621066	0.38	3.11
chr8A	23000001	24000000	1686885	666357	0.4	3.01
chr8A	24000001	25000000	1517811	587363	0.39	2.93
chr8A	25000001	26000000	1413969	511129	0.36	2.54
chr8A	26000001	27000000	1533975	569685	0.37	2.82
chr8A	27000001	27457764	564091	203533	0.36	2.93
chr8B	1	1000000	1774115	621487	0.35	3.25
chr8B	1000001	2000000	1273118	443070	0.35	3.06
chr8B	2000001	3000000	649050	218819	0.34	2.3
chr8B	3000001	4000000	950560	342980	0.36	2.48
chr8B	4000001	5000000	1439003	523782	0.36	3.11
chr8B	5000001	6000000	1835514	693742	0.38	3.12
chr8B	6000001	7000000	1543478	589736	0.38	3.03
chr8B	7000001	8000000	1781500	690559	0.39	3.1
chr8B	8000001	9000000	1490652	532690	0.36	3.33
chr8B	9000001	10000000	1277602	471263	0.37	2.86
chr8B	10000001	11000000	1528875	591267	0.39	3.09
chr8B	11000001	12000000	1345242	498911	0.37	3.16
chr8B	12000001	13000000	1350923	516484	0.38	3.05
chr8B	13000001	14000000	1132094	435833	0.38	2.91
chr8B	14000001	15000000	1402425	544617	0.39	3.15
chr8B	15000001	16000000	1372831	545714	0.4	3.16
chr8B	16000001	17000000	1324101	525590	0.4	3.07
chr8B	17000001	18000000	1279843	495419	0.39	3.02
chr8B	18000001	19000000	1191013	482431	0.41	3.06
chr8B	19000001	20000000	1325965	515854	0.39	3.13
chr8B	20000001	21000000	1220514	483572	0.4	3.11
chr8B	21000001	22000000	1220146	489263	0.4	3.08
chr8B	22000001	23000000	1326382	524294	0.4	3.13
chr8B	23000001	24000000	1268039	500170	0.39	3.07
chr8B	24000001	25000000	1581340	599704	0.38	3.09
chr8B	25000001	26000000	1477159	566034	0.38	3.07
chr8B	26000001	27000000	1395339	516606	0.37	2.91
chr8B	27000001	28000000	1545233	606393	0.39	2.83
chr8B	28000001	29000000	2075165	746563	0.36	3.37
chr8B	29000001	30398283	1775663	653730	0.37	2.63
chr9A	1	1000000	1871147	683238	0.37	3.71
chr9A	1000001	2000000	2113256	779922	0.37	3.71
chr9A	2000001	3000000	2115023	842113	0.4	3.85
chr9A	3000001	4000000	1883490	782827	0.42	3.83
chr9A	4000001	5000000	2010005	801385	0.4	4.01
chr9A	5000001	6000000	1690367	688814	0.41	4.01
chr9A	6000001	7000000	2007086	800843	0.4	4.11
chr9A	7000001	8000000	2191096	871463	0.4	4.13
chr9A	8000001	9000000	1951452	783925	0.4	3.99
chr9A	9000001	10000000	1643016	671402	0.41	4.09
chr9A	10000001	11000000	1770213	727612	0.41	4.13
chr9A	11000001	12000000	1568556	621844	0.4	3.75
chr9A	12000001	13000000	2032136	807643	0.4	4.1
chr9A	13000001	14000000	1878829	754834	0.4	4.01
chr9A	14000001	15000000	1805770	716708	0.4	4.07
chr9A	15000001	16000000	1846161	713627	0.39	4.13
chr9A	16000001	17000000	2149572	831132	0.39	4.18
chr9A	17000001	18000000	2166067	816174	0.38	4.27
chr9A	18000001	19000000	2108733	817223	0.39	4.18
chr9A	19000001	20000000	1194579	361645	0.3	4.32
chr9A	20000001	21000000	927986	211940	0.23	5.05
chr9A	21000001	22000000	1373727	466461	0.34	4.55
chr9A	22000001	23000000	2166544	825145	0.38	4.34
chr9A	23000001	24000000	2187086	824337	0.38	4.27
chr9A	24000001	25000000	2191649	841541	0.38	4.06
chr9A	25000001	26000000	1753979	729482	0.42	4.07
chr9A	26000001	27000000	1877001	810857	0.43	4.34
chr9A	27000001	28000000	912729	318828	0.35	3.94
chr9A	28000001	29000000	1677407	604428	0.36	4.14
chr9A	29000001	29602934	775320	272560	0.35	3.44
chr9B	1	1000000	957214	316669	0.33	2.78
chr9B	1000001	2000000	1163752	295047	0.25	2.6
chr9B	2000001	3000000	851654	247464	0.29	2.23
chr9B	3000001	4000000	1172145	330086	0.28	2.37
chr9B	4000001	5000000	972304	356039	0.37	2.27
chr9B	5000001	6000000	1445611	553167	0.38	2.76
chr9B	6000001	7000000	1432330	572682	0.4	2.81
chr9B	7000001	8000000	1557123	628186	0.4	2.89
chr9B	8000001	9000000	1346572	522784	0.39	2.98
chr9B	9000001	10000000	1520059	591633	0.39	3.07
chr9B	10000001	11000000	1176558	465791	0.4	3.03
chr9B	11000001	12000000	1365726	549342	0.4	3.05
chr9B	12000001	13000000	1387707	544401	0.39	3.13
chr9B	13000001	14000000	1230555	480935	0.39	3.04
chr9B	14000001	15000000	1433747	535711	0.37	3.18
chr9B	15000001	16000000	1255256	495439	0.39	3.19
chr9B	16000001	17000000	1287707	513705	0.4	3.27
chr9B	17000001	18000000	1405951	546377	0.39	3.23
chr9B	18000001	19000000	1332478	522184	0.39	2.98
chr9B	19000001	20000000	1178983	466217	0.4	2.9
chr9B	20000001	21000000	1334889	521403	0.39	3.13
chr9B	21000001	22000000	1395789	553812	0.4	3.13
chr9B	22000001	23000000	1262697	492496	0.39	3.13
chr9B	23000001	24000000	1534730	604398	0.39	3.23
chr9B	24000001	25000000	1519253	596388	0.39	3.18
chr9B	25000001	26000000	1549115	594454	0.38	3.11
chr9B	26000001	27000000	1712062	677460	0.4	3.18
chr9B	27000001	28000000	1584172	617633	0.39	3.04
chr9B	28000001	29000000	1112074	391523	0.35	2.63
chr9B	29000001	30000000	1611764	568572	0.35	3.05
chr9B	30000001	31000000	1729955	682400	0.39	3.06
chr9B	31000001	32000000	1880305	732577	0.39	3.1
chr9B	32000001	33000000	1258355	421978	0.34	3.84
chr9B	33000001	34000000	1844242	592783	0.32	3.7
chr9B	34000001	34409320	730406	189535	0.26	4.54
chr10A	1	1000000	1490332	552278	0.37	2.81
chr10A	1000001	2000000	1767662	666904	0.38	2.91
chr10A	2000001	3000000	1706046	672206	0.39	2.95
chr10A	3000001	4000000	1462636	588757	0.4	2.9
chr10A	4000001	5000000	1537832	599439	0.39	3.08
chr10A	5000001	6000000	1186335	436400	0.37	3.05
chr10A	6000001	7000000	1492554	601450	0.4	3.12
chr10A	7000001	8000000	1553954	621499	0.4	3.14
chr10A	8000001	9000000	1566783	625773	0.4	3.15
chr10A	9000001	10000000	1376967	543379	0.39	2.92
chr10A	10000001	11000000	1576791	621107	0.39	3.15
chr10A	11000001	12000000	1478967	597399	0.4	3.11
chr10A	12000001	13000000	1534871	586301	0.38	2.97
chr10A	13000001	14000000	1479390	593936	0.4	3.14
chr10A	14000001	15000000	1501654	588285	0.39	3.03
chr10A	15000001	16000000	1650253	662341	0.4	3.09
chr10A	16000001	17000000	1299585	490929	0.38	2.95
chr10A	17000001	18000000	1814335	714657	0.39	3.12
chr10A	18000001	19000000	1912786	757596	0.4	3.12
chr10A	19000001	20000000	1679530	609433	0.36	3.11
chr10A	20000001	21000000	1835943	715246	0.39	3.13
chr10A	21000001	22316396	1149731	376062	0.33	2.65
chr10B	1	1000000	1562748	574581	0.37	2.8
chr10B	1000001	2000000	1441813	528960	0.37	2.85
chr10B	2000001	3000000	2137330	604837	0.28	3.98
chr10B	3000001	4000000	1506939	586697	0.39	3.01
chr10B	4000001	5000000	1596126	617969	0.39	3.05
chr10B	5000001	6000000	1507303	593252	0.39	3.09
chr10B	6000001	7000000	1537895	598925	0.39	3.16
chr10B	7000001	8000000	1383926	541422	0.39	3.18
chr10B	8000001	9000000	1483715	591853	0.4	3.17
chr10B	9000001	10000000	1439475	568503	0.39	3.09
chr10B	10000001	11000000	1381673	541482	0.39	3.12
chr10B	11000001	12000000	1364257	552791	0.41	3.1
chr10B	12000001	13000000	1416759	564990	0.4	3.07
chr10B	13000001	14000000	1494271	565801	0.38	2.98
chr10B	14000001	15000000	1326509	501148	0.38	2.98
chr10B	15000001	16000000	1529125	609799	0.4	3.07
chr10B	16000001	17000000	1522284	601418	0.4	3.13
chr10B	17000001	18000000	1759582	675227	0.38	3.21
chr10B	18000001	19000000	1628307	642051	0.39	3.12
chr10B	19000001	20000000	1668819	650694	0.39	2.98
chr10B	20000001	21000000	1623993	616560	0.38	3.09
chr10B	21000001	22000000	1909093	745360	0.39	3.11
chr10B	22000001	23000000	1269026	431785	0.34	3.31
chr10B	23000001	23430943	633235	215497	0.34	2.79
chr11A	1	1000000	1367689	507039	0.37	2.72
chr11A	1000001	2000000	588868	208445	0.35	1.8
chr11A	2000001	3000000	1663897	648028	0.39	2.69
chr11A	3000001	4000000	1755849	696908	0.4	3.03
chr11A	4000001	5000000	1495027	570870	0.38	3.07
chr11A	5000001	6000000	1149758	432002	0.38	2.52
chr11A	6000001	7000000	1433393	572518	0.4	3.02
chr11A	7000001	8000000	1479042	583207	0.39	3.15
chr11A	8000001	9000000	1438607	580724	0.4	3.08
chr11A	9000001	10000000	1473190	580570	0.39	3.12
chr11A	10000001	11000000	1463774	584513	0.4	3.13
chr11A	11000001	12000000	1526157	610040	0.4	3.13
chr11A	12000001	13000000	1524792	612554	0.4	3.09
chr11A	13000001	14000000	1326794	521830	0.39	3.1
chr11A	14000001	15000000	1666442	653459	0.39	3.06
chr11A	15000001	16000000	1652052	650090	0.39	3.16
chr11A	16000001	17000000	1617440	637725	0.39	3.07
chr11A	17000001	18000000	1579400	609305	0.39	3.17
chr11A	18000001	19000000	1793092	660069	0.37	3.37
chr11A	19000001	20000000	1919349	731364	0.38	3.3
chr11A	20000001	21000000	1636951	607189	0.37	3.2
chr11A	21000001	22000000	1685119	579880	0.34	3.34
chr11A	22000001	23000000	1260549	413615	0.33	3.3
chr11A	23000001	23560082	739586	233406	0.32	3.59
chr11B	1	1000000	1781986	645978	0.36	3.22
chr11B	1000001	2000000	1996543	746895	0.37	3.16
chr11B	2000001	3000000	1260228	444002	0.35	3.23
chr11B	3000001	4000000	1018973	329562	0.32	3.45
chr11B	4000001	5000000	1821044	664974	0.37	3.25
chr11B	5000001	6000000	1612970	634516	0.39	3.15
chr11B	6000001	7000000	1437001	535305	0.37	3.13
chr11B	7000001	8000000	1505620	603087	0.4	3.01
chr11B	8000001	9000000	1414427	528052	0.37	3.05
chr11B	9000001	10000000	1480714	574204	0.39	3.14
chr11B	10000001	11000000	1332639	523877	0.39	3.07
chr11B	11000001	12000000	1601060	568237	0.35	3.88
chr11B	12000001	13000000	1281690	507087	0.4	3.06
chr11B	13000001	14000000	1355288	546221	0.4	3.1
chr11B	14000001	15000000	1333581	528858	0.4	3.1
chr11B	15000001	16000000	1275803	500031	0.39	3.06
chr11B	16000001	17000000	1277645	512707	0.4	3.06
chr11B	17000001	18000000	1494858	592752	0.4	3.1
chr11B	18000001	19000000	1479654	593714	0.4	3.05
chr11B	19000001	20000000	1581873	632424	0.4	3.09
chr11B	20000001	21000000	1613210	640985	0.4	2.84
chr11B	21000001	22000000	1808893	680915	0.38	2.83
chr11B	22000001	23153646	1623947	580903	0.36	2.94
chr12A	1	1000000	1556430	594064	0.38	2.97
chr12A	1000001	2000000	1892728	694137	0.37	3
chr12A	2000001	3000000	1584607	615155	0.39	2.92
chr12A	3000001	4000000	1465298	586188	0.4	2.84
chr12A	4000001	5000000	1424414	562154	0.39	2.93
chr12A	5000001	6000000	1566883	618136	0.39	3.09
chr12A	6000001	7000000	1495390	601662	0.4	3.14
chr12A	7000001	8000000	1451142	583826	0.4	2.98
chr12A	8000001	9000000	1480596	588350	0.4	3.02
chr12A	9000001	10000000	1410448	568986	0.4	3.11
chr12A	10000001	11000000	1750170	651361	0.37	3.33
chr12A	11000001	12000000	1573820	626016	0.4	3.09
chr12A	12000001	13000000	1383192	545782	0.39	2.99
chr12A	13000001	14000000	1544817	627061	0.41	3.08
chr12A	14000001	15000000	1235004	458485	0.37	3.34
chr12A	15000001	16000000	753971	238974	0.32	3.9
chr12A	16000001	17000000	740972	261231	0.35	3.11
chr12A	17000001	18000000	1547193	584280	0.38	3.15
chr12A	18000001	19000000	1662644	622181	0.37	3.14
chr12A	19000001	20000000	1423046	539687	0.38	3.05
chr12A	20000001	21000000	1581918	621811	0.39	3.09
chr12A	21000001	22000000	1581477	617279	0.39	2.98
chr12A	22000001	23000000	1689744	646848	0.38	3.06
chr12A	23000001	24000000	1768678	705228	0.4	2.92
chr12A	24000001	24812728	1231398	474111	0.39	2.93
chr12B	1	1000000	1287530	567086	0.44	3.09
chr12B	1000001	2000000	1292841	568231	0.44	2.83
chr12B	2000001	3000000	1669174	652144	0.39	2.95
chr12B	3000001	4000000	1502432	583305	0.39	2.93
chr12B	4000001	5000000	1415237	564679	0.4	3.02
chr12B	5000001	6000000	1351452	540999	0.4	3.11
chr12B	6000001	7000000	1423535	556259	0.39	3.09
chr12B	7000001	8000000	1370879	548549	0.4	3.12
chr12B	8000001	9000000	1350462	539318	0.4	3.02
chr12B	9000001	10000000	1433141	572312	0.4	3.16
chr12B	10000001	11000000	1496848	578047	0.39	3.16
chr12B	11000001	12000000	1405305	555612	0.4	3.18
chr12B	12000001	13000000	1513512	586661	0.39	3.18
chr12B	13000001	14000000	1443831	565406	0.39	3.11
chr12B	14000001	15000000	643898	197559	0.31	3.24
chr12B	15000001	16000000	603943	137723	0.23	3.35
chr12B	16000001	17000000	1351980	470009	0.35	3.42
chr12B	17000001	18000000	1477347	558704	0.38	3.12
chr12B	18000001	19000000	1568204	614323	0.39	3.1
chr12B	19000001	20000000	1518450	586451	0.39	3.04
chr12B	20000001	21000000	1699444	656688	0.39	3.12
chr12B	21000001	22000000	1681555	644297	0.38	3.06
chr12B	22000001	23000000	1235842	470261	0.38	2.96
chr12B	23000001	24235296	1325674	576631	0.43	3.06
chr13A	1	1000000	345635	100323	0.29	1.21
chr13A	1000001	2000000	678765	201421	0.3	1.66
chr13A	2000001	3000000	544248	163009	0.3	1.46
chr13A	3000001	4000000	560839	174985	0.31	1.71
chr13A	4000001	5000000	433141	120442	0.28	1.57
chr13A	5000001	6000000	508585	149795	0.29	1.68
chr13A	6000001	7000000	617400	194085	0.31	1.79
chr13A	7000001	8000000	921503	333621	0.36	2.11
chr13A	8000001	9000000	1477518	549604	0.37	2.99
chr13A	9000001	10000000	1378915	488022	0.35	3.47
chr13A	10000001	11000000	979290	332461	0.34	3.13
chr13A	11000001	12000000	1740703	668184	0.38	3.23
chr13A	12000001	13000000	1791019	709671	0.4	3.14
chr13A	13000001	14000000	1815550	691870	0.38	3.2
chr13A	14000001	15000000	1699759	675787	0.4	3.13
chr13A	15000001	16000000	1668182	657377	0.39	3.2
chr13A	16000001	17000000	1497119	589550	0.39	3.15
chr13A	17000001	18000000	1354897	539344	0.4	3.04
chr13A	18000001	19000000	1395348	547262	0.39	2.99
chr13A	19000001	20000000	1486411	589451	0.4	3.14
chr13A	20000001	21000000	1297352	548418	0.42	3.13
chr13A	21000001	22000000	1946729	779771	0.4	3.61
chr13A	22000001	23000000	1390974	550988	0.4	3.11
chr13A	23000001	24000000	1574886	620323	0.39	3.12
chr13A	24000001	25000000	1620357	645796	0.4	3.11
chr13A	25000001	26000000	1554310	617048	0.4	3.06
chr13A	26000001	27000000	1597120	631352	0.4	3.02
chr13A	27000001	28000000	1399530	535494	0.38	2.96
chr13A	28000001	29000000	1510471	600725	0.4	3.05
chr13A	29000001	30000000	1398002	501392	0.36	3.18
chr13A	30000001	31000000	1765437	700446	0.4	2.81
chr13A	31000001	32000000	1555821	596758	0.38	2.71
chr13A	32000001	32508620	701097	247951	0.35	3.2
chr13B	1	1000000	1020173	336170	0.33	3.19
chr13B	1000001	2000000	1492058	567893	0.38	3.03
chr13B	2000001	3000000	1304367	484114	0.37	3.14
chr13B	3000001	4000000	1510036	548633	0.36	3.16
chr13B	4000001	5000000	1283048	434462	0.34	3.78
chr13B	5000001	6000000	1267156	461393	0.36	3.22
chr13B	6000001	7000000	1658727	655320	0.4	3.12
chr13B	7000001	8000000	1763905	679151	0.39	3.18
chr13B	8000001	9000000	1644557	639071	0.39	3.19
chr13B	9000001	10000000	1539538	599272	0.39	3.13
chr13B	10000001	11000000	1420445	552657	0.39	3.1
chr13B	11000001	12000000	1448028	566386	0.39	3.21
chr13B	12000001	13000000	1209776	457577	0.38	3.08
chr13B	13000001	14000000	1386887	552843	0.4	3.11
chr13B	14000001	15000000	1317929	524993	0.4	3.18
chr13B	15000001	16000000	2630508	1065063	0.4	4.41
chr13B	16000001	17000000	4545032	1793600	0.39	5.31
chr13B	17000001	18000000	1281130	513926	0.4	3.1
chr13B	18000001	19000000	1098752	449697	0.41	3.1
chr13B	19000001	20000000	1229591	492921	0.4	3.17
chr13B	20000001	21000000	1311334	518636	0.4	3.21
chr13B	21000001	22000000	1462970	580798	0.4	3.45
chr13B	22000001	23000000	1229572	488717	0.4	2.97
chr13B	23000001	24000000	1321888	525424	0.4	2.94
chr13B	24000001	25000000	1523625	607948	0.4	3.01
chr13B	25000001	26000000	1409437	545870	0.39	2.95
chr13B	26000001	27000000	1723109	676701	0.39	2.96
chr13B	27000001	28000000	1911272	730393	0.38	2.94
chr13B	28000001	29000000	1561117	535287	0.34	2.76
chr13B	29000001	29838850	1405103	350291	0.25	3.25
chr14A	1	1000000	1195682	449723	0.38	2.9
chr14A	1000001	2000000	1584725	610219	0.39	3
chr14A	2000001	3000000	1685895	656597	0.39	3.12
chr14A	3000001	4000000	1765873	641928	0.36	3.23
chr14A	4000001	5000000	1504020	588842	0.39	2.98
chr14A	5000001	6000000	1530116	606447	0.4	3.04
chr14A	6000001	7000000	1389144	538441	0.39	3.02
chr14A	7000001	8000000	1519192	587621	0.39	3.06
chr14A	8000001	9000000	1433440	568522	0.4	3.08
chr14A	9000001	10000000	1468572	585648	0.4	3.09
chr14A	10000001	11000000	1348823	529700	0.39	2.95
chr14A	11000001	12000000	1511286	608060	0.4	3.23
chr14A	12000001	13000000	1186121	487257	0.41	2.98
chr14A	13000001	14000000	1475007	592083	0.4	3.03
chr14A	14000001	15000000	1540988	614870	0.4	3.16
chr14A	15000001	16000000	1613799	646682	0.4	3.19
chr14A	16000001	17000000	1721158	686248	0.4	3.09
chr14A	17000001	18000000	1516117	606231	0.4	3
chr14A	18000001	19000000	1808618	718581	0.4	3.07
chr14A	19000001	20000000	1886024	740035	0.39	3.07
chr14A	20000001	21000000	1787740	659528	0.37	2.88
chr14A	21000001	21547070	647326	229849	0.36	3
chr14B	1	1000000	1033595	345909	0.33	2.55
chr14B	1000001	2000000	1595150	592042	0.37	3.11
chr14B	2000001	3000000	1073805	408191	0.38	2.9
chr14B	3000001	4000000	1308347	430725	0.33	2.76
chr14B	4000001	5000000	1047670	348547	0.33	3.49
chr14B	5000001	6000000	1131581	396865	0.35	3.53
chr14B	6000001	7000000	1401861	532976	0.38	3.04
chr14B	7000001	8000000	1607028	625520	0.39	3.06
chr14B	8000001	9000000	1670850	630054	0.38	3.12
chr14B	9000001	10000000	1626655	601373	0.37	3.21
chr14B	10000001	11000000	1488528	583036	0.39	3.04
chr14B	11000001	12000000	1388116	540833	0.39	3.01
chr14B	12000001	13000000	1343796	530377	0.39	3.09
chr14B	13000001	14000000	1206320	475354	0.39	3.02
chr14B	14000001	15000000	1231792	493310	0.4	3.08
chr14B	15000001	16000000	1117063	456630	0.41	3
chr14B	16000001	17000000	1277038	512123	0.4	3.02
chr14B	17000001	18000000	1282221	489151	0.38	3.01
chr14B	18000001	19000000	1357958	535861	0.39	3.27
chr14B	19000001	20000000	1255040	486646	0.39	3.02
chr14B	20000001	21000000	1207822	484750	0.4	3.05
chr14B	21000001	22000000	1301692	523220	0.4	3.13
chr14B	22000001	23000000	1347526	543339	0.4	3.13
chr14B	23000001	24000000	1516532	599266	0.4	3.14
chr14B	24000001	25000000	1339109	532942	0.4	2.99
chr14B	25000001	26000000	1649852	672383	0.41	3.07
chr14B	26000001	27000000	1825212	725812	0.4	3.07
chr14B	27000001	28000000	1588096	566307	0.36	2.68
chr14B	28000001	28762065	1040658	358441	0.34	2.81
chr15A	1	1000000	1439509	484949	0.34	3.29
chr15A	1000001	2000000	1780358	674965	0.38	3.22
chr15A	2000001	3000000	1372814	488262	0.36	2.91
chr15A	3000001	4000000	1421980	558477	0.39	2.89
chr15A	4000001	5000000	1820865	716243	0.39	3.07
chr15A	5000001	6000000	1266310	490873	0.39	2.97
chr15A	6000001	7000000	1220308	426147	0.35	3.34
chr15A	7000001	8000000	1184224	357444	0.3	4.15
chr15A	8000001	9000000	1497479	578784	0.39	3.1
chr15A	9000001	10000000	1506826	561507	0.37	3
chr15A	10000001	11000000	1664369	629502	0.38	3.18
chr15A	11000001	12000000	1675469	676441	0.4	3.14
chr15A	12000001	13000000	1471557	551173	0.37	3.18
chr15A	13000001	14000000	1557794	637058	0.41	3.14
chr15A	14000001	15000000	1493501	598560	0.4	3.12
chr15A	15000001	16000000	1524634	620582	0.41	3.17
chr15A	16000001	17000000	1512936	591868	0.39	3.18
chr15A	17000001	18000000	2177200	843714	0.39	3.7
chr15A	18000001	19000000	1599301	641052	0.4	3.03
chr15A	19000001	20000000	1390784	515972	0.37	2.98
chr15A	20000001	21000000	2213037	873313	0.39	3.67
chr15A	21000001	22000000	1551353	599215	0.39	2.9
chr15A	22000001	23000000	1511315	587958	0.39	2.75
chr15A	23000001	24000000	1611972	619427	0.38	2.7
chr15A	24000001	24602895	973219	351812	0.36	3.16
chr15B	1	1000000	1305960	473206	0.36	3.27
chr15B	1000001	2000000	1835969	690082	0.38	3.21
chr15B	2000001	3000000	1394862	470032	0.34	3
chr15B	3000001	4000000	1196912	382698	0.32	3.16
chr15B	4000001	5000000	1062689	333764	0.31	3.4
chr15B	5000001	6000000	1243734	439840	0.35	3.45
chr15B	6000001	7000000	1260048	440910	0.35	3.27
chr15B	7000001	8000000	1342560	503828	0.38	3.24
chr15B	8000001	9000000	1344541	515796	0.38	3.05
chr15B	9000001	10000000	1503797	574537	0.38	3
chr15B	10000001	11000000	1559141	611937	0.39	3.08
chr15B	11000001	12000000	1127786	449776	0.4	3.05
chr15B	12000001	13000000	1665770	657956	0.39	3.16
chr15B	13000001	14000000	1516690	592569	0.39	3.09
chr15B	14000001	15000000	1274737	486560	0.38	3.07
chr15B	15000001	16000000	1383916	554684	0.4	3.11
chr15B	16000001	17000000	1384585	555310	0.4	3.12
chr15B	17000001	18000000	1285342	514510	0.4	3.14
chr15B	18000001	19000000	1315001	516373	0.39	3.04
chr15B	19000001	20000000	1361525	516624	0.38	3.14
chr15B	20000001	21000000	1495957	576096	0.39	3.04
chr15B	21000001	22000000	1380749	557135	0.4	3.03
chr15B	22000001	23000000	1216039	440783	0.36	2.92
chr15B	23000001	24000000	1735578	672193	0.39	3.2
chr15B	24000001	25000000	1670194	652030	0.39	2.9
chr15B	25000001	26000000	1703727	667005	0.39	2.84
chr15B	26000001	27000000	1520156	587013	0.39	2.59
chr15B	27000001	27590285	840468	303631	0.36	3.04
chr16A	1	1000000	1455022	551904	0.38	2.94
chr16A	1000001	2000000	1635738	628027	0.38	2.93
chr16A	2000001	3000000	1627836	616607	0.38	3.08
chr16A	3000001	4000000	1435021	534827	0.37	3.03
chr16A	4000001	5000000	1174715	404174	0.34	2.91
chr16A	5000001	6000000	1463602	566404	0.39	3.02
chr16A	6000001	7000000	1327542	456400	0.34	3.36
chr16A	7000001	8000000	821887	205745	0.25	4.26
chr16A	8000001	9000000	680703	169127	0.25	3.72
chr16A	9000001	10000000	975638	301226	0.31	3.81
chr16A	10000001	11000000	1667967	623166	0.37	3.2
chr16A	11000001	12000000	1721664	675224	0.39	3.23
chr16A	12000001	13000000	1671033	644254	0.39	3.11
chr16A	13000001	14000000	1533726	603114	0.39	3.08
chr16A	14000001	15000000	1508979	542251	0.36	3.26
chr16A	15000001	16000000	1087820	409870	0.38	2.65
chr16A	16000001	17000000	1255445	506748	0.4	3.04
chr16A	17000001	18000000	1415997	564866	0.4	3.23
chr16A	18000001	19000000	1138879	421026	0.37	2.9
chr16A	19000001	20000000	1487543	586170	0.39	3
chr16A	20000001	21000000	1415410	574238	0.41	3.07
chr16A	21000001	22000000	1401128	566622	0.4	3.17
chr16A	22000001	23000000	1559068	624196	0.4	3.16
chr16A	23000001	24000000	1533659	614658	0.4	3.03
chr16A	24000001	25000000	1435172	569774	0.4	3.04
chr16A	25000001	26000000	1645796	659498	0.4	3.1
chr16A	26000001	27000000	1554369	621797	0.4	3.01
chr16A	27000001	28000000	1432023	567236	0.4	2.78
chr16A	28000001	29000000	1702043	679610	0.4	2.82
chr16A	29000001	30000000	1630495	633085	0.39	2.7
chr16A	30000001	30712257	1013084	377008	0.37	3.09
chr16B	1	1000000	808723	270116	0.33	2.27
chr16B	1000001	2000000	1262373	477136	0.38	3.1
chr16B	2000001	3000000	1442213	502719	0.35	3.16
chr16B	3000001	4000000	1617370	623784	0.39	3.23
chr16B	4000001	5000000	1808000	695683	0.38	3.12
chr16B	5000001	6000000	1783170	692168	0.39	3.13
chr16B	6000001	7000000	1314620	476618	0.36	2.94
chr16B	7000001	8000000	1544405	539717	0.35	3.59
chr16B	8000001	9000000	830759	246792	0.3	3.9
chr16B	9000001	10000000	866363	299586	0.35	3.76
chr16B	10000001	11000000	1521531	572819	0.38	3.13
chr16B	11000001	12000000	1495565	586260	0.39	3.02
chr16B	12000001	13000000	1425531	562472	0.39	3.05
chr16B	13000001	14000000	1364415	545634	0.4	3.1
chr16B	14000001	15000000	1237873	474765	0.38	3.1
chr16B	15000001	16000000	1373401	538596	0.39	3.02
chr16B	16000001	17000000	1534051	590345	0.38	3.31
chr16B	17000001	18000000	1237854	490584	0.4	3.2
chr16B	18000001	19000000	1484807	587335	0.4	3.19
chr16B	19000001	20000000	1334301	523897	0.39	3.12
chr16B	20000001	21000000	1172479	466332	0.4	3.13
chr16B	21000001	22000000	1294829	512835	0.4	3.12
chr16B	22000001	23000000	1320343	527649	0.4	3.03
chr16B	23000001	24000000	1297566	518500	0.4	3.04
chr16B	24000001	25000000	1418311	560920	0.4	3.11
chr16B	25000001	26000000	1481964	588322	0.4	3.04
chr16B	26000001	27000000	1412548	558498	0.4	3
chr16B	27000001	28000000	1494772	589747	0.39	2.85
chr16B	28000001	29000000	1703933	664627	0.39	2.86
chr16B	29000001	30000000	1788984	680106	0.38	2.79
chr16B	30000001	30610988	891947	323505	0.36	3.34
chr17A	1	1000000	1459998	500225	0.34	3.62
chr17A	1000001	2000000	1550486	584488	0.38	3.09
chr17A	2000001	3000000	1760699	675218	0.38	3.04
chr17A	3000001	4000000	1348295	492307	0.37	2.96
chr17A	4000001	5000000	1053015	339524	0.32	3.56
chr17A	5000001	6000000	1070568	360817	0.34	3.6
chr17A	6000001	7000000	1599174	619222	0.39	3
chr17A	7000001	8000000	1833281	697961	0.38	3.21
chr17A	8000001	9000000	978467	377135	0.39	2.62
chr17A	9000001	10000000	1482985	586591	0.4	2.8
chr17A	10000001	11000000	1603330	640116	0.4	3.07
chr17A	11000001	12000000	1395104	531226	0.38	3
chr17A	12000001	13000000	1539546	611688	0.4	3.05
chr17A	13000001	14000000	1371967	537065	0.39	3.04
chr17A	14000001	15000000	1511294	609759	0.4	3.12
chr17A	15000001	16000000	1500996	600573	0.4	3.12
chr17A	16000001	17000000	1412565	566036	0.4	3.16
chr17A	17000001	18000000	1346539	550252	0.41	3.13
chr17A	18000001	19000000	1539376	616689	0.4	3.07
chr17A	19000001	20000000	1313443	533367	0.41	3.01
chr17A	20000001	21000000	1450621	579610	0.4	2.91
chr17A	21000001	22000000	1599174	634676	0.4	2.96
chr17A	22000001	23000000	1666764	661137	0.4	3.06
chr17A	23000001	24000000	1572886	625848	0.4	2.88
chr17A	24000001	25000000	1788921	692197	0.39	2.87
chr17A	25000001	26000000	1785722	647550	0.36	2.86
chr17A	26000001	26464210	753465	278906	0.37	3.05
chr17B	1	1000000	1554681	537522	0.35	3.62
chr17B	1000001	2000000	1576858	585628	0.37	3.17
chr17B	2000001	3000000	1658873	638596	0.38	3.14
chr17B	3000001	4000000	1564504	576846	0.37	3.23
chr17B	4000001	5000000	1299111	436193	0.34	3.57
chr17B	5000001	6000000	1041716	362959	0.35	3.52
chr17B	6000001	7000000	1559805	589668	0.38	3.03
chr17B	7000001	8000000	1774197	689804	0.39	3.1
chr17B	8000001	9000000	1526318	597186	0.39	3.15
chr17B	9000001	10000000	1479328	592307	0.4	3.15
chr17B	10000001	11000000	1340511	534951	0.4	3.04
chr17B	11000001	12000000	1342480	534202	0.4	3.13
chr17B	12000001	13000000	1414672	556538	0.39	3.13
chr17B	13000001	14000000	2339285	907899	0.39	4.27
chr17B	14000001	15000000	1300632	512124	0.39	3.12
chr17B	15000001	16000000	1446168	580826	0.4	3.16
chr17B	16000001	17000000	1321780	520676	0.39	3.18
chr17B	17000001	18000000	1307453	514968	0.39	3.15
chr17B	18000001	19000000	1294887	518995	0.4	3.07
chr17B	19000001	20000000	1175500	469544	0.4	3
chr17B	20000001	21000000	2662387	1054249	0.4	4.11
chr17B	21000001	22000000	1353271	539843	0.4	2.96
chr17B	22000001	23000000	1552522	622427	0.4	3.03
chr17B	23000001	24000000	1363864	548394	0.4	2.98
chr17B	24000001	25000000	1708713	687856	0.4	2.92
chr17B	25000001	26000000	1654023	640592	0.39	2.75
chr17B	26000001	27036235	1676030	633088	0.38	2.89
chr18A	1	1000000	1715848	650534	0.38	3.11
chr18A	1000001	2000000	1656784	666937	0.4	2.77
chr18A	2000001	3000000	1672176	667018	0.4	2.93
chr18A	3000001	4000000	1506387	597554	0.4	2.95
chr18A	4000001	5000000	1491643	602944	0.4	3
chr18A	5000001	6000000	1418941	534242	0.38	2.96
chr18A	6000001	7000000	1534691	614839	0.4	3.02
chr18A	7000001	8000000	1402461	527675	0.38	3.18
chr18A	8000001	9000000	1625561	649187	0.4	3.24
chr18A	9000001	10000000	1604020	638771	0.4	3.12
chr18A	10000001	11000000	1568888	619716	0.4	3.16
chr18A	11000001	12000000	1596380	626477	0.39	3.12
chr18A	12000001	13000000	1353761	527379	0.39	2.98
chr18A	13000001	14000000	1579296	611964	0.39	3.12
chr18A	14000001	15000000	1121356	380515	0.34	3.74
chr18A	15000001	16000000	893281	255936	0.29	4.43
chr18A	16000001	17000000	891544	220384	0.25	4.23
chr18A	17000001	18000000	684608	213074	0.31	3.4
chr18A	18000001	19000000	1061889	285513	0.27	3.78
chr18A	19000001	20000000	1288441	467303	0.36	3.37
chr18A	20000001	21000000	1731581	638293	0.37	3.2
chr18A	21000001	22000000	1651949	652245	0.39	3.1
chr18A	22000001	23000000	1354202	515835	0.38	2.84
chr18A	23000001	24000000	1346009	497338	0.37	2.97
chr18A	24000001	25000000	1385970	513569	0.37	3.15
chr18A	25000001	26000000	1400706	545184	0.39	3.01
chr18A	26000001	27000000	1446329	553560	0.38	2.96
chr18A	27000001	28000000	1757209	684633	0.39	3
chr18A	28000001	29000000	1766204	676880	0.38	3
chr18A	29000001	29498950	667668	233364	0.35	3.26
chr18B	1	1000000	1212462	523439	0.43	3.11
chr18B	1000001	2000000	1646234	664670	0.4	2.85
chr18B	2000001	3000000	1597642	638588	0.4	2.93
chr18B	3000001	4000000	1473901	581395	0.39	2.98
chr18B	4000001	5000000	1460052	585865	0.4	3.04
chr18B	5000001	6000000	1562408	625604	0.4	3.07
chr18B	6000001	7000000	1428050	570930	0.4	3.07
chr18B	7000001	8000000	1329639	521136	0.39	3.03
chr18B	8000001	9000000	1339098	530494	0.4	3.16
chr18B	9000001	10000000	1342177	533603	0.4	3.16
chr18B	10000001	11000000	1471018	589186	0.4	3.17
chr18B	11000001	12000000	1325085	527300	0.4	3.03
chr18B	12000001	13000000	1278253	500378	0.39	3.09
chr18B	13000001	14000000	1432377	545664	0.38	3.11
chr18B	14000001	15000000	1002398	352127	0.35	3.14
chr18B	15000001	16000000	673492	181501	0.27	4.32
chr18B	16000001	17000000	799319	223579	0.28	4.03
chr18B	17000001	18000000	1147278	342999	0.3	3.72
chr18B	18000001	19000000	1270812	448160	0.35	3.45
chr18B	19000001	20000000	944054	305419	0.32	3.46
chr18B	20000001	21000000	1430630	522093	0.36	3.06
chr18B	21000001	22000000	1496553	586072	0.39	3.05
chr18B	22000001	23000000	1573797	605221	0.38	3.11
chr18B	23000001	24000000	1596689	620049	0.39	3.14
chr18B	24000001	25000000	1675988	665274	0.4	3.1
chr18B	25000001	26000000	1665653	653090	0.39	3.07
chr18B	26000001	27000000	1747379	686383	0.39	2.98
chr18B	27000001	28119819	2299742	789634	0.34	3.85
chr19A	1	1000000	1290917	471388	0.37	3.25
chr19A	1000001	2000000	1443353	524456	0.36	3.13
chr19A	2000001	3000000	1492159	530607	0.36	3.44
chr19A	3000001	4000000	1555349	604417	0.39	2.99
chr19A	4000001	5000000	1651188	635448	0.38	3.31
chr19A	5000001	6000000	1643396	620690	0.38	3.03
chr19A	6000001	7000000	1551015	561882	0.36	3.02
chr19A	7000001	8000000	1645378	654121	0.4	3.21
chr19A	8000001	9000000	1618347	628635	0.39	3.08
chr19A	9000001	10000000	1634076	639105	0.39	3.18
chr19A	10000001	11000000	1589158	639501	0.4	3.16
chr19A	11000001	12000000	1509099	591942	0.39	3.18
chr19A	12000001	13000000	1572128	616388	0.39	2.99
chr19A	13000001	14000000	1586058	621504	0.39	3
chr19A	14000001	15000000	1502799	598138	0.4	3.13
chr19A	15000001	16000000	1412336	568805	0.4	3.16
chr19A	16000001	17000000	1525325	614449	0.4	3.12
chr19A	17000001	18000000	1353687	538843	0.4	3.07
chr19A	18000001	19000000	1445079	584485	0.4	3.07
chr19A	19000001	20000000	1376122	544334	0.4	3.08
chr19A	20000001	21000000	1455843	560907	0.39	3.14
chr19A	21000001	22000000	1597050	606509	0.38	3.03
chr19A	22000001	23000000	1336223	477476	0.36	2.76
chr19A	23000001	24000000	1565389	594159	0.38	2.99
chr19A	24000001	25000000	1627934	642784	0.39	2.89
chr19A	25000001	26000000	782823	245007	0.31	1.91
chr19A	26000001	27000000	1134078	413481	0.36	2.59
chr19A	27000001	28337080	1892138	693780	0.37	2.59
chr19B	1	1000000	1411847	517023	0.37	2.92
chr19B	1000001	2000000	1545602	597481	0.39	2.95
chr19B	2000001	3000000	1736666	610099	0.35	3.33
chr19B	3000001	4000000	1612354	600482	0.37	3.27
chr19B	4000001	5000000	1745083	664757	0.38	3.03
chr19B	5000001	6000000	1788329	696039	0.39	3.06
chr19B	6000001	7000000	1600350	612390	0.38	3.1
chr19B	7000001	8000000	1539494	611637	0.4	3.09
chr19B	8000001	9000000	1534061	611421	0.4	3.14
chr19B	9000001	10000000	1433562	555263	0.39	3.07
chr19B	10000001	11000000	1605724	614285	0.38	3.37
chr19B	11000001	12000000	1412893	544964	0.39	3.05
chr19B	12000001	13000000	1328480	524816	0.4	2.95
chr19B	13000001	14000000	1243058	482850	0.39	2.9
chr19B	14000001	15000000	1414985	561925	0.4	3.19
chr19B	15000001	16000000	1387027	537245	0.39	3.13
chr19B	16000001	17000000	1349284	512129	0.38	3.01
chr19B	17000001	18000000	1270990	513658	0.4	3.07
chr19B	18000001	19000000	1204980	472827	0.39	3.05
chr19B	19000001	20000000	1392436	532782	0.38	3.24
chr19B	20000001	21000000	1520280	605796	0.4	3.06
chr19B	21000001	22000000	1407352	541786	0.38	2.94
chr19B	22000001	23000000	1373088	512022	0.37	3.07
chr19B	23000001	24000000	1460889	543302	0.37	2.82
chr19B	24000001	25000000	1783275	681775	0.38	2.87
chr19B	25000001	26000000	1982702	677380	0.34	3.74
chr19B	26000001	27000000	1423587	488732	0.34	3
chr19B	27000001	28154658	1364588	433953	0.32	2.65
chr20A	1	1000000	1291241	439257	0.34	3.47
chr20A	1000001	2000000	1433159	467524	0.33	3.88
chr20A	2000001	3000000	1872894	714338	0.38	3.25
chr20A	3000001	4000000	1271721	489303	0.38	3.48
chr20A	4000001	5000000	1730258	657528	0.38	3.26
chr20A	5000001	6000000	1769902	666145	0.38	3.26
chr20A	6000001	7000000	1238168	454734	0.37	3.02
chr20A	7000001	8000000	1727238	663716	0.38	3.22
chr20A	8000001	9000000	1582232	612876	0.39	2.96
chr20A	9000001	10000000	1520408	600635	0.4	3.1
chr20A	10000001	11000000	1440529	581678	0.4	3.13
chr20A	11000001	12000000	1543561	607618	0.39	3.13
chr20A	12000001	13000000	1547741	608323	0.39	3.1
chr20A	13000001	14000000	1459070	587359	0.4	3.11
chr20A	14000001	15000000	1531884	614589	0.4	3.16
chr20A	15000001	16000000	1268476	506682	0.4	2.98
chr20A	16000001	17000000	1563584	613615	0.39	3.13
chr20A	17000001	18000000	1432115	579219	0.4	3.05
chr20A	18000001	19000000	1530009	614613	0.4	3.04
chr20A	19000001	20000000	1359799	548517	0.4	3
chr20A	20000001	21000000	1374870	550137	0.4	2.77
chr20A	21000001	22000000	1518340	597683	0.39	2.94
chr20A	22000001	23000000	1683741	657016	0.39	3.04
chr20A	23000001	24000000	1717253	651588	0.38	2.92
chr20A	24000001	25000000	1701049	601520	0.35	2.75
chr20A	25000001	25488214	528321	196023	0.37	2.76
chr20B	1	1000000	1614397	593176	0.37	3.12
chr20B	1000001	2000000	1722516	637383	0.37	3.1
chr20B	2000001	3000000	1643674	616835	0.38	3.19
chr20B	3000001	4000000	1107076	372114	0.34	3.39
chr20B	4000001	5000000	1398750	521485	0.37	3.31
chr20B	5000001	6000000	1670947	621806	0.37	3.03
chr20B	6000001	7000000	1699619	663690	0.39	3.16
chr20B	7000001	8000000	1395200	546011	0.39	2.95
chr20B	8000001	9000000	1666856	639099	0.38	3.19
chr20B	9000001	10000000	1362693	507398	0.37	3.08
chr20B	10000001	11000000	1076383	388447	0.36	3.09
chr20B	11000001	12000000	1761527	619289	0.35	3.98
chr20B	12000001	13000000	1391893	548401	0.39	3.02
chr20B	13000001	14000000	1476839	565635	0.38	3.24
chr20B	14000001	15000000	1337554	542093	0.41	3.15
chr20B	15000001	16000000	1321187	506507	0.38	3.13
chr20B	16000001	17000000	1404826	564447	0.4	3.17
chr20B	17000001	18000000	1277643	516759	0.4	3.13
chr20B	18000001	19000000	1297225	531869	0.41	3.1
chr20B	19000001	20000000	1471793	560545	0.38	3.09
chr20B	20000001	21000000	1270287	508912	0.4	3.04
chr20B	21000001	22000000	1449372	577701	0.4	3
chr20B	22000001	23000000	1543789	608931	0.39	3.09
chr20B	23000001	24000000	1485014	572998	0.39	3.02
chr20B	24000001	25000000	1587962	627624	0.4	2.97
chr20B	25000001	26000000	1631593	625944	0.38	2.79
chr20B	26000001	27122856	1636522	607508	0.37	2.81
chr21A	1	1000000	1470083	556898	0.38	2.86
chr21A	1000001	2000000	1289961	466073	0.36	2.63
chr21A	2000001	3000000	2852340	1124036	0.39	3.83
chr21A	3000001	4000000	1532428	603521	0.39	2.96
chr21A	4000001	5000000	1602841	632683	0.39	3.02
chr21A	5000001	6000000	1628800	646508	0.4	3.08
chr21A	6000001	7000000	1632571	669729	0.41	3.09
chr21A	7000001	8000000	1482710	588751	0.4	3.08
chr21A	8000001	9000000	1561280	623289	0.4	3.14
chr21A	9000001	10000000	1558640	611739	0.39	3.12
chr21A	10000001	11000000	1545504	605588	0.39	3.19
chr21A	11000001	12000000	1426215	575942	0.4	3.1
chr21A	12000001	13000000	1526251	616559	0.4	3.23
chr21A	13000001	14000000	1592342	633300	0.4	3.09
chr21A	14000001	15000000	1481046	571906	0.39	3.14
chr21A	15000001	16000000	880047	221263	0.25	4.28
chr21A	16000001	17000000	549949	148396	0.27	3.51
chr21A	17000001	18000000	1522985	587466	0.39	3.22
chr21A	18000001	19000000	1473903	572176	0.39	2.91
chr21A	19000001	20000000	1681461	654978	0.39	3.1
chr21A	20000001	21000000	1739915	693046	0.4	3.08
chr21A	21000001	22000000	1848076	718921	0.39	3.12
chr21A	22000001	22480024	835160	309325	0.37	3.33
chr21B	1	1000000	934021	329170	0.35	2.34
chr21B	1000001	2000000	443302	132899	0.3	1.48
chr21B	2000001	3000000	572279	187837	0.33	1.58
chr21B	3000001	4000000	493107	162113	0.33	1.73
chr21B	4000001	5000000	1514371	570023	0.38	2.85
chr21B	5000001	6000000	1529480	614293	0.4	2.91
chr21B	6000001	7000000	1484435	597835	0.4	3
chr21B	7000001	8000000	1400657	553069	0.39	2.95
chr21B	8000001	9000000	1345579	549421	0.41	3.06
chr21B	9000001	10000000	1595127	645420	0.4	3.12
chr21B	10000001	11000000	1408739	560068	0.4	3.07
chr21B	11000001	12000000	1367350	548285	0.4	3.13
chr21B	12000001	13000000	1438130	571372	0.4	3.08
chr21B	13000001	14000000	1328200	523478	0.39	3.12
chr21B	14000001	15000000	1401449	545431	0.39	3.16
chr21B	15000001	16000000	1426787	579211	0.41	3.16
chr21B	16000001	17000000	1321839	513597	0.39	2.97
chr21B	17000001	18000000	1414100	553917	0.39	3.09
chr21B	18000001	19000000	1052724	370431	0.35	2.79
chr21B	19000001	20000000	702698	184665	0.26	3.5
chr21B	20000001	21000000	1383381	540620	0.39	3.19
chr21B	21000001	22000000	1565108	614954	0.39	3.08
chr21B	22000001	23000000	1066030	421031	0.39	2.49
chr21B	23000001	24000000	1765467	691889	0.39	3.16
chr21B	24000001	25000000	1808468	712670	0.39	3.1
chr21B	25000001	26000000	1421480	525303	0.37	2.85
chr21B	26000001	27000000	1345310	503585	0.37	2.94
chr21B	27000001	28000000	1031847	328312	0.32	3.49
chr21B	28000001	28952007	1016159	310092	0.31	4.24
chr22A	1	1000000	1659589	651261	0.39	2.97
chr22A	1000001	2000000	1439065	456761	0.32	3.01
chr22A	2000001	3000000	1662565	583822	0.35	3.57
chr22A	3000001	4000000	1704673	617304	0.36	2.76
chr22A	4000001	5000000	1972777	740217	0.38	3.17
chr22A	5000001	6000000	1807603	729750	0.4	3.01
chr22A	6000001	7000000	1765771	693384	0.39	3.06
chr22A	7000001	8000000	1566023	647823	0.41	3.08
chr22A	8000001	9000000	1562157	639066	0.41	3.09
chr22A	9000001	10000000	1606005	615018	0.38	3.22
chr22A	10000001	11000000	1578827	642299	0.41	3.1
chr22A	11000001	12000000	1496620	580046	0.39	3.02
chr22A	12000001	13000000	1670515	561923	0.34	3.29
chr22A	13000001	14000000	1682331	669295	0.4	2.92
chr22A	14000001	15000000	1760524	611401	0.35	3
chr22A	15000001	16000000	928479	346431	0.37	2.44
chr22A	16000001	17000000	1331854	501843	0.38	2.63
chr22A	17000001	18000000	1669600	643846	0.39	3.02
chr22A	18000001	19000000	1779609	710711	0.4	2.94
chr22A	19000001	19964608	1657854	651270	0.39	2.96
chr22B	1	1000000	835467	227948	0.27	1.9
chr22B	1000001	2000000	823691	232446	0.28	1.87
chr22B	2000001	3000000	904421	274999	0.3	1.99
chr22B	3000001	4000000	1486905	431473	0.29	2.7
chr22B	4000001	5000000	1007096	350241	0.35	2.51
chr22B	5000001	6000000	860755	257155	0.3	2.56
chr22B	6000001	7000000	629678	194771	0.31	1.74
chr22B	7000001	8000000	1354912	470140	0.35	2.71
chr22B	8000001	9000000	1305144	391734	0.3	2.43
chr22B	9000001	10000000	1307315	429088	0.33	2.38
chr22B	10000001	11000000	1223950	307207	0.25	2.41
chr22B	11000001	12000000	1580420	443555	0.28	2.67
chr22B	12000001	13000000	1794623	638269	0.36	3.36
chr22B	13000001	14000000	960518	344539	0.36	2.32
chr22B	14000001	15000000	612827	197238	0.32	1.73
chr22B	15000001	16000000	830401	299803	0.36	2.08
chr22B	16000001	17000000	757968	209138	0.28	2.46
chr22B	17000001	18000000	336777	111306	0.33	1.19
chr22B	18000001	19000000	588397	188489	0.32	1.91
chr22B	19000001	20000000	1000979	310229	0.31	2.32
chr22B	20000001	21000000	913266	295994	0.32	2.23
chr22B	21000001	22000000	519795	163728	0.31	1.61
chr22B	22000001	23000000	882204	312549	0.35	1.98
chr22B	23000001	24000000	570759	176302	0.31	1.62
chr22B	24000001	25000000	766787	260438	0.34	2.08
chr22B	25000001	26000000	763710	254184	0.33	1.96
chr22B	26000001	27000000	543041	156510	0.29	1.54
chr22B	27000001	28000000	696735	228374	0.33	1.78
chr22B	28000001	29000000	766608	245781	0.32	2.14
chr22B	29000001	30000000	764698	246578	0.32	2
chr22B	30000001	31000000	1118042	366064	0.33	2.43
chr22B	31000001	32000000	1539940	585666	0.38	3.04
chr22B	32000001	33000000	1499094	585145	0.39	2.98
chr22B	33000001	34000000	1710294	652746	0.38	3.09
chr22B	34000001	35000000	1605229	635890	0.4	3.03
chr22B	35000001	36000000	1625305	632945	0.39	3.13
chr22B	36000001	37000000	1652433	641275	0.39	3.09
chr22B	37000001	38000000	1482995	590546	0.4	3.15
chr22B	38000001	39000000	1605900	642113	0.4	3.1
chr22B	39000001	40000000	1729289	622969	0.36	3.29
chr22B	40000001	41000000	1834679	702594	0.38	3.18
chr22B	41000001	42000000	1917272	669512	0.35	3.21
chr22B	42000001	43000000	1699259	673659	0.4	2.97
chr22B	43000001	44000000	1731482	665944	0.38	3.03
chr22B	44000001	45000000	1638388	637059	0.39	3.08
chr22B	45000001	46000000	1450682	600085	0.41	3.1
chr22B	46000001	47000000	1064355	378281	0.36	2.86
chr22B	47000001	48000000	334456	99650	0.3	1.23
chr22B	48000001	49000000	583259	171822	0.29	1.83
chr22B	49000001	50000000	767245	235935	0.31	2.36
chr22B	50000001	51000000	1370345	440590	0.32	2.77
chr22B	51000001	52000000	855821	272315	0.32	2.28
chr22B	52000001	53000000	378249	118043	0.31	1.31
chr22B	53000001	54135076	601920	192522	0.32	1.88
chr23A	1	1000000	1449760	562212	0.39	3.05
chr23A	1000001	2000000	1728476	670815	0.39	3.22
chr23A	2000001	3000000	1720410	667877	0.39	3.07
chr23A	3000001	4000000	1327466	502497	0.38	2.87
chr23A	4000001	5000000	1749030	658243	0.38	3.19
chr23A	5000001	6000000	1830359	712827	0.39	3.24
chr23A	6000001	7000000	1617231	616174	0.38	3.16
chr23A	7000001	8000000	1592060	602805	0.38	3.22
chr23A	8000001	9000000	1629295	632671	0.39	3.21
chr23A	9000001	10000000	1452676	576732	0.4	3.13
chr23A	10000001	11000000	1548731	623385	0.4	3.12
chr23A	11000001	12000000	1392403	555904	0.4	3.11
chr23A	12000001	13000000	1413156	565340	0.4	3.07
chr23A	13000001	14000000	1461002	581063	0.4	3.16
chr23A	14000001	15000000	1399492	561746	0.4	3.14
chr23A	15000001	16000000	1563225	636741	0.41	3.09
chr23A	16000001	17000000	1675702	647493	0.39	3.18
chr23A	17000001	18000000	1438540	587655	0.41	2.98
chr23A	18000001	19000000	1465288	559227	0.38	2.86
chr23A	19000001	20000000	1860349	711875	0.38	2.99
chr23A	20000001	21000000	1328760	482640	0.36	2.65
chr23A	21000001	22000000	1363649	472410	0.35	2.55
chr23A	22000001	22944178	1549576	549384	0.35	3.09
chr23B	1	1000000	1561016	600829	0.38	3.14
chr23B	1000001	2000000	1786003	715131	0.4	3.15
chr23B	2000001	3000000	1773329	609814	0.34	4.07
chr23B	3000001	4000000	1329815	404974	0.3	4.24
chr23B	4000001	5000000	1327718	483549	0.36	2.91
chr23B	5000001	6000000	1717141	665690	0.39	3.17
chr23B	6000001	7000000	1638773	652940	0.4	3.15
chr23B	7000001	8000000	1645910	637120	0.39	3.12
chr23B	8000001	9000000	1625343	622650	0.38	3.18
chr23B	9000001	10000000	2157256	835928	0.39	3.83
chr23B	10000001	11000000	1369905	536574	0.39	3.19
chr23B	11000001	12000000	1513155	600824	0.4	3.14
chr23B	12000001	13000000	1379857	548147	0.4	3.13
chr23B	13000001	14000000	1330112	529024	0.4	3.11
chr23B	14000001	15000000	1399048	546453	0.39	3.17
chr23B	15000001	16000000	1230365	490584	0.4	3.13
chr23B	16000001	17000000	1169484	472968	0.4	3.19
chr23B	17000001	18000000	1361477	527732	0.39	3.14
chr23B	18000001	19000000	1253318	509884	0.41	3.01
chr23B	19000001	20000000	1222371	482370	0.39	2.99
chr23B	20000001	21000000	1292487	490696	0.38	2.9
chr23B	21000001	22000000	1451876	568113	0.39	2.85
chr23B	22000001	23000000	1376757	521853	0.38	2.83
chr23B	23000001	24000000	1019580	332623	0.33	2.32
chr23B	24000001	25000000	790405	250809	0.32	2.1
chr23B	25000001	26000000	783497	252884	0.32	2.21
chr23B	26000001	27000000	739538	248424	0.34	2.26
chr23B	27000001	28000000	1787406	650236	0.36	2.97
chr23B	28000001	28493337	408179	151418	0.37	2.06
chr24A	1	1000000	1452333	579145	0.4	3.03
chr24A	1000001	2000000	1540179	579360	0.38	3.04
chr24A	2000001	3000000	1823382	703084	0.39	3.06
chr24A	3000001	4000000	1790047	707513	0.4	3.07
chr24A	4000001	5000000	1422869	520026	0.37	3.37
chr24A	5000001	6000000	1517709	575494	0.38	3.35
chr24A	6000001	7000000	1727281	666627	0.39	3.09
chr24A	7000001	8000000	753444	232255	0.31	3.69
chr24A	8000001	9000000	564924	145905	0.26	4.13
chr24A	9000001	10000000	1304686	486342	0.37	3.15
chr24A	10000001	11000000	1622506	634676	0.39	3.07
chr24A	11000001	12000000	1448253	568035	0.39	3.12
chr24A	12000001	13000000	1567621	624181	0.4	2.97
chr24A	13000001	14000000	1515420	622030	0.41	3.04
chr24A	14000001	15000000	1522294	604150	0.4	3.03
chr24A	15000001	16000000	1530084	608193	0.4	3.1
chr24A	16000001	17000000	1709154	685491	0.4	3.1
chr24A	17000001	18000000	1565066	636438	0.41	3
chr24A	18000001	19000000	1644765	678181	0.41	2.95
chr24A	19000001	20000000	1608903	643666	0.4	2.87
chr24A	20000001	21000000	2116652	718143	0.34	3.74
chr24A	21000001	22000000	560290	195375	0.35	1.61
chr24A	22000001	23250111	1875195	706025	0.38	2.83
chr24B	1	1000000	1629417	630616	0.39	3.05
chr24B	1000001	2000000	1827885	729502	0.4	2.97
chr24B	2000001	3000000	1684536	663963	0.39	3.13
chr24B	3000001	4000000	1440768	561458	0.39	3.09
chr24B	4000001	5000000	1354023	512328	0.38	3.16
chr24B	5000001	6000000	1593613	604181	0.38	3.22
chr24B	6000001	7000000	1140112	412530	0.36	3.21
chr24B	7000001	8000000	571932	158017	0.28	3.03
chr24B	8000001	9000000	847724	265546	0.31	3.76
chr24B	9000001	10000000	1564750	605106	0.39	3.24
chr24B	10000001	11000000	1520473	586966	0.39	3.03
chr24B	11000001	12000000	1516643	588879	0.39	3.1
chr24B	12000001	13000000	1497263	604174	0.4	3.08
chr24B	13000001	14000000	1526434	600357	0.39	3.06
chr24B	14000001	15000000	1353333	543751	0.4	3.04
chr24B	15000001	16000000	1243899	493479	0.4	3.1
chr24B	16000001	17000000	1438887	567299	0.39	3.03
chr24B	17000001	18000000	1446284	578052	0.4	3.05
chr24B	18000001	19000000	1450438	579818	0.4	2.92
chr24B	19000001	20000000	1541606	618576	0.4	2.93
chr24B	20000001	21000000	1562766	633599	0.41	2.89
chr24B	21000001	22000000	1491257	548654	0.37	2.85
chr24B	22000001	23000000	1354204	510484	0.38	2.58
chr24B	23000001	23800854	1128481	428443	0.38	2.93
chr25A	1	1000000	1558427	606059	0.39	2.72
chr25A	1000001	2000000	1628874	627253	0.39	2.81
chr25A	2000001	3000000	1723615	623163	0.36	3.18
chr25A	3000001	4000000	1692705	662316	0.39	3.08
chr25A	4000001	5000000	1690455	670641	0.4	3.06
chr25A	5000001	6000000	1522848	612245	0.4	3.03
chr25A	6000001	7000000	1716411	688121	0.4	3.11
chr25A	7000001	8000000	1510247	604852	0.4	3.1
chr25A	8000001	9000000	1024406	397853	0.39	2.68
chr25A	9000001	10000000	1552402	626395	0.4	3.06
chr25A	10000001	11000000	1570181	619521	0.39	3.13
chr25A	11000001	12000000	1697870	682433	0.4	3.04
chr25A	12000001	13000000	1724965	672616	0.39	3.21
chr25A	13000001	14000000	1805775	686364	0.38	3.11
chr25A	14000001	15000000	1617965	602047	0.37	2.94
chr25A	15000001	16000000	2013165	798622	0.4	3.15
chr25A	16000001	17000000	1671858	590911	0.35	3.35
chr25A	17000001	18000000	1131959	338481	0.3	3.31
chr25A	18000001	19000000	813195	270471	0.33	2.41
chr25A	19000001	19684772	399571	131515	0.33	1.78
chr25B	1	1000000	747799	246872	0.33	2.13
chr25B	1000001	2000000	1484322	550446	0.37	2.88
chr25B	2000001	3000000	1596098	617773	0.39	2.84
chr25B	3000001	4000000	1707988	665200	0.39	2.95
chr25B	4000001	5000000	1653588	650613	0.39	3.11
chr25B	5000001	6000000	1254539	481769	0.38	2.85
chr25B	6000001	7000000	1473440	556106	0.38	2.96
chr25B	7000001	8000000	1546366	603658	0.39	3.07
chr25B	8000001	9000000	1523914	603003	0.4	3
chr25B	9000001	10000000	1548287	623083	0.4	3.02
chr25B	10000001	11000000	1413564	575586	0.41	3.08
chr25B	11000001	12000000	990347	365287	0.37	2.83
chr25B	12000001	13000000	1396193	552955	0.4	3.07
chr25B	13000001	14000000	1523313	604110	0.4	3.02
chr25B	14000001	15000000	1478716	573959	0.39	3.05
chr25B	15000001	16000000	1809373	700496	0.39	3.11
chr25B	16000001	17000000	1607386	625581	0.39	3.01
chr25B	17000001	18000000	1682823	631066	0.38	3.18
chr25B	18000001	19000000	1950829	742089	0.38	3.18
chr25B	19000001	20000000	1854837	686415	0.37	3.04
chr25B	20000001	21000000	1279673	426859	0.33	3.25
chr25B	21000001	22000000	1348608	427916	0.32	3.54
chr25B	22000001	23000000	818257	229666	0.28	2.26
chr25B	23000001	24000000	1004262	303614	0.3	2.35
chr25B	24000001	25117204	889593	261584	0.29	2

## Sheet: Cg-F1
ChrID	Start	End	all_depth	alt_depth	Allele frequencies of alternative alleles	multiples of single haplotype
chr1A	1	1000000	725103	229095	0.32	3.13
chr1A	1000001	2000000	834724	269075	0.32	3.2
chr1A	2000001	3000000	683776	221077	0.32	3.17
chr1A	3000001	4000000	545416	173655	0.32	2.96
chr1A	4000001	5000000	564509	176502	0.31	3.03
chr1A	5000001	6000000	629969	206757	0.33	3.18
chr1A	6000001	7000000	594558	221097	0.37	3.03
chr1A	7000001	8000000	567129	229455	0.4	2.96
chr1A	8000001	9000000	602235	241998	0.4	3.13
chr1A	9000001	10000000	709059	241448	0.34	3.61
chr1A	10000001	11000000	511259	158005	0.31	2.93
chr1A	11000001	12000000	389379	141540	0.36	2.62
chr1A	12000001	13000000	406519	157092	0.39	2.44
chr1A	13000001	14000000	566121	186176	0.33	2.97
chr1A	14000001	15000000	517277	205177	0.4	2.99
chr1A	15000001	16000000	656905	216816	0.33	3.18
chr1A	16000001	17000000	396181	111702	0.28	3.36
chr1A	17000001	18000000	102336	21575	0.21	2.53
chr1A	18000001	19000000	161604	38705	0.24	3.27
chr1A	19000001	20000000	464759	142749	0.31	3.25
chr1A	20000001	21000000	622428	234663	0.38	3.13
chr1A	21000001	22000000	534393	202195	0.38	3.03
chr1A	22000001	23000000	638449	205248	0.32	3.12
chr1A	23000001	24000000	660366	209620	0.32	3.12
chr1A	24000001	25000000	605723	193198	0.32	3.14
chr1A	25000001	26000000	587299	187119	0.32	3.21
chr1A	26000001	27000000	611138	213306	0.35	3.05
chr1A	27000001	28000000	705014	199615	0.28	3.8
chr1A	28000001	29000000	687699	224358	0.33	3.2
chr1A	29000001	30000000	720533	225728	0.31	3.21
chr1A	30000001	31000000	791995	234396	0.3	4.01
chr1A	31000001	32000000	684310	216788	0.32	3.1
chr1A	32000001	33000000	331697	93276	0.28	2.79
chr1A	33000001	34000000	357448	121456	0.34	3
chr1A	34000001	35000000	252958	78841	0.31	2.24
chr1A	35000001	36000000	117314	24363	0.21	1.59
chr1A	36000001	37000000	198652	56855	0.29	1.98
chr1A	37000001	38000000	412866	114074	0.28	3.45
chr1A	38000001	39000000	466695	136556	0.29	3.53
chr1A	39000001	40000000	489683	165486	0.34	2.75
chr1A	40000001	40897126	130000	31081	0.24	1.67
chr1B	1	1000000	205379	58711	0.29	1.96
chr1B	1000001	2000000	239213	78479	0.33	2.1
chr1B	2000001	3000000	309201	100866	0.33	2.25
chr1B	3000001	4000000	210718	62903	0.3	2.05
chr1B	4000001	5000000	330252	111610	0.34	2.11
chr1B	5000001	6000000	283801	96544	0.34	2.1
chr1B	6000001	7000000	341550	127272	0.37	2.14
chr1B	7000001	8000000	313466	121449	0.39	2.05
chr1B	8000001	9000000	287970	109408	0.38	2.05
chr1B	9000001	10000000	316911	124438	0.39	2.18
chr1B	10000001	11000000	298075	114380	0.38	2.12
chr1B	11000001	12000000	264599	97577	0.37	2.03
chr1B	12000001	13000000	276523	102901	0.37	2.19
chr1B	13000001	14000000	257438	95531	0.37	2.15
chr1B	14000001	15000000	261540	97218	0.37	2.16
chr1B	15000001	16000000	286706	105679	0.37	2.13
chr1B	16000001	17000000	271362	100045	0.37	2.1
chr1B	17000001	18000000	304248	117320	0.39	2.14
chr1B	18000001	19000000	307020	111991	0.36	2.22
chr1B	19000001	20000000	155514	41856	0.27	2.26
chr1B	20000001	21000000	123324	25077	0.2	2.52
chr1B	21000001	22000000	201396	67689	0.34	2.09
chr1B	22000001	23000000	289827	110428	0.38	2.2
chr1B	23000001	24000000	304071	106061	0.35	2.29
chr1B	24000001	25000000	280793	101825	0.36	2.18
chr1B	25000001	26000000	287035	108365	0.38	2.15
chr1B	26000001	27000000	260727	97309	0.37	2.09
chr1B	27000001	28000000	309948	117867	0.38	2.07
chr1B	28000001	29000000	268259	99973	0.37	2.1
chr1B	29000001	30000000	313087	116679	0.37	2.23
chr1B	30000001	31000000	276819	105660	0.38	2.13
chr1B	31000001	32000000	206593	69246	0.34	1.98
chr1B	32000001	33000000	287925	110280	0.38	2.03
chr1B	33000001	34000000	241753	87126	0.36	1.83
chr1B	34000001	35000000	307464	119488	0.39	1.94
chr1B	35000001	36000000	356841	128768	0.36	2.04
chr1B	36000001	36702745	217371	75260	0.35	2.17
chr2A	1	1000000	606189	183676	0.3	2.82
chr2A	1000001	2000000	678275	214393	0.32	2.67
chr2A	2000001	3000000	707531	227429	0.32	3
chr2A	3000001	4000000	613388	188514	0.31	3.08
chr2A	4000001	5000000	643726	205779	0.32	3.13
chr2A	5000001	6000000	686442	219396	0.32	3.24
chr2A	6000001	7000000	596994	197513	0.33	3.17
chr2A	7000001	8000000	602837	193801	0.32	3.21
chr2A	8000001	9000000	598255	220932	0.37	3.12
chr2A	9000001	10000000	644274	215316	0.33	3.16
chr2A	10000001	11000000	655555	206335	0.31	3.29
chr2A	11000001	12000000	575970	223440	0.39	3.01
chr2A	12000001	13000000	620384	220354	0.36	3.22
chr2A	13000001	14000000	652300	218665	0.34	3.32
chr2A	14000001	15000000	539384	182444	0.34	3.14
chr2A	15000001	16000000	630576	197522	0.31	3.29
chr2A	16000001	17000000	559843	181647	0.32	3.11
chr2A	17000001	18000000	533690	168286	0.32	3.18
chr2A	18000001	19000000	342432	119268	0.35	3.12
chr2A	19000001	20000000	550182	164621	0.3	3.26
chr2A	20000001	21000000	276096	74793	0.27	2.85
chr2A	21000001	22000000	163930	37546	0.23	3.14
chr2A	22000001	23000000	603380	188462	0.31	3.17
chr2A	23000001	24000000	728702	243771	0.33	3.24
chr2A	24000001	25000000	758230	270892	0.36	3.25
chr2A	25000001	26000000	746825	236284	0.32	3.19
chr2A	26000001	27000000	608121	210796	0.35	3.11
chr2A	27000001	28137009	392528	150105	0.38	2.74
chr2B	1	1000000	471299	139003	0.29	2.72
chr2B	1000001	2000000	714080	221992	0.31	2.78
chr2B	2000001	3000000	716701	229457	0.32	3.04
chr2B	3000001	4000000	568904	181395	0.32	2.88
chr2B	4000001	5000000	575540	174749	0.3	3.21
chr2B	5000001	6000000	640371	204750	0.32	3.15
chr2B	6000001	7000000	521140	171935	0.33	3.06
chr2B	7000001	8000000	598759	192137	0.32	3.24
chr2B	8000001	9000000	597116	188954	0.32	3.18
chr2B	9000001	10000000	943979	315037	0.33	3.93
chr2B	10000001	11000000	946207	289815	0.31	4.07
chr2B	11000001	12000000	508644	165930	0.33	3.18
chr2B	12000001	13000000	497082	162920	0.33	3.13
chr2B	13000001	14000000	701667	235587	0.34	3.49
chr2B	14000001	15000000	595899	190388	0.32	3.29
chr2B	15000001	16000000	603570	195401	0.32	3.34
chr2B	16000001	17000000	559395	178804	0.32	3.25
chr2B	17000001	18000000	563857	186797	0.33	3.17
chr2B	18000001	19000000	662346	207695	0.31	3.3
chr2B	19000001	20000000	600162	187272	0.31	3.3
chr2B	20000001	21000000	204758	49127	0.24	3.29
chr2B	21000001	22000000	375807	109297	0.29	3.27
chr2B	22000001	23000000	628953	194993	0.31	3.24
chr2B	23000001	24000000	525673	178396	0.34	3.06
chr2B	24000001	25000000	712842	224301	0.31	3.22
chr2B	25000001	26000000	705416	222810	0.32	3.26
chr2B	26000001	27000000	815658	261819	0.32	3.31
chr2B	27000001	28000000	790607	246564	0.31	3.19
chr2B	28000001	28700003	312745	89450	0.29	3.1
chr3A	1	1000000	211841	69242	0.33	2.42
chr3A	1000001	2000000	475485	158925	0.33	3.01
chr3A	2000001	3000000	299285	90242	0.3	3.08
chr3A	3000001	4000000	758382	236883	0.31	3.31
chr3A	4000001	5000000	597226	204870	0.34	3.08
chr3A	5000001	6000000	773095	246866	0.32	3.38
chr3A	6000001	7000000	756806	239247	0.32	3.25
chr3A	7000001	8000000	608352	198984	0.33	3.22
chr3A	8000001	9000000	640140	217566	0.34	3.18
chr3A	9000001	10000000	581180	205796	0.35	3.13
chr3A	10000001	11000000	637475	202503	0.32	3.25
chr3A	11000001	12000000	573019	184169	0.32	3.22
chr3A	12000001	13000000	472093	160557	0.34	3
chr3A	13000001	14000000	685140	220219	0.32	3.29
chr3A	14000001	15000000	640230	204556	0.32	3.27
chr3A	15000001	16000000	568736	180682	0.32	3.27
chr3A	16000001	17000000	666676	213358	0.32	3.26
chr3A	17000001	18000000	601070	193975	0.32	3.26
chr3A	18000001	19000000	666431	215158	0.32	3.29
chr3A	19000001	20000000	685192	220886	0.32	3.3
chr3A	20000001	21000000	641392	205805	0.32	3.23
chr3A	21000001	22000000	636967	201905	0.32	3.3
chr3A	22000001	23000000	722734	235740	0.33	3.3
chr3A	23000001	24000000	580249	182246	0.31	3.1
chr3A	24000001	25000000	703810	222465	0.32	3.06
chr3A	25000001	26000000	261252	77459	0.3	2.29
chr3A	26000001	27000000	509637	170425	0.33	2.97
chr3A	27000001	28000000	697751	224731	0.32	3
chr3A	28000001	29000000	623804	189117	0.3	3.07
chr3A	29000001	30000000	337695	90824	0.27	2.99
chr3A	30000001	31000000	338971	114273	0.34	2.41
chr3A	31000001	32000000	309785	91827	0.3	2.46
chr3A	32000001	33000000	280482	82387	0.29	2.03
chr3A	33000001	34360084	318720	82753	0.26	2.24
chr3B	1	1000000	448767	141822	0.32	2.87
chr3B	1000001	2000000	259152	71716	0.28	2.66
chr3B	2000001	3000000	317914	106536	0.34	2.5
chr3B	3000001	4000000	231110	71587	0.31	2.34
chr3B	4000001	5000000	208530	64530	0.31	2.28
chr3B	5000001	6000000	466277	137055	0.29	3.23
chr3B	6000001	7000000	243120	65121	0.27	2.67
chr3B	7000001	8000000	426190	161311	0.38	2.78
chr3B	8000001	9000000	461298	158241	0.34	2.93
chr3B	9000001	10000000	268166	73881	0.28	2.74
chr3B	10000001	11000000	279773	86872	0.31	2.36
chr3B	11000001	12000000	474496	160773	0.34	2.97
chr3B	12000001	13000000	253480	74339	0.29	3.01
chr3B	13000001	14000000	329336	105327	0.32	2.81
chr3B	14000001	15000000	294820	91778	0.31	2.52
chr3B	15000001	16000000	265280	80243	0.3	2.67
chr3B	16000001	17000000	389066	127982	0.33	2.85
chr3B	17000001	18000000	307397	79758	0.26	3.08
chr3B	18000001	19000000	263066	68112	0.26	2.82
chr3B	19000001	20000000	208574	71366	0.34	2.33
chr3B	20000001	21000000	232018	67618	0.29	2.75
chr3B	21000001	22000000	151813	32162	0.21	2.5
chr3B	22000001	23000000	248091	60297	0.24	3.45
chr3B	23000001	24000000	237004	72462	0.31	2.49
chr3B	24000001	25000000	565973	178442	0.32	3.26
chr3B	25000001	26000000	467503	136273	0.29	2.89
chr3B	26000001	27000000	487770	162349	0.33	2.8
chr3B	27000001	28000000	502497	164790	0.33	2.93
chr3B	28000001	29000000	536967	168980	0.31	2.96
chr3B	29000001	30000000	651921	207927	0.32	3.24
chr3B	30000001	31000000	615703	193224	0.31	3.13
chr3B	31000001	32000000	652144	213197	0.33	3.13
chr3B	32000001	33000000	550320	191836	0.35	3.18
chr3B	33000001	34000000	437328	135440	0.31	3.16
chr3B	34000001	35000000	574044	182891	0.32	3.29
chr3B	35000001	36000000	628971	200747	0.32	3.29
chr3B	36000001	37000000	631095	202966	0.32	3.23
chr3B	37000001	38000000	650333	209576	0.32	3.32
chr3B	38000001	39000000	648172	213020	0.33	3.32
chr3B	39000001	40000000	563600	180711	0.32	3.24
chr3B	40000001	41000000	450666	138884	0.31	2.83
chr3B	41000001	42000000	505999	158345	0.31	3.13
chr3B	42000001	43000000	596385	184547	0.31	3.29
chr3B	43000001	44000000	592492	213631	0.36	3.29
chr3B	44000001	45000000	595258	189354	0.32	3.24
chr3B	45000001	46000000	606388	195471	0.32	3.26
chr3B	46000001	47000000	464879	146293	0.31	3.14
chr3B	47000001	48000000	317761	104683	0.33	2.75
chr3B	48000001	49000000	628219	200184	0.32	3.33
chr3B	49000001	50000000	603504	192898	0.32	3.21
chr3B	50000001	51000000	548006	174033	0.32	3.14
chr3B	51000001	52000000	495517	161799	0.33	2.81
chr3B	52000001	53000000	452137	142404	0.31	2.89
chr3B	53000001	54000000	491872	170823	0.35	2.84
chr3B	54000001	55000000	441484	140431	0.32	2.75
chr3B	55000001	56000000	675965	201386	0.3	3.12
chr3B	56000001	57000000	636219	201901	0.32	3.12
chr3B	57000001	58000000	258166	71580	0.28	2.28
chr3B	58000001	59000000	361143	95240	0.26	2.7
chr3B	59000001	60000000	399848	118522	0.3	2.83
chr3B	60000001	61000000	182235	48222	0.26	2.11
chr3B	61000001	62000000	110269	25956	0.24	1.54
chr3B	62000001	63000000	95673	22471	0.23	1.55
chr3B	63000001	64159174	107641	26858	0.25	1.71
chr4A	1	1000000	134370	35116	0.26	2.04
chr4A	1000001	2000000	176195	40335	0.23	2.4
chr4A	2000001	3000000	153718	36456	0.24	1.85
chr4A	3000001	4000000	129041	30348	0.24	1.7
chr4A	4000001	5000000	104048	21169	0.2	1.58
chr4A	5000001	6000000	198154	58096	0.29	1.95
chr4A	6000001	7000000	262654	78474	0.3	2.2
chr4A	7000001	8000000	328452	107663	0.33	2.25
chr4A	8000001	9000000	365357	145588	0.4	2.59
chr4A	9000001	10000000	118913	31150	0.26	1.8
chr4A	10000001	11000000	215905	77791	0.36	2.14
chr4A	11000001	12000000	172121	42492	0.25	2
chr4A	12000001	13000000	154453	31075	0.2	2.67
chr4A	13000001	14000000	112569	20518	0.18	2.12
chr4A	14000001	15000000	128869	28247	0.22	1.79
chr4A	15000001	16000000	135151	33102	0.24	1.72
chr4A	16000001	17000000	291888	81001	0.28	2.47
chr4A	17000001	18000000	175205	50693	0.29	1.98
chr4A	18000001	19000000	142502	34569	0.24	1.75
chr4A	19000001	20000000	148142	33196	0.22	1.97
chr4A	20000001	21000000	224882	71284	0.32	2.35
chr4A	21000001	22000000	349855	126622	0.36	2.67
chr4A	22000001	23000000	288911	92789	0.32	2.63
chr4A	23000001	24000000	595536	220159	0.37	2.97
chr4A	24000001	25000000	528488	155827	0.29	3.17
chr4A	25000001	26000000	314327	100997	0.32	3.3
chr4A	26000001	27000000	503878	158746	0.32	3.12
chr4A	27000001	28000000	620752	206927	0.33	3.17
chr4A	28000001	29000000	482736	149757	0.31	3.01
chr4A	29000001	30000000	712200	225410	0.32	3.31
chr4A	30000001	31000000	707895	227153	0.32	3.28
chr4A	31000001	32000000	594086	195038	0.33	3.06
chr4A	32000001	33000000	671164	215128	0.32	3.22
chr4A	33000001	34000000	708066	229761	0.32	3.23
chr4A	34000001	35000000	644195	211661	0.33	3.18
chr4A	35000001	36000000	387876	127253	0.33	2.99
chr4A	36000001	37000000	570471	190751	0.33	3.02
chr4A	37000001	38000000	666130	215366	0.32	3.11
chr4A	38000001	39000000	687337	243180	0.35	3.17
chr4A	39000001	40000000	738270	238155	0.32	3.21
chr4A	40000001	41000000	771873	245801	0.32	3.04
chr4A	41000001	42000000	797013	236297	0.3	3.11
chr4A	42000001	42573681	292666	82382	0.28	2.99
chr4B	1	1000000	367947	120931	0.33	2.65
chr4B	1000001	2000000	386339	132286	0.34	2.65
chr4B	2000001	3000000	429808	151197	0.35	2.88
chr4B	3000001	4000000	600804	230145	0.38	2.99
chr4B	4000001	5000000	678263	224071	0.33	3.17
chr4B	5000001	6000000	343736	107711	0.31	2.59
chr4B	6000001	7000000	571106	194085	0.34	3.1
chr4B	7000001	8000000	429132	140264	0.33	2.88
chr4B	8000001	9000000	538991	191064	0.35	3.29
chr4B	9000001	10000000	672252	258346	0.38	3.17
chr4B	10000001	11000000	731264	227728	0.31	3.23
chr4B	11000001	12000000	641244	201556	0.31	3.27
chr4B	12000001	13000000	234992	59613	0.25	3.43
chr4B	13000001	14000000	441098	137404	0.31	3.14
chr4B	14000001	15000000	715139	224138	0.31	3.27
chr4B	15000001	16000000	725735	235213	0.32	3.34
chr4B	16000001	17000000	585351	198504	0.34	3.16
chr4B	17000001	18000000	602051	189915	0.32	3.28
chr4B	18000001	19000000	607891	191708	0.32	3.13
chr4B	19000001	20000000	584094	188245	0.32	3.23
chr4B	20000001	21000000	611939	195412	0.32	3.1
chr4B	21000001	22000000	738106	241269	0.33	3.57
chr4B	22000001	23000000	947170	321629	0.34	4.25
chr4B	23000001	24000000	629010	213588	0.34	3.13
chr4B	24000001	25000000	572623	181668	0.32	3.15
chr4B	25000001	26000000	540080	174648	0.32	3.1
chr4B	26000001	27000000	628079	201880	0.32	3.15
chr4B	27000001	28000000	719818	231531	0.32	2.94
chr4B	28000001	29259740	840338	262042	0.31	2.86
chr5A	1	1000000	604994	183321	0.3	2.81
chr5A	1000001	2000000	695627	217732	0.31	2.86
chr5A	2000001	3000000	701446	226511	0.32	2.91
chr5A	3000001	4000000	575999	186491	0.32	2.98
chr5A	4000001	5000000	643021	219650	0.34	3.09
chr5A	5000001	6000000	623789	198851	0.32	3.21
chr5A	6000001	7000000	659160	211802	0.32	3.2
chr5A	7000001	8000000	658394	209244	0.32	3.32
chr5A	8000001	9000000	589366	193908	0.33	3.22
chr5A	9000001	10000000	569889	182321	0.32	3.23
chr5A	10000001	11000000	630042	202301	0.32	3.25
chr5A	11000001	12000000	612895	195500	0.32	3.27
chr5A	12000001	13000000	599179	193774	0.32	3.35
chr5A	13000001	14000000	584340	186048	0.32	3.23
chr5A	14000001	15000000	580390	212584	0.37	3.05
chr5A	15000001	16000000	596867	201762	0.34	3.27
chr5A	16000001	17000000	554189	175817	0.32	3.31
chr5A	17000001	18000000	659792	218773	0.33	3.29
chr5A	18000001	19000000	678982	218329	0.32	3.37
chr5A	19000001	20000000	574113	188694	0.33	3.19
chr5A	20000001	21000000	532326	199035	0.37	3.06
chr5A	21000001	22000000	568804	202114	0.36	3.06
chr5A	22000001	23000000	611739	193168	0.32	3.28
chr5A	23000001	24000000	594005	187257	0.32	3.15
chr5A	24000001	25000000	650433	207317	0.32	3.29
chr5A	25000001	26000000	696675	220865	0.32	3.21
chr5A	26000001	27000000	694675	219369	0.32	3.25
chr5A	27000001	28000000	702929	222772	0.32	3.27
chr5A	28000001	29000000	315788	94659	0.3	3.33
chr5A	29000001	30000000	262224	89114	0.34	2.21
chr5A	30000001	31000000	460026	183501	0.4	2.77
chr5A	31000001	32000000	657939	206679	0.31	3.24
chr5A	32000001	33000000	323485	91675	0.28	3.36
chr5A	33000001	34000000	329566	95603	0.29	3.08
chr5A	34000001	35000000	787590	247382	0.31	3.23
chr5A	35000001	36000000	690090	220307	0.32	3.22
chr5A	36000001	36903395	473874	156010	0.33	2.98
chr5B	1	1000000	720064	229623	0.32	3.11
chr5B	1000001	2000000	809509	261548	0.32	3.2
chr5B	2000001	3000000	693979	225265	0.32	3.22
chr5B	3000001	4000000	623639	193711	0.31	3.26
chr5B	4000001	5000000	622210	205327	0.33	3.28
chr5B	5000001	6000000	587354	192090	0.33	3.31
chr5B	6000001	7000000	642748	196557	0.31	3.54
chr5B	7000001	8000000	557631	179588	0.32	3.35
chr5B	8000001	9000000	584792	187145	0.32	3.46
chr5B	9000001	10000000	589868	192961	0.33	3.18
chr5B	10000001	11000000	503442	168300	0.33	3.23
chr5B	11000001	12000000	528244	169332	0.32	3.31
chr5B	12000001	13000000	566295	185583	0.33	3.27
chr5B	13000001	14000000	566880	187433	0.33	3.3
chr5B	14000001	15000000	608814	196646	0.32	3.35
chr5B	15000001	16000000	564959	179056	0.32	3.23
chr5B	16000001	17000000	852951	281790	0.33	3.87
chr5B	17000001	18000000	568053	181856	0.32	3.3
chr5B	18000001	19000000	596737	190315	0.32	3.25
chr5B	19000001	20000000	625425	196946	0.31	3.31
chr5B	20000001	21000000	643729	200348	0.31	3.31
chr5B	21000001	22000000	630524	211800	0.34	3.19
chr5B	22000001	23000000	562414	178212	0.32	3.27
chr5B	23000001	24000000	418841	126214	0.3	3.28
chr5B	24000001	25000000	172878	34960	0.2	3.56
chr5B	25000001	26000000	155873	37660	0.24	3.06
chr5B	26000001	27000000	570409	177644	0.31	3.31
chr5B	27000001	28000000	547001	171942	0.31	3.18
chr5B	28000001	29000000	542688	167922	0.31	2.9
chr5B	29000001	30000000	629648	201214	0.32	3.23
chr5B	30000001	31000000	546807	170250	0.31	3.05
chr5B	31000001	32000000	596860	194160	0.33	3
chr5B	32000001	33000000	539852	188173	0.35	2.82
chr5B	33000001	34000000	680029	215107	0.32	2.94
chr5B	34000001	35066000	700368	222313	0.32	3.05
chr6A	1	1000000	338870	121712	0.36	2.14
chr6A	1000001	2000000	352760	133892	0.38	2.04
chr6A	2000001	3000000	320656	128178	0.4	2.05
chr6A	3000001	4000000	301256	112724	0.37	2.02
chr6A	4000001	5000000	293193	112740	0.38	2.08
chr6A	5000001	6000000	310292	117781	0.38	2.19
chr6A	6000001	7000000	283251	108363	0.38	2.14
chr6A	7000001	8000000	300139	114367	0.38	2.15
chr6A	8000001	9000000	301140	108411	0.36	2.2
chr6A	9000001	10000000	225219	68124	0.3	2.3
chr6A	10000001	11000000	265087	94637	0.36	2.23
chr6A	11000001	12000000	319239	75787	0.24	3.27
chr6A	12000001	13000000	216735	68512	0.32	2.22
chr6A	13000001	14000000	289379	104955	0.36	2.14
chr6A	14000001	15000000	335931	125298	0.37	2.12
chr6A	15000001	16000000	322585	121027	0.38	2.17
chr6A	16000001	17000000	318021	122968	0.39	2.16
chr6A	17000001	18000000	305545	119178	0.39	2.11
chr6A	18000001	19000000	300806	117417	0.39	2.11
chr6A	19000001	20000000	314538	119086	0.38	2.07
chr6A	20000001	21000000	326683	127598	0.39	2.23
chr6A	21000001	22000000	264969	102733	0.39	2.13
chr6A	22000001	23000000	302471	116105	0.38	2.12
chr6A	23000001	24000000	315448	122555	0.39	2.08
chr6A	24000001	25000000	303955	118326	0.39	2.1
chr6A	25000001	26000000	317556	121439	0.38	2.11
chr6A	26000001	27000000	282204	106029	0.38	2.04
chr6A	27000001	28000000	334296	129889	0.39	1.96
chr6A	28000001	29000000	335652	124807	0.37	1.91
chr6A	29000001	29499805	160158	56817	0.35	2.13
chr6B	1	1000000	524859	156697	0.3	3.11
chr6B	1000001	2000000	688581	213475	0.31	3
chr6B	2000001	3000000	756461	249909	0.33	3.13
chr6B	3000001	4000000	580111	182633	0.31	3.04
chr6B	4000001	5000000	605763	200506	0.33	3.23
chr6B	5000001	6000000	590357	188843	0.32	3.26
chr6B	6000001	7000000	587187	188457	0.32	3.29
chr6B	7000001	8000000	576184	185064	0.32	3.23
chr6B	8000001	9000000	561211	180126	0.32	3.25
chr6B	9000001	10000000	238379	67927	0.28	3.08
chr6B	10000001	11000000	237865	59204	0.25	3.26
chr6B	11000001	12000000	544863	171483	0.31	3.21
chr6B	12000001	13000000	543784	170134	0.31	3.11
chr6B	13000001	14000000	579083	184242	0.32	3.23
chr6B	14000001	15000000	765429	218392	0.29	4.28
chr6B	15000001	16000000	575061	187092	0.33	3.15
chr6B	16000001	17000000	613620	202153	0.33	3.2
chr6B	17000001	18000000	589494	188924	0.32	3.26
chr6B	18000001	19000000	551529	177631	0.32	3.22
chr6B	19000001	20000000	522082	169128	0.32	3.28
chr6B	20000001	21000000	504665	160250	0.32	3.2
chr6B	21000001	22000000	521622	166153	0.32	3.09
chr6B	22000001	23000000	594310	191891	0.32	3.18
chr6B	23000001	24000000	580317	187293	0.32	3.19
chr6B	24000001	25000000	1036263	319088	0.31	3.76
chr6B	25000001	26000000	692671	224146	0.32	3.01
chr6B	26000001	27000000	650478	205576	0.32	2.8
chr6B	27000001	28218437	729904	227947	0.31	2.98
chr7A	1	1000000	282307	78980	0.28	2.3
chr7A	1000001	2000000	528725	167905	0.32	3.01
chr7A	2000001	3000000	476958	142484	0.3	3.02
chr7A	3000001	4000000	499253	136372	0.27	2.93
chr7A	4000001	5000000	309812	104227	0.34	2.33
chr7A	5000001	6000000	170840	41610	0.24	2.03
chr7A	6000001	7000000	207215	58410	0.28	1.99
chr7A	7000001	8000000	400887	123743	0.31	2.52
chr7A	8000001	9000000	682962	213965	0.31	3.01
chr7A	9000001	10000000	694283	236785	0.34	3.07
chr7A	10000001	11000000	704635	235060	0.33	3.06
chr7A	11000001	12000000	749421	244977	0.33	3.13
chr7A	12000001	13000000	672059	217392	0.32	3.24
chr7A	13000001	14000000	597319	191773	0.32	3.24
chr7A	14000001	15000000	560948	183986	0.33	3.2
chr7A	15000001	16000000	593741	192237	0.32	3.28
chr7A	16000001	17000000	555156	177213	0.32	3.18
chr7A	17000001	18000000	603589	197496	0.33	3.24
chr7A	18000001	19000000	635407	206773	0.33	3.24
chr7A	19000001	20000000	649379	206739	0.32	3.32
chr7A	20000001	21000000	784430	292700	0.37	3.68
chr7A	21000001	22000000	613568	201429	0.33	3.26
chr7A	22000001	23000000	616910	197645	0.32	3.17
chr7A	23000001	24000000	660122	214481	0.32	3.35
chr7A	24000001	25000000	623754	204688	0.33	3.14
chr7A	25000001	26000000	542294	220498	0.41	2.95
chr7A	26000001	27000000	622998	200006	0.32	3.07
chr7A	27000001	28000000	639752	205108	0.32	3.1
chr7A	28000001	29000000	421087	142712	0.34	2.91
chr7A	29000001	30000000	234923	67480	0.29	3.1
chr7A	30000001	31000000	176247	37671	0.21	3.38
chr7A	31000001	32000000	215651	50395	0.23	3.43
chr7A	32000001	33000000	437983	164627	0.38	3.11
chr7A	33000001	34000000	659927	250015	0.38	3.28
chr7A	34000001	35000000	611718	193951	0.32	3.38
chr7A	35000001	36000000	604660	199854	0.33	3.17
chr7A	36000001	37000000	569901	202492	0.36	3.15
chr7A	37000001	38000000	617390	204031	0.33	3.21
chr7A	38000001	39000000	680065	222407	0.33	3.22
chr7A	39000001	40000000	676117	214968	0.32	3.16
chr7A	40000001	41000000	635496	205587	0.32	2.99
chr7A	41000001	42000000	720561	227464	0.32	3.16
chr7A	42000001	43000000	635626	222396	0.35	2.89
chr7A	43000001	44000000	558579	172720	0.31	3.14
chr7A	44000001	45000000	250593	65828	0.26	2.25
chr7A	45000001	45653107	169659	51110	0.3	2.12
chr7B	1	1000000	658875	193409	0.29	3.1
chr7B	1000001	2000000	696984	206230	0.3	3.03
chr7B	2000001	3000000	331728	90365	0.27	3.03
chr7B	3000001	4000000	601967	180560	0.3	2.86
chr7B	4000001	5000000	726667	226613	0.31	3.28
chr7B	5000001	6000000	688005	221208	0.32	3.26
chr7B	6000001	7000000	687675	220233	0.32	3.22
chr7B	7000001	8000000	541587	172221	0.32	3.04
chr7B	8000001	9000000	506740	160726	0.32	3.03
chr7B	9000001	10000000	555799	187172	0.34	3.08
chr7B	10000001	11000000	578249	187131	0.32	3.38
chr7B	11000001	12000000	457291	143635	0.31	3.27
chr7B	12000001	13000000	520354	168700	0.32	3.26
chr7B	13000001	14000000	559720	177758	0.32	3.32
chr7B	14000001	15000000	550531	176856	0.32	3.32
chr7B	15000001	16000000	490076	161978	0.33	3.3
chr7B	16000001	17000000	538226	172299	0.32	3.35
chr7B	17000001	18000000	555682	170602	0.31	3.42
chr7B	18000001	19000000	519907	163621	0.31	3.29
chr7B	19000001	20000000	652733	204813	0.31	3.38
chr7B	20000001	21000000	584385	189125	0.32	3.37
chr7B	21000001	22000000	549007	189377	0.34	3.23
chr7B	22000001	23000000	460555	155811	0.34	3.01
chr7B	23000001	24000000	491958	151551	0.31	3.15
chr7B	24000001	25000000	588915	185087	0.31	3.35
chr7B	25000001	26000000	586945	187073	0.32	3.31
chr7B	26000001	27000000	586565	183944	0.31	3.22
chr7B	27000001	28000000	506608	167206	0.33	3.15
chr7B	28000001	29000000	434316	134260	0.31	3.29
chr7B	29000001	30000000	345578	115317	0.33	3.24
chr7B	30000001	31000000	269118	65206	0.24	3.51
chr7B	31000001	32000000	373735	106216	0.28	3.28
chr7B	32000001	33000000	495131	153782	0.31	3.24
chr7B	33000001	34000000	568189	177745	0.31	3.25
chr7B	34000001	35000000	620079	201072	0.32	3.28
chr7B	35000001	36000000	699825	227919	0.33	3.27
chr7B	36000001	37000000	636437	202573	0.32	3.32
chr7B	37000001	38000000	954108	307582	0.32	3.71
chr7B	38000001	39000000	700944	234571	0.33	3.15
chr7B	39000001	40000000	360091	114776	0.32	2.52
chr7B	40000001	41000000	374660	128571	0.34	2.59
chr7B	41000001	42000000	232795	67266	0.29	2.26
chr7B	42000001	43000000	567724	189967	0.33	2.88
chr7B	43000001	43450849	202921	57410	0.28	3.07
chr8A	1	1000000	448702	150785	0.34	3.55
chr8A	1000001	2000000	615984	226580	0.37	3.16
chr8A	2000001	3000000	652978	228108	0.35	3.22
chr8A	3000001	4000000	710950	224614	0.32	3.14
chr8A	4000001	5000000	726292	234804	0.32	3.13
chr8A	5000001	6000000	577952	175978	0.3	3.18
chr8A	6000001	7000000	682042	203263	0.3	3.14
chr8A	7000001	8000000	797610	256287	0.32	3.35
chr8A	8000001	9000000	363258	115407	0.32	2.41
chr8A	9000001	10000000	560702	203363	0.36	3.08
chr8A	10000001	11000000	490226	180812	0.37	2.94
chr8A	11000001	12000000	605106	203658	0.34	3.17
chr8A	12000001	13000000	667265	213522	0.32	3.18
chr8A	13000001	14000000	633124	204585	0.32	3.15
chr8A	14000001	15000000	595787	189314	0.32	3.18
chr8A	15000001	16000000	644130	208880	0.32	3.27
chr8A	16000001	17000000	582671	184215	0.32	3.29
chr8A	17000001	18000000	540229	171914	0.32	3.17
chr8A	18000001	19000000	593406	191286	0.32	3.25
chr8A	19000001	20000000	570477	182834	0.32	3.18
chr8A	20000001	21000000	627230	201386	0.32	3.15
chr8A	21000001	22000000	614653	202241	0.33	3.05
chr8A	22000001	23000000	646608	203969	0.32	3.06
chr8A	23000001	24000000	715082	238241	0.33	3.09
chr8A	24000001	25000000	587531	203709	0.35	2.93
chr8A	25000001	26000000	517666	164225	0.32	2.64
chr8A	26000001	27000000	604020	182393	0.3	2.77
chr8A	27000001	27457764	217928	68100	0.31	2.89
chr8B	1	1000000	675275	219071	0.32	3.14
chr8B	1000001	2000000	452548	137227	0.3	3.08
chr8B	2000001	3000000	179978	52210	0.29	2.29
chr8B	3000001	4000000	352417	126485	0.36	2.69
chr8B	4000001	5000000	552511	169892	0.31	3.18
chr8B	5000001	6000000	704818	218370	0.31	3.18
chr8B	6000001	7000000	642778	199517	0.31	3.13
chr8B	7000001	8000000	701943	232894	0.33	3.24
chr8B	8000001	9000000	525094	180564	0.34	3.18
chr8B	9000001	10000000	504880	153292	0.3	2.98
chr8B	10000001	11000000	643971	204931	0.32	3.18
chr8B	11000001	12000000	548367	170322	0.31	3.13
chr8B	12000001	13000000	552418	175538	0.32	3.13
chr8B	13000001	14000000	511870	160926	0.31	2.94
chr8B	14000001	15000000	619911	197933	0.32	3.22
chr8B	15000001	16000000	590018	188660	0.32	3.2
chr8B	16000001	17000000	577649	184942	0.32	3.2
chr8B	17000001	18000000	561863	176754	0.31	3.21
chr8B	18000001	19000000	539976	172290	0.32	3.23
chr8B	19000001	20000000	575633	182898	0.32	3.24
chr8B	20000001	21000000	504060	161449	0.32	3.22
chr8B	21000001	22000000	600745	190016	0.32	3.17
chr8B	22000001	23000000	555598	180336	0.32	3.2
chr8B	23000001	24000000	538333	175478	0.33	3.16
chr8B	24000001	25000000	652115	205931	0.32	3.11
chr8B	25000001	26000000	568738	177740	0.31	3.04
chr8B	26000001	27000000	571986	174361	0.3	3.02
chr8B	27000001	28000000	626774	199384	0.32	2.89
chr8B	28000001	29000000	586510	174774	0.3	3.05
chr8B	29000001	30398283	481837	131597	0.27	2.96
chr9A	1	1000000	540363	159167	0.29	2.84
chr9A	1000001	2000000	618102	187575	0.3	2.78
chr9A	2000001	3000000	654087	204604	0.31	2.91
chr9A	3000001	4000000	676172	215824	0.32	3.01
chr9A	4000001	5000000	686710	219694	0.32	3.02
chr9A	5000001	6000000	615479	196177	0.32	3.11
chr9A	6000001	7000000	703896	226537	0.32	3.26
chr9A	7000001	8000000	649836	209224	0.32	3.21
chr9A	8000001	9000000	649203	209181	0.32	3.15
chr9A	9000001	10000000	562621	180214	0.32	3.22
chr9A	10000001	11000000	642049	206273	0.32	3.27
chr9A	11000001	12000000	480460	153278	0.32	3.05
chr9A	12000001	13000000	642668	206633	0.32	3.27
chr9A	13000001	14000000	620931	197455	0.32	3.05
chr9A	14000001	15000000	583971	189051	0.32	3.24
chr9A	15000001	16000000	588832	187388	0.32	3.2
chr9A	16000001	17000000	606219	193264	0.32	3.24
chr9A	17000001	18000000	575296	193224	0.34	3.14
chr9A	18000001	19000000	695562	228918	0.33	3.26
chr9A	19000001	20000000	347720	99983	0.29	3.13
chr9A	20000001	21000000	233436	57582	0.25	3.35
chr9A	21000001	22000000	404522	118345	0.29	3.19
chr9A	22000001	23000000	661125	204769	0.31	3.28
chr9A	23000001	24000000	657995	206135	0.31	3.29
chr9A	24000001	25000000	656315	213165	0.32	3.15
chr9A	25000001	26000000	705681	218827	0.31	3.29
chr9A	26000001	27000000	721983	229367	0.32	3.2
chr9A	27000001	28000000	278811	74165	0.27	2.98
chr9A	28000001	29000000	551806	187504	0.34	3.22
chr9A	29000001	29602934	222375	75878	0.34	2.73
chr9B	1	1000000	236554	90832	0.38	2.53
chr9B	1000001	2000000	269904	78208	0.29	2.43
chr9B	2000001	3000000	210646	54377	0.26	2.71
chr9B	3000001	4000000	289329	66540	0.23	3.15
chr9B	4000001	5000000	260586	72713	0.28	2.75
chr9B	5000001	6000000	401284	116122	0.29	2.86
chr9B	6000001	7000000	391287	119608	0.31	2.88
chr9B	7000001	8000000	557260	174113	0.31	3.02
chr9B	8000001	9000000	562622	176997	0.31	3.03
chr9B	9000001	10000000	600883	193587	0.32	3.08
chr9B	10000001	11000000	533658	171191	0.32	3.23
chr9B	11000001	12000000	602631	196659	0.33	3.24
chr9B	12000001	13000000	589983	198054	0.34	3.25
chr9B	13000001	14000000	511334	164509	0.32	3.14
chr9B	14000001	15000000	572650	180989	0.32	3.22
chr9B	15000001	16000000	556993	176512	0.32	3.26
chr9B	16000001	17000000	556188	185356	0.33	3.36
chr9B	17000001	18000000	593566	189110	0.32	3.28
chr9B	18000001	19000000	476806	151351	0.32	3.15
chr9B	19000001	20000000	486752	157511	0.32	2.92
chr9B	20000001	21000000	542694	171390	0.32	3.19
chr9B	21000001	22000000	593581	190922	0.32	3.3
chr9B	22000001	23000000	500993	162972	0.33	3.22
chr9B	23000001	24000000	655980	207708	0.32	3.37
chr9B	24000001	25000000	647454	204046	0.32	3.29
chr9B	25000001	26000000	599461	187616	0.31	3.23
chr9B	26000001	27000000	777473	247553	0.32	3.29
chr9B	27000001	28000000	599589	200878	0.34	3.14
chr9B	28000001	29000000	358623	107576	0.3	2.71
chr9B	29000001	30000000	615631	189997	0.31	3.05
chr9B	30000001	31000000	736677	245195	0.33	3.18
chr9B	31000001	32000000	804545	256689	0.32	3.21
chr9B	32000001	33000000	426800	135733	0.32	3.14
chr9B	33000001	34000000	484900	166620	0.34	3.05
chr9B	34000001	34409320	259867	58847	0.23	4.26
chr10A	1	1000000	585665	182094	0.31	2.88
chr10A	1000001	2000000	654220	202893	0.31	2.8
chr10A	2000001	3000000	720907	228199	0.32	2.97
chr10A	3000001	4000000	621152	205154	0.33	2.99
chr10A	4000001	5000000	670729	223865	0.33	3.09
chr10A	5000001	6000000	494052	161822	0.33	3.18
chr10A	6000001	7000000	581556	186414	0.32	3.12
chr10A	7000001	8000000	637636	215848	0.34	3.23
chr10A	8000001	9000000	627376	201153	0.32	3.16
chr10A	9000001	10000000	572068	204806	0.36	3.1
chr10A	10000001	11000000	645072	208001	0.32	3.24
chr10A	11000001	12000000	638210	208821	0.33	3.26
chr10A	12000001	13000000	634919	204162	0.32	2.98
chr10A	13000001	14000000	664006	210292	0.32	3.17
chr10A	14000001	15000000	608297	192246	0.32	3.2
chr10A	15000001	16000000	686639	226004	0.33	3.18
chr10A	16000001	17000000	504106	178577	0.35	3.05
chr10A	17000001	18000000	766076	245241	0.32	3.15
chr10A	18000001	19000000	764959	272506	0.36	3.23
chr10A	19000001	20000000	668493	225585	0.34	3.13
chr10A	20000001	21000000	766607	243633	0.32	3.34
chr10A	21000001	22316396	374097	109204	0.29	2.67
chr10B	1	1000000	630749	187866	0.3	2.84
chr10B	1000001	2000000	605781	179943	0.3	2.89
chr10B	2000001	3000000	597357	175956	0.29	3.18
chr10B	3000001	4000000	611628	212016	0.35	3
chr10B	4000001	5000000	684913	214988	0.31	3.09
chr10B	5000001	6000000	634754	203126	0.32	3.13
chr10B	6000001	7000000	650515	205979	0.32	3.2
chr10B	7000001	8000000	608483	191232	0.31	3.21
chr10B	8000001	9000000	651564	210176	0.32	3.2
chr10B	9000001	10000000	602686	192836	0.32	3.23
chr10B	10000001	11000000	616355	197249	0.32	3.26
chr10B	11000001	12000000	602477	197811	0.33	3.25
chr10B	12000001	13000000	575117	188838	0.33	3.22
chr10B	13000001	14000000	612871	190925	0.31	3.04
chr10B	14000001	15000000	547185	170639	0.31	3.12
chr10B	15000001	16000000	608782	193067	0.32	3.24
chr10B	16000001	17000000	637482	203201	0.32	3.2
chr10B	17000001	18000000	681041	215404	0.32	3.28
chr10B	18000001	19000000	722880	229653	0.32	3.19
chr10B	19000001	20000000	727382	235637	0.32	3.12
chr10B	20000001	21000000	694556	234247	0.34	3.14
chr10B	21000001	22000000	793184	248572	0.31	3.31
chr10B	22000001	23000000	494591	142534	0.29	3.33
chr10B	23000001	23430943	232975	67492	0.29	2.95
chr11A	1	1000000	551908	165195	0.3	2.73
chr11A	1000001	2000000	255360	67172	0.26	2.07
chr11A	2000001	3000000	673602	206861	0.31	2.7
chr11A	3000001	4000000	718988	232085	0.32	3.11
chr11A	4000001	5000000	606911	192354	0.32	3.02
chr11A	5000001	6000000	409059	126288	0.31	2.71
chr11A	6000001	7000000	606471	195057	0.32	3.17
chr11A	7000001	8000000	617310	204606	0.33	3.15
chr11A	8000001	9000000	657434	212380	0.32	3.18
chr11A	9000001	10000000	657324	211089	0.32	3.2
chr11A	10000001	11000000	622119	200137	0.32	3.27
chr11A	11000001	12000000	631403	202605	0.32	3.19
chr11A	12000001	13000000	621971	200537	0.32	3.14
chr11A	13000001	14000000	597057	192172	0.32	3.18
chr11A	14000001	15000000	678473	221667	0.33	3.07
chr11A	15000001	16000000	671682	210510	0.31	3.12
chr11A	16000001	17000000	634456	201851	0.32	3.13
chr11A	17000001	18000000	657008	214299	0.33	3.17
chr11A	18000001	19000000	686470	217644	0.32	3.27
chr11A	19000001	20000000	775738	245320	0.32	3.22
chr11A	20000001	21000000	608703	203318	0.33	3.11
chr11A	21000001	22000000	619436	183053	0.3	3.4
chr11A	22000001	23000000	385748	127663	0.33	3.13
chr11A	23000001	23560082	261524	73368	0.28	3.26
chr11B	1	1000000	655854	207297	0.32	3.26
chr11B	1000001	2000000	799433	250165	0.31	3.26
chr11B	2000001	3000000	431913	130670	0.3	3.27
chr11B	3000001	4000000	351139	103146	0.29	3.22
chr11B	4000001	5000000	754365	234619	0.31	3.25
chr11B	5000001	6000000	669611	216240	0.32	3.18
chr11B	6000001	7000000	589615	184353	0.31	3.17
chr11B	7000001	8000000	612019	196138	0.32	3.02
chr11B	8000001	9000000	559713	174680	0.31	3.11
chr11B	9000001	10000000	564349	180097	0.32	3.19
chr11B	10000001	11000000	553528	179708	0.32	3.1
chr11B	11000001	12000000	563934	171055	0.3	3.35
chr11B	12000001	13000000	548903	174207	0.32	3.18
chr11B	13000001	14000000	561819	180376	0.32	3.27
chr11B	14000001	15000000	557860	178744	0.32	3.23
chr11B	15000001	16000000	553050	178658	0.32	3.15
chr11B	16000001	17000000	536697	172767	0.32	3.17
chr11B	17000001	18000000	616134	197167	0.32	3.15
chr11B	18000001	19000000	641008	205607	0.32	3.1
chr11B	19000001	20000000	637443	202224	0.32	3.15
chr11B	20000001	21000000	669573	212690	0.32	2.98
chr11B	21000001	22000000	676987	208993	0.31	2.81
chr11B	22000001	23153646	632625	185255	0.29	2.91
chr12A	1	1000000	627802	189316	0.3	2.82
chr12A	1000001	2000000	771995	226964	0.29	3.06
chr12A	2000001	3000000	644943	202372	0.31	2.88
chr12A	3000001	4000000	610114	194020	0.32	2.87
chr12A	4000001	5000000	588169	189115	0.32	2.99
chr12A	5000001	6000000	648186	210096	0.32	3.2
chr12A	6000001	7000000	660080	216517	0.33	3.2
chr12A	7000001	8000000	642864	203882	0.32	3.16
chr12A	8000001	9000000	648558	207601	0.32	3.24
chr12A	9000001	10000000	632916	205640	0.32	3.22
chr12A	10000001	11000000	680154	218379	0.32	3.28
chr12A	11000001	12000000	698736	224824	0.32	3.3
chr12A	12000001	13000000	606008	192755	0.32	3.14
chr12A	13000001	14000000	641756	206594	0.32	3.23
chr12A	14000001	15000000	538144	165596	0.31	3.29
chr12A	15000001	16000000	148828	34844	0.23	3.26
chr12A	16000001	17000000	184905	48088	0.26	3
chr12A	17000001	18000000	638218	201942	0.32	3.12
chr12A	18000001	19000000	645899	204021	0.32	3.19
chr12A	19000001	20000000	581715	192657	0.33	3.13
chr12A	20000001	21000000	661520	213940	0.32	3.19
chr12A	21000001	22000000	637247	202614	0.32	3.08
chr12A	22000001	23000000	670064	205038	0.31	3.05
chr12A	23000001	24000000	739037	234847	0.32	2.96
chr12A	24000001	24812728	525871	179026	0.34	3.04
chr12B	1	1000000	423605	123929	0.29	2.82
chr12B	1000001	2000000	623461	195699	0.31	2.89
chr12B	2000001	3000000	623502	204009	0.33	2.98
chr12B	3000001	4000000	601095	190311	0.32	2.99
chr12B	4000001	5000000	610616	198103	0.32	3.12
chr12B	5000001	6000000	605719	194629	0.32	3.25
chr12B	6000001	7000000	572090	184057	0.32	3.18
chr12B	7000001	8000000	604117	194892	0.32	3.28
chr12B	8000001	9000000	589662	188784	0.32	3.2
chr12B	9000001	10000000	618112	196898	0.32	3.29
chr12B	10000001	11000000	620109	197441	0.32	3.3
chr12B	11000001	12000000	635694	212737	0.33	3.31
chr12B	12000001	13000000	631410	215572	0.34	3.29
chr12B	13000001	14000000	615790	203703	0.33	3.27
chr12B	14000001	15000000	192650	50011	0.26	3.02
chr12B	15000001	16000000	128114	26727	0.21	2.73
chr12B	16000001	17000000	515882	153206	0.3	3.29
chr12B	17000001	18000000	609372	193969	0.32	3.23
chr12B	18000001	19000000	659494	211994	0.32	3.28
chr12B	19000001	20000000	652465	205456	0.31	3.18
chr12B	20000001	21000000	711195	226344	0.32	3.21
chr12B	21000001	22000000	707632	220722	0.31	3.24
chr12B	22000001	23000000	570384	178728	0.31	2.97
chr12B	23000001	24235296	816541	262891	0.32	3.12
chr13A	1	1000000	110577	25939	0.23	1.54
chr13A	1000001	2000000	174174	47240	0.27	1.84
chr13A	2000001	3000000	145614	33596	0.23	1.77
chr13A	3000001	4000000	186173	52660	0.28	2.18
chr13A	4000001	5000000	140752	35101	0.25	1.75
chr13A	5000001	6000000	201029	53984	0.27	2.11
chr13A	6000001	7000000	211708	54907	0.26	2.08
chr13A	7000001	8000000	331103	104697	0.32	2.6
chr13A	8000001	9000000	627078	202753	0.32	3.18
chr13A	9000001	10000000	544043	166100	0.31	3.34
chr13A	10000001	11000000	420167	124353	0.3	3.05
chr13A	11000001	12000000	729324	238876	0.33	3.25
chr13A	12000001	13000000	746400	265997	0.36	3.19
chr13A	13000001	14000000	729504	235570	0.32	3.21
chr13A	14000001	15000000	699961	223712	0.32	3.28
chr13A	15000001	16000000	697902	232326	0.33	3.29
chr13A	16000001	17000000	599984	199433	0.33	3.26
chr13A	17000001	18000000	556998	177756	0.32	3.11
chr13A	18000001	19000000	591520	209505	0.35	3.08
chr13A	19000001	20000000	649305	207241	0.32	3.3
chr13A	20000001	21000000	658761	214534	0.33	3.28
chr13A	21000001	22000000	836215	278523	0.33	3.62
chr13A	22000001	23000000	603204	195940	0.32	3.23
chr13A	23000001	24000000	640813	205347	0.32	3.22
chr13A	24000001	25000000	707967	228336	0.32	3.28
chr13A	25000001	26000000	657155	211085	0.32	3.15
chr13A	26000001	27000000	642064	205736	0.32	3.16
chr13A	27000001	28000000	539189	204161	0.38	3.01
chr13A	28000001	29000000	663546	212769	0.32	3.08
chr13A	29000001	30000000	488699	156061	0.32	3.01
chr13A	30000001	31000000	712605	232693	0.33	2.82
chr13A	31000001	32000000	635778	203701	0.32	2.68
chr13A	32000001	32508620	304630	91251	0.3	3.05
chr13B	1	1000000	382015	124670	0.33	3.21
chr13B	1000001	2000000	603509	191763	0.32	3.05
chr13B	2000001	3000000	502823	169445	0.34	3.08
chr13B	3000001	4000000	572212	203595	0.36	3.17
chr13B	4000001	5000000	480142	140842	0.29	3.53
chr13B	5000001	6000000	503339	155395	0.31	3.18
chr13B	6000001	7000000	693285	222413	0.32	3.21
chr13B	7000001	8000000	731230	230451	0.32	3.26
chr13B	8000001	9000000	677891	229034	0.34	3.22
chr13B	9000001	10000000	656985	211016	0.32	3.27
chr13B	10000001	11000000	583459	185150	0.32	3.23
chr13B	11000001	12000000	629845	201957	0.32	3.37
chr13B	12000001	13000000	503430	158784	0.32	3.12
chr13B	13000001	14000000	600966	194340	0.32	3.27
chr13B	14000001	15000000	561964	177429	0.32	3.28
chr13B	15000001	16000000	1083000	380861	0.35	4.39
chr13B	16000001	17000000	1778348	636925	0.36	4.91
chr13B	17000001	18000000	551620	176469	0.32	3.21
chr13B	18000001	19000000	497989	173710	0.35	3.23
chr13B	19000001	20000000	566304	181691	0.32	3.29
chr13B	20000001	21000000	573955	183198	0.32	3.27
chr13B	21000001	22000000	584395	188486	0.32	3.31
chr13B	22000001	23000000	515900	166664	0.32	3.12
chr13B	23000001	24000000	608047	196552	0.32	3.1
chr13B	24000001	25000000	645308	207298	0.32	3.09
chr13B	25000001	26000000	569810	186031	0.33	3.01
chr13B	26000001	27000000	712135	227652	0.32	3.03
chr13B	27000001	28000000	803445	250874	0.31	3
chr13B	28000001	29000000	462957	157537	0.34	2.51
chr13B	29000001	29838850	102434	24348	0.24	1.61
chr14A	1	1000000	480345	182759	0.38	2.99
chr14A	1000001	2000000	656419	213365	0.33	3.11
chr14A	2000001	3000000	677409	213495	0.32	3.1
chr14A	3000001	4000000	701680	212463	0.3	3.14
chr14A	4000001	5000000	589991	210466	0.36	2.99
chr14A	5000001	6000000	645631	215800	0.33	3.1
chr14A	6000001	7000000	566744	179764	0.32	3.2
chr14A	7000001	8000000	627643	204877	0.33	3.12
chr14A	8000001	9000000	599694	208969	0.35	3.18
chr14A	9000001	10000000	586880	191814	0.33	3.23
chr14A	10000001	11000000	547266	196703	0.36	2.93
chr14A	11000001	12000000	642419	208049	0.32	3.3
chr14A	12000001	13000000	583330	206653	0.35	3.05
chr14A	13000001	14000000	605464	211359	0.35	3.09
chr14A	14000001	15000000	648927	210637	0.32	3.31
chr14A	15000001	16000000	668430	217667	0.33	3.3
chr14A	16000001	17000000	678683	219836	0.32	3.22
chr14A	17000001	18000000	651405	209679	0.32	3.13
chr14A	18000001	19000000	714425	228198	0.32	3.22
chr14A	19000001	20000000	875411	314188	0.36	3.63
chr14A	20000001	21000000	635393	194632	0.31	3.07
chr14A	21000001	21547070	193311	52132	0.27	3.05
chr14B	1	1000000	367432	104631	0.28	2.67
chr14B	1000001	2000000	646181	206448	0.32	3.28
chr14B	2000001	3000000	479002	152424	0.32	3.03
chr14B	3000001	4000000	377339	136974	0.36	2.67
chr14B	4000001	5000000	401453	126682	0.32	3.31
chr14B	5000001	6000000	418986	124158	0.3	3.39
chr14B	6000001	7000000	607914	191158	0.31	3.01
chr14B	7000001	8000000	679564	219431	0.32	3.15
chr14B	8000001	9000000	700447	220726	0.32	3.23
chr14B	9000001	10000000	623248	185336	0.3	3.1
chr14B	10000001	11000000	611241	204490	0.33	3.08
chr14B	11000001	12000000	587588	198723	0.34	3.07
chr14B	12000001	13000000	616043	196930	0.32	3.2
chr14B	13000001	14000000	559836	179801	0.32	3.12
chr14B	14000001	15000000	500975	157231	0.31	3.27
chr14B	15000001	16000000	498434	185027	0.37	3.07
chr14B	16000001	17000000	574370	183555	0.32	3.19
chr14B	17000001	18000000	516886	163625	0.32	3.03
chr14B	18000001	19000000	562493	179248	0.32	3.32
chr14B	19000001	20000000	510235	162252	0.32	3.06
chr14B	20000001	21000000	561992	179834	0.32	3.18
chr14B	21000001	22000000	551247	177584	0.32	3.28
chr14B	22000001	23000000	604580	193816	0.32	3.3
chr14B	23000001	24000000	629037	211210	0.34	3.23
chr14B	24000001	25000000	581283	185077	0.32	3.14
chr14B	25000001	26000000	747307	240289	0.32	3.21
chr14B	26000001	27000000	788662	250639	0.32	3.22
chr14B	27000001	28000000	657502	199969	0.3	2.82
chr14B	28000001	28762065	353832	110500	0.31	2.84
chr15A	1	1000000	505951	158858	0.31	3.21
chr15A	1000001	2000000	685093	243674	0.36	3.22
chr15A	2000001	3000000	516118	189605	0.37	3.05
chr15A	3000001	4000000	536469	191675	0.36	3.09
chr15A	4000001	5000000	750885	237894	0.32	3.1
chr15A	5000001	6000000	532732	184769	0.35	3.03
chr15A	6000001	7000000	452050	138685	0.31	3.18
chr15A	7000001	8000000	384016	107189	0.28	3.8
chr15A	8000001	9000000	610339	233931	0.38	3.06
chr15A	9000001	10000000	619369	187736	0.3	2.99
chr15A	10000001	11000000	647778	208016	0.32	3.14
chr15A	11000001	12000000	686293	220248	0.32	3.22
chr15A	12000001	13000000	582348	181628	0.31	3.11
chr15A	13000001	14000000	649439	212393	0.33	3.25
chr15A	14000001	15000000	621375	200823	0.32	3.18
chr15A	15000001	16000000	591263	190063	0.32	3.17
chr15A	16000001	17000000	601067	208400	0.35	3.18
chr15A	17000001	18000000	815183	278259	0.34	3.68
chr15A	18000001	19000000	697232	226504	0.32	3.08
chr15A	19000001	20000000	523183	166800	0.32	2.96
chr15A	20000001	21000000	825657	282030	0.34	3.6
chr15A	21000001	22000000	679653	208597	0.31	3.12
chr15A	22000001	23000000	670545	207102	0.31	2.87
chr15A	23000001	24000000	655548	200772	0.31	2.66
chr15A	24000001	24602895	373230	112271	0.3	3
chr15B	1	1000000	567592	181558	0.32	3.21
chr15B	1000001	2000000	734398	228605	0.31	3.25
chr15B	2000001	3000000	467896	135349	0.29	3.01
chr15B	3000001	4000000	438482	141509	0.32	2.99
chr15B	4000001	5000000	234114	78310	0.33	2.36
chr15B	5000001	6000000	448205	133882	0.3	3.25
chr15B	6000001	7000000	474184	146678	0.31	3.21
chr15B	7000001	8000000	476226	168991	0.35	3.13
chr15B	8000001	9000000	548751	173229	0.32	3.16
chr15B	9000001	10000000	604276	189484	0.31	3.07
chr15B	10000001	11000000	683301	218361	0.32	3.1
chr15B	11000001	12000000	488461	152229	0.31	3.05
chr15B	12000001	13000000	668137	212144	0.32	3.19
chr15B	13000001	14000000	642552	206878	0.32	3.23
chr15B	14000001	15000000	560432	171174	0.31	3.26
chr15B	15000001	16000000	605908	195483	0.32	3.25
chr15B	16000001	17000000	601480	194559	0.32	3.25
chr15B	17000001	18000000	571188	183741	0.32	3.26
chr15B	18000001	19000000	546141	175523	0.32	3.15
chr15B	19000001	20000000	530825	164200	0.31	3.21
chr15B	20000001	21000000	580666	182573	0.31	3.14
chr15B	21000001	22000000	539719	172103	0.32	3.13
chr15B	22000001	23000000	442503	131941	0.3	2.92
chr15B	23000001	24000000	704775	222293	0.32	3.28
chr15B	24000001	25000000	691980	229102	0.33	3
chr15B	25000001	26000000	696867	222634	0.32	2.9
chr15B	26000001	27000000	628398	189638	0.3	2.59
chr15B	27000001	27590285	346605	102384	0.3	3
chr16A	1	1000000	569242	228736	0.4	3.05
chr16A	1000001	2000000	666419	224781	0.34	3.12
chr16A	2000001	3000000	643625	227088	0.35	3.09
chr16A	3000001	4000000	539679	200264	0.37	3.09
chr16A	4000001	5000000	374022	130166	0.35	2.74
chr16A	5000001	6000000	592201	207996	0.35	3.09
chr16A	6000001	7000000	470021	139905	0.3	3.23
chr16A	7000001	8000000	232013	57691	0.25	3.36
chr16A	8000001	9000000	198583	47813	0.24	3.09
chr16A	9000001	10000000	342237	94999	0.28	3.56
chr16A	10000001	11000000	657865	203389	0.31	3.12
chr16A	11000001	12000000	682099	218025	0.32	3.23
chr16A	12000001	13000000	616235	195222	0.32	3.11
chr16A	13000001	14000000	642999	205692	0.32	3.25
chr16A	14000001	15000000	545379	170800	0.31	3.18
chr16A	15000001	16000000	365417	113157	0.31	2.92
chr16A	16000001	17000000	478630	153712	0.32	3.07
chr16A	17000001	18000000	641587	206392	0.32	3.34
chr16A	18000001	19000000	487848	161759	0.33	3.14
chr16A	19000001	20000000	622298	198340	0.32	3.17
chr16A	20000001	21000000	599163	203650	0.34	3.16
chr16A	21000001	22000000	638294	212538	0.33	3.22
chr16A	22000001	23000000	661460	214713	0.32	3.26
chr16A	23000001	24000000	644563	216649	0.34	3.11
chr16A	24000001	25000000	662527	214208	0.32	3.15
chr16A	25000001	26000000	647847	210786	0.33	3.26
chr16A	26000001	27000000	655003	209219	0.32	3.05
chr16A	27000001	28000000	602639	197456	0.33	2.9
chr16A	28000001	29000000	717709	228265	0.32	2.86
chr16A	29000001	30000000	660873	210373	0.32	2.7
chr16A	30000001	30712257	375122	113678	0.3	2.97
chr16B	1	1000000	277590	95958	0.35	2.45
chr16B	1000001	2000000	590062	216825	0.37	3.16
chr16B	2000001	3000000	626395	183586	0.29	3.36
chr16B	3000001	4000000	683377	215227	0.31	3.27
chr16B	4000001	5000000	669682	205821	0.31	3.26
chr16B	5000001	6000000	484660	145067	0.3	3.27
chr16B	6000001	7000000	533317	156887	0.29	3.39
chr16B	7000001	8000000	417376	115738	0.28	3.32
chr16B	8000001	9000000	178138	42486	0.24	3.26
chr16B	9000001	10000000	323322	94818	0.29	3.27
chr16B	10000001	11000000	593256	182942	0.31	3.16
chr16B	11000001	12000000	634869	199932	0.31	3.23
chr16B	12000001	13000000	606221	193796	0.32	3.18
chr16B	13000001	14000000	615921	197106	0.32	3.24
chr16B	14000001	15000000	474041	145758	0.31	3.14
chr16B	15000001	16000000	556531	174204	0.31	3.21
chr16B	16000001	17000000	595235	188336	0.32	3.25
chr16B	17000001	18000000	546584	174471	0.32	3.37
chr16B	18000001	19000000	608232	196430	0.32	3.3
chr16B	19000001	20000000	561095	179597	0.32	3.23
chr16B	20000001	21000000	543449	173981	0.32	3.23
chr16B	21000001	22000000	553244	178252	0.32	3.24
chr16B	22000001	23000000	561313	185692	0.33	3.14
chr16B	23000001	24000000	523711	169421	0.32	3.14
chr16B	24000001	25000000	585089	189168	0.32	3.21
chr16B	25000001	26000000	641599	207357	0.32	3.13
chr16B	26000001	27000000	599331	190250	0.32	3.03
chr16B	27000001	28000000	621453	198113	0.32	2.96
chr16B	28000001	29000000	669138	212579	0.32	2.87
chr16B	29000001	30000000	700973	215002	0.31	2.74
chr16B	30000001	30610988	382756	116072	0.3	3.21
chr17A	1	1000000	366140	100058	0.27	3.61
chr17A	1000001	2000000	404492	117645	0.29	3.26
chr17A	2000001	3000000	458183	133330	0.29	3.3
chr17A	3000001	4000000	456163	164542	0.36	3.07
chr17A	4000001	5000000	239560	63523	0.27	3.23
chr17A	5000001	6000000	445158	124331	0.28	3.81
chr17A	6000001	7000000	652821	260194	0.4	2.95
chr17A	7000001	8000000	735258	233863	0.32	3.34
chr17A	8000001	9000000	394284	133375	0.34	2.83
chr17A	9000001	10000000	526002	195603	0.37	2.96
chr17A	10000001	11000000	659799	219788	0.33	3.28
chr17A	11000001	12000000	584575	194810	0.33	3
chr17A	12000001	13000000	654824	221509	0.34	3.18
chr17A	13000001	14000000	571423	208709	0.37	3.14
chr17A	14000001	15000000	636396	217661	0.34	3.22
chr17A	15000001	16000000	640554	209408	0.33	3.22
chr17A	16000001	17000000	610409	194790	0.32	3.26
chr17A	17000001	18000000	609958	195250	0.32	3.25
chr17A	18000001	19000000	627179	203533	0.32	3.21
chr17A	19000001	20000000	577121	192198	0.33	3.06
chr17A	20000001	21000000	636945	209874	0.33	3.09
chr17A	21000001	22000000	649749	211200	0.33	3.12
chr17A	22000001	23000000	673189	221478	0.33	3.08
chr17A	23000001	24000000	670297	211606	0.32	3.07
chr17A	24000001	25000000	709279	224165	0.32	3.02
chr17A	25000001	26000000	695574	208995	0.3	2.81
chr17A	26000001	26464210	305047	91096	0.3	2.93
chr17B	1	1000000	533533	148652	0.28	3.48
chr17B	1000001	2000000	627799	204601	0.33	3.17
chr17B	2000001	3000000	712655	223065	0.31	3.18
chr17B	3000001	4000000	619590	198796	0.32	3.15
chr17B	4000001	5000000	418517	117653	0.28	3.47
chr17B	5000001	6000000	299691	83478	0.28	3.17
chr17B	6000001	7000000	650421	204217	0.31	3.12
chr17B	7000001	8000000	710758	229953	0.32	3.27
chr17B	8000001	9000000	657638	228349	0.35	3.2
chr17B	9000001	10000000	626075	200915	0.32	3.29
chr17B	10000001	11000000	571145	181519	0.32	3.1
chr17B	11000001	12000000	611647	195206	0.32	3.15
chr17B	12000001	13000000	620680	197367	0.32	3.27
chr17B	13000001	14000000	954651	327411	0.34	4.09
chr17B	14000001	15000000	600354	193627	0.32	3.26
chr17B	15000001	16000000	605402	194787	0.32	3.27
chr17B	16000001	17000000	528324	168327	0.32	3.32
chr17B	17000001	18000000	563689	174866	0.31	3.26
chr17B	18000001	19000000	546553	175516	0.32	3.23
chr17B	19000001	20000000	490582	155486	0.32	3.08
chr17B	20000001	21000000	1066968	373679	0.35	4.09
chr17B	21000001	22000000	608208	194841	0.32	3.09
chr17B	22000001	23000000	633312	209404	0.33	3.18
chr17B	23000001	24000000	600416	193219	0.32	3.07
chr17B	24000001	25000000	783467	252318	0.32	3.07
chr17B	25000001	26000000	700680	215891	0.31	2.8
chr17B	26000001	27036235	657995	197647	0.3	2.93
chr18A	1	1000000	693273	209776	0.3	3.01
chr18A	1000001	2000000	721519	229100	0.32	2.81
chr18A	2000001	3000000	665302	212097	0.32	3.02
chr18A	3000001	4000000	628999	210987	0.34	3.09
chr18A	4000001	5000000	653759	210874	0.32	3.12
chr18A	5000001	6000000	541786	169419	0.31	3.13
chr18A	6000001	7000000	680616	221802	0.33	3.17
chr18A	7000001	8000000	555675	174016	0.31	3.22
chr18A	8000001	9000000	645537	207009	0.32	3.3
chr18A	9000001	10000000	649779	209968	0.32	3.22
chr18A	10000001	11000000	652282	209011	0.32	3.26
chr18A	11000001	12000000	686329	217948	0.32	3.18
chr18A	12000001	13000000	589918	193415	0.33	3.13
chr18A	13000001	14000000	622348	209066	0.34	3.22
chr18A	14000001	15000000	407326	120697	0.3	3.45
chr18A	15000001	16000000	210294	48753	0.23	3.44
chr18A	16000001	17000000	261405	70909	0.27	3.12
chr18A	17000001	18000000	214162	65963	0.31	2.99
chr18A	18000001	19000000	274123	81292	0.3	3.14
chr18A	19000001	20000000	566602	174179	0.31	3.22
chr18A	20000001	21000000	593313	185167	0.31	3.18
chr18A	21000001	22000000	648392	203874	0.31	3.11
chr18A	22000001	23000000	485461	151222	0.31	2.99
chr18A	23000001	24000000	488533	153901	0.32	3.04
chr18A	24000001	25000000	534703	169092	0.32	3.12
chr18A	25000001	26000000	559653	228263	0.41	2.98
chr18A	26000001	27000000	574915	224961	0.39	2.96
chr18A	27000001	28000000	692604	219844	0.32	2.98
chr18A	28000001	29000000	725412	227013	0.31	2.99
chr18A	29000001	29498950	230333	71300	0.31	3.09
chr18B	1	1000000	673603	205987	0.31	3
chr18B	1000001	2000000	704118	235302	0.33	2.86
chr18B	2000001	3000000	716128	237177	0.33	3.01
chr18B	3000001	4000000	632885	202960	0.32	3.09
chr18B	4000001	5000000	652302	210943	0.32	3.15
chr18B	5000001	6000000	672661	223230	0.33	3.2
chr18B	6000001	7000000	639707	204356	0.32	3.22
chr18B	7000001	8000000	521564	164891	0.32	3.22
chr18B	8000001	9000000	569719	185087	0.32	3.25
chr18B	9000001	10000000	561839	180729	0.32	3.28
chr18B	10000001	11000000	602306	192813	0.32	3.25
chr18B	11000001	12000000	559376	177283	0.32	3.05
chr18B	12000001	13000000	584117	200797	0.34	3.17
chr18B	13000001	14000000	615043	193495	0.31	3.22
chr18B	14000001	15000000	357530	106929	0.3	3.09
chr18B	15000001	16000000	155080	30070	0.19	2.92
chr18B	16000001	17000000	143102	29672	0.21	3.39
chr18B	17000001	18000000	271485	67835	0.25	3.24
chr18B	18000001	19000000	494982	150880	0.3	3.23
chr18B	19000001	20000000	303325	85992	0.28	3.1
chr18B	20000001	21000000	580678	181893	0.31	3.18
chr18B	21000001	22000000	630489	197870	0.31	3.17
chr18B	22000001	23000000	668435	210728	0.32	3.15
chr18B	23000001	24000000	669155	211451	0.32	3.17
chr18B	24000001	25000000	697457	226447	0.32	3.25
chr18B	25000001	26000000	695332	222456	0.32	3.1
chr18B	26000001	27000000	713606	225066	0.32	3.03
chr18B	27000001	28119819	969438	302159	0.31	3.79
chr19A	1	1000000	525040	181686	0.35	3.34
chr19A	1000001	2000000	597265	174536	0.29	3.24
chr19A	2000001	3000000	534263	168675	0.32	3.1
chr19A	3000001	4000000	682424	237482	0.35	3.14
chr19A	4000001	5000000	698524	234176	0.34	3.27
chr19A	5000001	6000000	596523	184884	0.31	3.28
chr19A	6000001	7000000	552999	167273	0.3	3.05
chr19A	7000001	8000000	729062	231899	0.32	3.29
chr19A	8000001	9000000	662518	212898	0.32	3.1
chr19A	9000001	10000000	638799	228935	0.36	3.21
chr19A	10000001	11000000	632487	212731	0.34	3.23
chr19A	11000001	12000000	603981	217501	0.36	3.26
chr19A	12000001	13000000	647772	208487	0.32	3.05
chr19A	13000001	14000000	648369	203991	0.31	3
chr19A	14000001	15000000	644460	206396	0.32	3.24
chr19A	15000001	16000000	656734	212717	0.32	3.29
chr19A	16000001	17000000	624255	200569	0.32	3.18
chr19A	17000001	18000000	580032	185743	0.32	3.13
chr19A	18000001	19000000	629960	202927	0.32	3.15
chr19A	19000001	20000000	585313	185410	0.32	3.16
chr19A	20000001	21000000	593364	207568	0.35	3.11
chr19A	21000001	22000000	593462	185360	0.31	3.07
chr19A	22000001	23000000	521496	155557	0.3	2.78
chr19A	23000001	24000000	647746	202936	0.31	3.04
chr19A	24000001	25000000	656608	247751	0.38	3.01
chr19A	25000001	26000000	225346	59077	0.26	2.04
chr19A	26000001	27000000	392485	119894	0.31	2.57
chr19A	27000001	28337080	721972	228315	0.32	2.64
chr19B	1	1000000	577684	200714	0.35	3.09
chr19B	1000001	2000000	664636	233867	0.35	3.17
chr19B	2000001	3000000	605549	220262	0.36	3.19
chr19B	3000001	4000000	617676	194977	0.32	3.18
chr19B	4000001	5000000	744294	234388	0.31	3.26
chr19B	5000001	6000000	757388	240266	0.32	3.21
chr19B	6000001	7000000	653433	210913	0.32	3.26
chr19B	7000001	8000000	679594	219005	0.32	3.21
chr19B	8000001	9000000	640889	204628	0.32	3.25
chr19B	9000001	10000000	605870	193107	0.32	3.25
chr19B	10000001	11000000	616751	198189	0.32	3.3
chr19B	11000001	12000000	589368	188556	0.32	3.13
chr19B	12000001	13000000	576131	185817	0.32	3.05
chr19B	13000001	14000000	530213	171918	0.32	3.04
chr19B	14000001	15000000	604460	194902	0.32	3.29
chr19B	15000001	16000000	586257	189832	0.32	3.22
chr19B	16000001	17000000	547696	174129	0.32	3.15
chr19B	17000001	18000000	529110	170826	0.32	3.21
chr19B	18000001	19000000	526943	167680	0.32	3.12
chr19B	19000001	20000000	553579	174291	0.31	3.26
chr19B	20000001	21000000	645091	208754	0.32	3.16
chr19B	21000001	22000000	560495	185830	0.33	2.97
chr19B	22000001	23000000	465103	148723	0.32	3.02
chr19B	23000001	24000000	573415	175862	0.31	3.03
chr19B	24000001	25000000	704291	228325	0.32	2.89
chr19B	25000001	26000000	583560	180590	0.31	2.89
chr19B	26000001	27000000	526468	156548	0.3	2.93
chr19B	27000001	28154658	411086	127729	0.31	2.45
chr20A	1	1000000	443895	136450	0.31	3.27
chr20A	1000001	2000000	524385	162454	0.31	3.61
chr20A	2000001	3000000	726521	226129	0.31	3.31
chr20A	3000001	4000000	506079	151519	0.3	3.46
chr20A	4000001	5000000	641955	199163	0.31	3.14
chr20A	5000001	6000000	724136	229407	0.32	3.31
chr20A	6000001	7000000	506398	203770	0.4	3.02
chr20A	7000001	8000000	728575	231935	0.32	3.22
chr20A	8000001	9000000	633431	222421	0.35	3.03
chr20A	9000001	10000000	633473	212232	0.34	3.12
chr20A	10000001	11000000	599469	226297	0.38	3.16
chr20A	11000001	12000000	654553	215797	0.33	3.19
chr20A	12000001	13000000	647460	208952	0.32	3.25
chr20A	13000001	14000000	650473	209425	0.32	3.29
chr20A	14000001	15000000	632880	204937	0.32	3.33
chr20A	15000001	16000000	525217	193702	0.37	3.11
chr20A	16000001	17000000	654255	211133	0.32	3.25
chr20A	17000001	18000000	609468	194194	0.32	3.2
chr20A	18000001	19000000	638115	205861	0.32	3.19
chr20A	19000001	20000000	595654	204635	0.34	3.11
chr20A	20000001	21000000	528372	213092	0.4	2.87
chr20A	21000001	22000000	604519	200367	0.33	3.07
chr20A	22000001	23000000	693607	218223	0.31	3.05
chr20A	23000001	24000000	679788	209061	0.31	2.92
chr20A	24000001	25000000	588249	174901	0.3	2.56
chr20A	25000001	25488214	217405	64391	0.3	2.9
chr20B	1	1000000	632348	214652	0.34	3.14
chr20B	1000001	2000000	653310	244079	0.37	3.18
chr20B	2000001	3000000	675598	222555	0.33	3.27
chr20B	3000001	4000000	367662	104728	0.28	3.41
chr20B	4000001	5000000	566416	174088	0.31	3.28
chr20B	5000001	6000000	652223	212515	0.33	3.1
chr20B	6000001	7000000	706577	223940	0.32	3.24
chr20B	7000001	8000000	590520	185914	0.31	3.04
chr20B	8000001	9000000	670632	213786	0.32	3.18
chr20B	9000001	10000000	546853	169472	0.31	3.15
chr20B	10000001	11000000	513999	165290	0.32	3.19
chr20B	11000001	12000000	615792	195105	0.32	3.3
chr20B	12000001	13000000	629606	202240	0.32	3.21
chr20B	13000001	14000000	620452	193128	0.31	3.3
chr20B	14000001	15000000	571816	186134	0.33	3.27
chr20B	15000001	16000000	552990	177320	0.32	3.33
chr20B	16000001	17000000	598672	193638	0.32	3.31
chr20B	17000001	18000000	565035	182391	0.32	3.28
chr20B	18000001	19000000	578661	186285	0.32	3.26
chr20B	19000001	20000000	627560	197052	0.31	3.27
chr20B	20000001	21000000	563817	180519	0.32	3.2
chr20B	21000001	22000000	600535	206718	0.34	3.09
chr20B	22000001	23000000	652605	215572	0.33	3.16
chr20B	23000001	24000000	600784	187625	0.31	3.07
chr20B	24000001	25000000	658676	209053	0.32	3.06
chr20B	25000001	26000000	667983	208597	0.31	2.81
chr20B	26000001	27122856	691152	214146	0.31	2.78
chr21A	1	1000000	604302	182728	0.3	2.83
chr21A	1000001	2000000	435531	133225	0.31	2.52
chr21A	2000001	3000000	1085124	359776	0.33	3.63
chr21A	3000001	4000000	661139	207449	0.31	3.01
chr21A	4000001	5000000	692033	216593	0.31	3.08
chr21A	5000001	6000000	662399	212883	0.32	3.1
chr21A	6000001	7000000	708224	230136	0.32	3.2
chr21A	7000001	8000000	616100	197470	0.32	3.15
chr21A	8000001	9000000	680724	219331	0.32	3.24
chr21A	9000001	10000000	633379	235630	0.37	3.21
chr21A	10000001	11000000	594984	208692	0.35	3.19
chr21A	11000001	12000000	595064	198492	0.33	3.23
chr21A	12000001	13000000	648133	236639	0.37	3.28
chr21A	13000001	14000000	624677	197150	0.32	3.21
chr21A	14000001	15000000	627669	195389	0.31	3.16
chr21A	15000001	16000000	256139	64106	0.25	3.45
chr21A	16000001	17000000	175124	45008	0.26	3.25
chr21A	17000001	18000000	604239	187944	0.31	3.23
chr21A	18000001	19000000	632225	213714	0.34	3.02
chr21A	19000001	20000000	663477	209667	0.32	3.13
chr21A	20000001	21000000	778165	253076	0.33	3.26
chr21A	21000001	22000000	754430	254646	0.34	3.25
chr21A	22000001	22480024	300670	91663	0.3	3.4
chr21B	1	1000000	306597	86839	0.28	2.54
chr21B	1000001	2000000	111304	29607	0.27	1.74
chr21B	2000001	3000000	90839	18391	0.2	1.6
chr21B	3000001	4000000	92235	23283	0.25	1.62
chr21B	4000001	5000000	603802	184820	0.31	2.72
chr21B	5000001	6000000	669271	217451	0.32	2.92
chr21B	6000001	7000000	633019	202259	0.32	3
chr21B	7000001	8000000	565664	180042	0.32	3.05
chr21B	8000001	9000000	559838	181338	0.32	3.08
chr21B	9000001	10000000	676839	218187	0.32	3.22
chr21B	10000001	11000000	594403	188892	0.32	3.18
chr21B	11000001	12000000	589934	187904	0.32	3.22
chr21B	12000001	13000000	610408	195863	0.32	3.21
chr21B	13000001	14000000	555834	177214	0.32	3.22
chr21B	14000001	15000000	605686	193698	0.32	3.26
chr21B	15000001	16000000	634902	202744	0.32	3.29
chr21B	16000001	17000000	503093	169066	0.34	3.07
chr21B	17000001	18000000	593739	190620	0.32	3.19
chr21B	18000001	19000000	399727	131023	0.33	2.96
chr21B	19000001	20000000	249364	65847	0.26	2.93
chr21B	20000001	21000000	574458	180232	0.31	3.26
chr21B	21000001	22000000	662402	209342	0.32	3.19
chr21B	22000001	23000000	464212	146125	0.31	2.81
chr21B	23000001	24000000	765696	243426	0.32	3.34
chr21B	24000001	25000000	812392	261807	0.32	3.26
chr21B	25000001	26000000	577039	191550	0.33	3.16
chr21B	26000001	27000000	480280	161319	0.34	3.06
chr21B	27000001	28000000	322667	89372	0.28	3.41
chr21B	28000001	28952007	245870	62831	0.26	3.72
chr22A	1	1000000	334930	128829	0.38	2.02
chr22A	1000001	2000000	259215	77800	0.3	2.29
chr22A	2000001	3000000	397782	122278	0.31	2.66
chr22A	3000001	4000000	390856	138128	0.35	2.1
chr22A	4000001	5000000	358597	131847	0.37	2.16
chr22A	5000001	6000000	347668	134385	0.39	2.04
chr22A	6000001	7000000	307468	117943	0.38	2.05
chr22A	7000001	8000000	306202	119202	0.39	2.08
chr22A	8000001	9000000	328067	126625	0.39	2.08
chr22A	9000001	10000000	304575	113524	0.37	2.16
chr22A	10000001	11000000	310268	121050	0.39	2.07
chr22A	11000001	12000000	310458	119225	0.38	2.12
chr22A	12000001	13000000	312601	100383	0.32	2.09
chr22A	13000001	14000000	305249	112266	0.37	2.06
chr22A	14000001	15000000	291254	105090	0.36	2.12
chr22A	15000001	16000000	210217	73922	0.35	1.76
chr22A	16000001	17000000	298133	108613	0.36	1.99
chr22A	17000001	18000000	354112	127186	0.36	2.14
chr22A	18000001	19000000	351365	133089	0.38	2.09
chr22A	19000001	19964608	332966	129084	0.39	2.09
chr22B	1	1000000	102228	22989	0.22	1.68
chr22B	1000001	2000000	139921	43874	0.31	2
chr22B	2000001	3000000	101267	22470	0.22	1.58
chr22B	3000001	4000000	121012	35016	0.29	1.75
chr22B	4000001	5000000	304214	99419	0.33	2.56
chr22B	5000001	6000000	176729	47280	0.27	2.2
chr22B	6000001	7000000	175467	46632	0.27	2.17
chr22B	7000001	8000000	457782	135140	0.3	2.63
chr22B	8000001	9000000	218817	59924	0.27	2.7
chr22B	9000001	10000000	250001	64779	0.26	3.15
chr22B	10000001	11000000	126205	23002	0.18	2.71
chr22B	11000001	12000000	191029	48049	0.25	2.76
chr22B	12000001	13000000	419812	121755	0.29	3.15
chr22B	13000001	14000000	305906	93531	0.31	2.66
chr22B	14000001	15000000	137213	37882	0.28	1.59
chr22B	15000001	16000000	298717	103429	0.35	2.39
chr22B	16000001	17000000	197376	46207	0.23	2.25
chr22B	17000001	18000000	68097	15011	0.22	1.45
chr22B	18000001	19000000	143712	38947	0.27	1.75
chr22B	19000001	20000000	367321	106694	0.29	2.6
chr22B	20000001	21000000	229758	66420	0.29	2.16
chr22B	21000001	22000000	147883	42026	0.28	1.91
chr22B	22000001	23000000	297837	95334	0.32	2.53
chr22B	23000001	24000000	116482	32870	0.28	1.66
chr22B	24000001	25000000	295696	96031	0.32	2.75
chr22B	25000001	26000000	220329	60289	0.27	2.2
chr22B	26000001	27000000	119622	28672	0.24	1.71
chr22B	27000001	28000000	178285	51291	0.29	1.97
chr22B	28000001	29000000	283884	87569	0.31	2.38
chr22B	29000001	30000000	203910	61492	0.3	2.06
chr22B	30000001	31000000	442491	139561	0.32	2.87
chr22B	31000001	32000000	578378	180556	0.31	3.05
chr22B	32000001	33000000	612142	189800	0.31	2.98
chr22B	33000001	34000000	661232	209662	0.32	3.08
chr22B	34000001	35000000	696721	222438	0.32	3.13
chr22B	35000001	36000000	602893	190056	0.32	2.93
chr22B	36000001	37000000	665616	211544	0.32	3.16
chr22B	37000001	38000000	632915	200475	0.32	3.2
chr22B	38000001	39000000	636948	203706	0.32	3.06
chr22B	39000001	40000000	530526	156615	0.3	3.25
chr22B	40000001	41000000	699976	218923	0.31	3.24
chr22B	41000001	42000000	557189	173124	0.31	2.95
chr22B	42000001	43000000	723969	241064	0.33	3.1
chr22B	43000001	44000000	672594	211757	0.31	3.2
chr22B	44000001	45000000	638962	199993	0.31	3.08
chr22B	45000001	46000000	711547	225864	0.32	3.3
chr22B	46000001	47000000	416984	124938	0.3	2.98
chr22B	47000001	48000000	118865	27847	0.23	1.71
chr22B	48000001	49000000	179014	41001	0.23	2.16
chr22B	49000001	50000000	235901	72622	0.31	2.15
chr22B	50000001	51000000	331554	100726	0.3	2.28
chr22B	51000001	52000000	220806	71022	0.32	2.13
chr22B	52000001	53000000	116969	26664	0.23	1.64
chr22B	53000001	54135076	190022	54738	0.29	2
chr23A	1	1000000	578572	213883	0.37	3.07
chr23A	1000001	2000000	693861	261209	0.38	3.21
chr23A	2000001	3000000	660917	214421	0.32	3.2
chr23A	3000001	4000000	539732	169816	0.31	3.08
chr23A	4000001	5000000	731871	242880	0.33	3.21
chr23A	5000001	6000000	725350	230391	0.32	3.27
chr23A	6000001	7000000	661765	215270	0.33	3.18
chr23A	7000001	8000000	625570	237961	0.38	3.17
chr23A	8000001	9000000	649041	210022	0.32	3.3
chr23A	9000001	10000000	578958	189109	0.33	3.2
chr23A	10000001	11000000	653185	209971	0.32	3.19
chr23A	11000001	12000000	576725	185615	0.32	3.19
chr23A	12000001	13000000	600285	192722	0.32	3.2
chr23A	13000001	14000000	586350	189079	0.32	3.24
chr23A	14000001	15000000	636486	205304	0.32	3.25
chr23A	15000001	16000000	665883	215062	0.32	3.2
chr23A	16000001	17000000	654732	208291	0.32	3.21
chr23A	17000001	18000000	611113	216681	0.35	3.03
chr23A	18000001	19000000	605306	199388	0.33	2.98
chr23A	19000001	20000000	749654	235299	0.31	2.93
chr23A	20000001	21000000	550462	163309	0.3	2.82
chr23A	21000001	22000000	559892	170061	0.3	2.81
chr23A	22000001	22944178	613856	172324	0.28	3.17
chr23B	1	1000000	604224	219916	0.36	3.12
chr23B	1000001	2000000	778068	266442	0.34	3.26
chr23B	2000001	3000000	736824	225438	0.31	4.35
chr23B	3000001	4000000	480080	126459	0.26	4.04
chr23B	4000001	5000000	512546	172441	0.34	3.07
chr23B	5000001	6000000	743257	233128	0.31	3.25
chr23B	6000001	7000000	712322	226568	0.32	3.22
chr23B	7000001	8000000	702284	226059	0.32	3.29
chr23B	8000001	9000000	657265	208712	0.32	3.21
chr23B	9000001	10000000	876077	292234	0.33	3.78
chr23B	10000001	11000000	581013	184980	0.32	3.3
chr23B	11000001	12000000	645371	210153	0.33	3.26
chr23B	12000001	13000000	611598	196286	0.32	3.18
chr23B	13000001	14000000	569658	182741	0.32	3.23
chr23B	14000001	15000000	603893	194779	0.32	3.28
chr23B	15000001	16000000	544950	175283	0.32	3.18
chr23B	16000001	17000000	541950	174689	0.32	3.24
chr23B	17000001	18000000	581131	181864	0.31	3.26
chr23B	18000001	19000000	580885	185248	0.32	3.19
chr23B	19000001	20000000	526357	166635	0.32	3.03
chr23B	20000001	21000000	538471	169918	0.32	3.01
chr23B	21000001	22000000	613644	194276	0.32	2.96
chr23B	22000001	23000000	545453	173152	0.32	2.8
chr23B	23000001	24000000	310319	98331	0.32	2.35
chr23B	24000001	25000000	228985	66652	0.29	2.16
chr23B	25000001	26000000	255342	67509	0.26	2.34
chr23B	26000001	27000000	327482	88462	0.27	3.05
chr23B	27000001	28000000	633636	192299	0.3	2.82
chr23B	28000001	28493337	162343	47607	0.29	2.44
chr24A	1	1000000	610403	237316	0.39	2.99
chr24A	1000001	2000000	572251	190676	0.33	3.01
chr24A	2000001	3000000	766976	245810	0.32	3.11
chr24A	3000001	4000000	751753	238836	0.32	3.13
chr24A	4000001	5000000	531392	161996	0.3	3.24
chr24A	5000001	6000000	589426	182165	0.31	3.07
chr24A	6000001	7000000	754479	245273	0.33	3.13
chr24A	7000001	8000000	313568	99124	0.32	3.17
chr24A	8000001	9000000	253879	71789	0.28	3.22
chr24A	9000001	10000000	504181	157220	0.31	3.11
chr24A	10000001	11000000	656262	232201	0.35	3.08
chr24A	11000001	12000000	593804	191833	0.32	3.14
chr24A	12000001	13000000	628802	228943	0.36	3.11
chr24A	13000001	14000000	654668	211099	0.32	3.16
chr24A	14000001	15000000	628619	207234	0.33	3.13
chr24A	15000001	16000000	678160	217883	0.32	3.16
chr24A	16000001	17000000	702366	224624	0.32	3.18
chr24A	17000001	18000000	692096	221359	0.32	3.07
chr24A	18000001	19000000	703409	228435	0.32	2.97
chr24A	19000001	20000000	698966	222741	0.32	3.03
chr24A	20000001	21000000	705091	207414	0.29	3.32
chr24A	21000001	22000000	159883	44146	0.28	1.82
chr24A	22000001	23250111	736576	220692	0.3	2.8
chr24B	1	1000000	468251	140254	0.3	3.17
chr24B	1000001	2000000	535879	176129	0.33	3.17
chr24B	2000001	3000000	689626	218997	0.32	3.3
chr24B	3000001	4000000	569141	178610	0.31	3.08
chr24B	4000001	5000000	543229	169592	0.31	3.06
chr24B	5000001	6000000	678478	212072	0.31	3.26
chr24B	6000001	7000000	389118	116382	0.3	3.1
chr24B	7000001	8000000	99699	20350	0.2	2.7
chr24B	8000001	9000000	230504	58299	0.25	3.56
chr24B	9000001	10000000	598467	200827	0.34	3.25
chr24B	10000001	11000000	598629	192449	0.32	3.1
chr24B	11000001	12000000	658625	207253	0.31	3.16
chr24B	12000001	13000000	665869	214456	0.32	3.2
chr24B	13000001	14000000	636777	204684	0.32	3.15
chr24B	14000001	15000000	595753	191719	0.32	3.1
chr24B	15000001	16000000	509242	160901	0.32	3.13
chr24B	16000001	17000000	636491	202634	0.32	3.12
chr24B	17000001	18000000	596378	191318	0.32	3.1
chr24B	18000001	19000000	619972	198478	0.32	2.97
chr24B	19000001	20000000	653908	210818	0.32	3.03
chr24B	20000001	21000000	643669	211820	0.33	2.98
chr24B	21000001	22000000	515443	159909	0.31	2.84
chr24B	22000001	23000000	556763	173247	0.31	2.68
chr24B	23000001	23800854	495934	161666	0.33	2.91
chr25A	1	1000000	425596	126138	0.3	2.83
chr25A	1000001	2000000	538352	160402	0.3	2.87
chr25A	2000001	3000000	571532	183694	0.32	2.9
chr25A	3000001	4000000	702021	221107	0.31	3.1
chr25A	4000001	5000000	652032	209998	0.32	2.99
chr25A	5000001	6000000	644234	225109	0.35	3.1
chr25A	6000001	7000000	698697	226443	0.32	3.11
chr25A	7000001	8000000	646146	208312	0.32	3.16
chr25A	8000001	9000000	439801	138027	0.31	2.87
chr25A	9000001	10000000	622943	200046	0.32	3.15
chr25A	10000001	11000000	648886	206612	0.32	3.18
chr25A	11000001	12000000	728418	234683	0.32	3.16
chr25A	12000001	13000000	737754	243103	0.33	3.18
chr25A	13000001	14000000	740943	244968	0.33	3.16
chr25A	14000001	15000000	644205	218070	0.34	2.95
chr25A	15000001	16000000	733738	228241	0.31	3.3
chr25A	16000001	17000000	640005	191767	0.3	3.45
chr25A	17000001	18000000	349419	91459	0.26	2.85
chr25A	18000001	19000000	249573	73748	0.3	2.53
chr25A	19000001	19684772	101372	27543	0.27	1.83
chr25B	1	1000000	249636	73981	0.3	2.35
chr25B	1000001	2000000	575144	180059	0.31	2.84
chr25B	2000001	3000000	649406	202761	0.31	2.93
chr25B	3000001	4000000	654416	205779	0.31	2.98
chr25B	4000001	5000000	663918	211208	0.32	3.07
chr25B	5000001	6000000	556337	170713	0.31	2.95
chr25B	6000001	7000000	526420	159826	0.3	2.96
chr25B	7000001	8000000	641133	205681	0.32	3.1
chr25B	8000001	9000000	613406	198649	0.32	3.1
chr25B	9000001	10000000	644098	205730	0.32	3.11
chr25B	10000001	11000000	593062	191386	0.32	3.15
chr25B	11000001	12000000	419560	138034	0.33	2.69
chr25B	12000001	13000000	552891	179982	0.33	3.12
chr25B	13000001	14000000	657085	225294	0.34	3.2
chr25B	14000001	15000000	602228	193009	0.32	3.1
chr25B	15000001	16000000	739764	234434	0.32	3.16
chr25B	16000001	17000000	676370	215484	0.32	3.15
chr25B	17000001	18000000	679943	211976	0.31	3.22
chr25B	18000001	19000000	798147	253443	0.32	3.17
chr25B	19000001	20000000	676955	207542	0.31	3.14
chr25B	20000001	21000000	415315	117866	0.28	3.32
chr25B	21000001	22000000	357828	104552	0.29	3.19
chr25B	22000001	23000000	122703	28030	0.23	1.87
chr25B	23000001	24000000	118167	28091	0.24	1.68
chr25B	24000001	25117204	148555	37948	0.26	1.71

## Sheet: Cg-H1
ChrID	Start	End	all_depth	alt_depth	Allele frequencies of alternative alleles	multiples of single haplotype
chr1A	1	1000000	869449	338588	0.39	3.29
chr1A	1000001	2000000	950709	380329	0.4	3.38
chr1A	2000001	3000000	789286	313638	0.4	3.36
chr1A	3000001	4000000	603810	237639	0.39	2.94
chr1A	4000001	5000000	744025	274490	0.37	3.29
chr1A	5000001	6000000	684031	278617	0.41	3.34
chr1A	6000001	7000000	656111	254063	0.39	2.98
chr1A	7000001	8000000	602350	237826	0.39	2.95
chr1A	8000001	9000000	630338	243948	0.39	3.15
chr1A	9000001	10000000	920734	315197	0.34	4.61
chr1A	10000001	11000000	569340	214392	0.38	2.93
chr1A	11000001	12000000	509899	187490	0.37	2.6
chr1A	12000001	13000000	479331	177169	0.37	2.44
chr1A	13000001	14000000	645771	248577	0.38	3.05
chr1A	14000001	15000000	590643	223819	0.38	3.04
chr1A	15000001	16000000	736468	276755	0.38	3.41
chr1A	16000001	17000000	521691	162598	0.31	3.97
chr1A	17000001	18000000	209743	54978	0.26	3.46
chr1A	18000001	19000000	286771	77429	0.27	4.04
chr1A	19000001	20000000	571971	214866	0.38	3.5
chr1A	20000001	21000000	706925	271253	0.38	3.25
chr1A	21000001	22000000	630033	231582	0.37	3.05
chr1A	22000001	23000000	693004	266927	0.39	3.17
chr1A	23000001	24000000	699313	274745	0.39	3.13
chr1A	24000001	25000000	661475	258458	0.39	3.12
chr1A	25000001	26000000	645885	259171	0.4	3.38
chr1A	26000001	27000000	653866	252904	0.39	3.04
chr1A	27000001	28000000	756359	271551	0.36	3.8
chr1A	28000001	29000000	783257	313092	0.4	3.27
chr1A	29000001	30000000	845649	321871	0.38	3.37
chr1A	30000001	31000000	840425	309496	0.37	3.73
chr1A	31000001	32000000	829926	322291	0.39	3.32
chr1A	32000001	33000000	593146	197014	0.33	3.08
chr1A	33000001	34000000	586323	192539	0.33	2.99
chr1A	34000001	35000000	276250	95256	0.34	1.95
chr1A	35000001	36000000	137702	39818	0.29	1.39
chr1A	36000001	37000000	228695	76236	0.33	1.8
chr1A	37000001	38000000	588235	179026	0.3	3.7
chr1A	38000001	39000000	609511	199862	0.33	3.37
chr1A	39000001	40000000	511765	183208	0.36	2.85
chr1A	40000001	40897126	141926	44670	0.31	1.44
chr1B	1	1000000	387450	133323	0.34	2.64
chr1B	1000001	2000000	548158	201234	0.37	3.02
chr1B	2000001	3000000	764523	264969	0.35	3.29
chr1B	3000001	4000000	621864	207179	0.33	3.05
chr1B	4000001	5000000	777553	278209	0.36	3.25
chr1B	5000001	6000000	778883	289180	0.37	3.11
chr1B	6000001	7000000	794136	315652	0.4	3.28
chr1B	7000001	8000000	706964	287631	0.41	3.11
chr1B	8000001	9000000	693034	278397	0.4	3.09
chr1B	9000001	10000000	780011	315580	0.4	3.42
chr1B	10000001	11000000	650532	262510	0.4	3.22
chr1B	11000001	12000000	615134	244391	0.4	3.03
chr1B	12000001	13000000	727785	275877	0.38	3.52
chr1B	13000001	14000000	557146	221204	0.4	3.38
chr1B	14000001	15000000	610123	243158	0.4	3.24
chr1B	15000001	16000000	623875	247460	0.4	3.26
chr1B	16000001	17000000	592911	230469	0.39	2.96
chr1B	17000001	18000000	693423	276421	0.4	3.23
chr1B	18000001	19000000	653837	249401	0.38	3.32
chr1B	19000001	20000000	340086	108470	0.32	3.77
chr1B	20000001	21000000	239635	61186	0.26	4.07
chr1B	21000001	22000000	416967	158063	0.38	3.21
chr1B	22000001	23000000	676444	274368	0.41	3.4
chr1B	23000001	24000000	699398	268360	0.38	3.52
chr1B	24000001	25000000	693488	272637	0.39	3.22
chr1B	25000001	26000000	661963	264444	0.4	3.25
chr1B	26000001	27000000	638269	247477	0.39	3.18
chr1B	27000001	28000000	622008	244259	0.39	3.11
chr1B	28000001	29000000	557255	221529	0.4	3.12
chr1B	29000001	30000000	720581	277619	0.39	3.53
chr1B	30000001	31000000	648214	260211	0.4	3.26
chr1B	31000001	32000000	406167	155831	0.38	2.67
chr1B	32000001	33000000	653318	262643	0.4	3.01
chr1B	33000001	34000000	505458	199815	0.4	2.52
chr1B	34000001	35000000	696328	282968	0.41	2.83
chr1B	35000001	36000000	836424	324683	0.39	3.12
chr1B	36000001	36702745	495069	184882	0.37	3.35
chr2A	1	1000000	739269	279806	0.38	3.13
chr2A	1000001	2000000	829017	329836	0.4	3.01
chr2A	2000001	3000000	807638	323023	0.4	3.16
chr2A	3000001	4000000	711235	276739	0.39	3.27
chr2A	4000001	5000000	733457	284212	0.39	3.29
chr2A	5000001	6000000	751971	301219	0.4	3.37
chr2A	6000001	7000000	729407	290764	0.4	3.23
chr2A	7000001	8000000	740452	296749	0.4	3.41
chr2A	8000001	9000000	635339	255534	0.4	3.11
chr2A	9000001	10000000	682778	276721	0.41	3.22
chr2A	10000001	11000000	727784	284027	0.39	3.37
chr2A	11000001	12000000	651378	261632	0.4	3.05
chr2A	12000001	13000000	690336	270315	0.39	3.22
chr2A	13000001	14000000	772670	308559	0.4	3.49
chr2A	14000001	15000000	646885	245708	0.38	3.31
chr2A	15000001	16000000	756562	297477	0.39	3.41
chr2A	16000001	17000000	703771	269807	0.38	3.27
chr2A	17000001	18000000	644544	249496	0.39	3.26
chr2A	18000001	19000000	465991	157043	0.34	3.43
chr2A	19000001	20000000	709738	267688	0.38	3.4
chr2A	20000001	21000000	382897	121324	0.32	3.27
chr2A	21000001	22000000	283664	69636	0.25	4.02
chr2A	22000001	23000000	736904	274893	0.37	3.34
chr2A	23000001	24000000	853498	337022	0.39	3.31
chr2A	24000001	25000000	876743	350930	0.4	3.36
chr2A	25000001	26000000	860771	335391	0.39	3.26
chr2A	26000001	27000000	742138	276989	0.37	3.2
chr2A	27000001	28137009	512537	186606	0.36	2.88
chr2B	1	1000000	646775	227801	0.35	3.1
chr2B	1000001	2000000	865264	340380	0.39	3.08
chr2B	2000001	3000000	838034	333739	0.4	3.26
chr2B	3000001	4000000	769228	294915	0.38	3.06
chr2B	4000001	5000000	730287	280370	0.38	3.21
chr2B	5000001	6000000	701506	277055	0.39	3.21
chr2B	6000001	7000000	587791	235298	0.4	3.2
chr2B	7000001	8000000	678374	270101	0.4	3.3
chr2B	8000001	9000000	624560	245543	0.39	3.27
chr2B	9000001	10000000	1120970	431442	0.38	4.23
chr2B	10000001	11000000	1118067	409717	0.37	4.37
chr2B	11000001	12000000	604714	244091	0.4	3.43
chr2B	12000001	13000000	561159	223975	0.4	3.27
chr2B	13000001	14000000	811156	321018	0.4	3.67
chr2B	14000001	15000000	637569	252256	0.4	3.41
chr2B	15000001	16000000	703780	283335	0.4	3.52
chr2B	16000001	17000000	635664	248350	0.39	3.43
chr2B	17000001	18000000	647797	254636	0.39	3.36
chr2B	18000001	19000000	802024	311379	0.39	3.47
chr2B	19000001	20000000	695418	269572	0.39	3.41
chr2B	20000001	21000000	380462	113503	0.3	4.04
chr2B	21000001	22000000	512752	184134	0.36	3.69
chr2B	22000001	23000000	715340	273706	0.38	3.39
chr2B	23000001	24000000	642048	245007	0.38	3.13
chr2B	24000001	25000000	789503	311558	0.39	3.35
chr2B	25000001	26000000	901636	338701	0.38	3.53
chr2B	26000001	27000000	948654	374736	0.4	3.46
chr2B	27000001	28000000	920099	353542	0.38	3.36
chr2B	28000001	28700003	444346	151951	0.34	3.18
chr3A	1	1000000	324613	111443	0.34	2.49
chr3A	1000001	2000000	695440	231905	0.33	3.24
chr3A	2000001	3000000	428091	136535	0.32	2.73
chr3A	3000001	4000000	817042	316190	0.39	3.38
chr3A	4000001	5000000	680571	261321	0.38	3.07
chr3A	5000001	6000000	945270	361005	0.38	3.55
chr3A	6000001	7000000	925701	359500	0.39	3.36
chr3A	7000001	8000000	761623	295581	0.39	3.28
chr3A	8000001	9000000	710972	283867	0.4	3.27
chr3A	9000001	10000000	683165	260690	0.38	3.27
chr3A	10000001	11000000	741244	293197	0.4	3.36
chr3A	11000001	12000000	677030	267448	0.4	3.45
chr3A	12000001	13000000	554707	222763	0.4	3.28
chr3A	13000001	14000000	697743	280335	0.4	3.29
chr3A	14000001	15000000	716722	279732	0.39	3.4
chr3A	15000001	16000000	654108	260159	0.4	3.4
chr3A	16000001	17000000	742978	296738	0.4	3.46
chr3A	17000001	18000000	705814	279614	0.4	3.46
chr3A	18000001	19000000	725440	291186	0.4	3.4
chr3A	19000001	20000000	792873	314216	0.4	3.44
chr3A	20000001	21000000	735710	294357	0.4	3.37
chr3A	21000001	22000000	750038	298272	0.4	3.39
chr3A	22000001	23000000	806340	323368	0.4	3.46
chr3A	23000001	24000000	767207	285074	0.37	3.27
chr3A	24000001	25000000	795018	304475	0.38	3.35
chr3A	25000001	26000000	557864	168387	0.3	2.87
chr3A	26000001	27000000	661936	250415	0.38	2.99
chr3A	27000001	28000000	766155	293549	0.38	3.04
chr3A	28000001	29000000	704684	282521	0.4	3.28
chr3A	29000001	30000000	290283	101899	0.35	2.8
chr3A	30000001	31000000	360913	134376	0.37	2.63
chr3A	31000001	32000000	661047	209726	0.32	3.66
chr3A	32000001	33000000	361634	129495	0.36	3.07
chr3A	33000001	34360084	349555	111817	0.32	2.24
chr3B	1	1000000	479911	169304	0.35	2.75
chr3B	1000001	2000000	451834	150768	0.33	2.61
chr3B	2000001	3000000	523226	180534	0.35	2.7
chr3B	3000001	4000000	297864	103519	0.35	2.45
chr3B	4000001	5000000	516388	183579	0.36	2.64
chr3B	5000001	6000000	573494	201488	0.35	3.36
chr3B	6000001	7000000	404325	135084	0.33	2.97
chr3B	7000001	8000000	498207	177426	0.36	2.78
chr3B	8000001	9000000	758418	262367	0.35	3.42
chr3B	9000001	10000000	450172	145457	0.32	3.04
chr3B	10000001	11000000	360789	126035	0.35	2.6
chr3B	11000001	12000000	537429	193385	0.36	2.96
chr3B	12000001	13000000	342359	96974	0.28	3.23
chr3B	13000001	14000000	501155	171067	0.34	3.14
chr3B	14000001	15000000	395942	121575	0.31	2.79
chr3B	15000001	16000000	375627	123025	0.33	3
chr3B	16000001	17000000	479361	162444	0.34	3
chr3B	17000001	18000000	631860	179309	0.28	3.89
chr3B	18000001	19000000	432300	122946	0.28	3.55
chr3B	19000001	20000000	339940	109196	0.32	2.86
chr3B	20000001	21000000	396636	120779	0.3	3.01
chr3B	21000001	22000000	320824	91152	0.28	2.95
chr3B	22000001	23000000	380132	104828	0.28	4.07
chr3B	23000001	24000000	273864	90403	0.33	2.5
chr3B	24000001	25000000	616399	232835	0.38	3.38
chr3B	25000001	26000000	620390	223323	0.36	3.1
chr3B	26000001	27000000	672459	248858	0.37	2.93
chr3B	27000001	28000000	560168	213427	0.38	2.83
chr3B	28000001	29000000	715502	269325	0.38	3.21
chr3B	29000001	30000000	761326	300086	0.39	3.36
chr3B	30000001	31000000	685328	266132	0.39	3.19
chr3B	31000001	32000000	673192	268365	0.4	3.18
chr3B	32000001	33000000	585784	231037	0.39	3.21
chr3B	33000001	34000000	481157	181513	0.38	3.28
chr3B	34000001	35000000	688693	275612	0.4	3.41
chr3B	35000001	36000000	751699	298226	0.4	3.46
chr3B	36000001	37000000	709000	281725	0.4	3.33
chr3B	37000001	38000000	733545	292129	0.4	3.44
chr3B	38000001	39000000	662830	268401	0.4	3.4
chr3B	39000001	40000000	715613	274529	0.38	3.49
chr3B	40000001	41000000	561287	203585	0.36	2.79
chr3B	41000001	42000000	771038	266118	0.35	3.6
chr3B	42000001	43000000	676485	258206	0.38	3.32
chr3B	43000001	44000000	687996	275633	0.4	3.38
chr3B	44000001	45000000	651666	253372	0.39	3.36
chr3B	45000001	46000000	713309	279497	0.39	3.4
chr3B	46000001	47000000	559456	220720	0.39	3.14
chr3B	47000001	48000000	476326	171668	0.36	2.97
chr3B	48000001	49000000	716634	289052	0.4	3.49
chr3B	49000001	50000000	692410	273840	0.4	3.2
chr3B	50000001	51000000	683610	268130	0.39	3.14
chr3B	51000001	52000000	621046	233279	0.38	3.07
chr3B	52000001	53000000	546494	199398	0.36	3.14
chr3B	53000001	54000000	619744	224753	0.36	3.04
chr3B	54000001	55000000	527358	194575	0.37	2.76
chr3B	55000001	56000000	746312	281982	0.38	3.22
chr3B	56000001	57000000	750344	281176	0.37	3.25
chr3B	57000001	58000000	381844	124187	0.33	2.36
chr3B	58000001	59000000	700052	215001	0.31	3.18
chr3B	59000001	60000000	536375	170362	0.32	3.03
chr3B	60000001	61000000	403732	131402	0.33	2.32
chr3B	61000001	62000000	292263	92616	0.32	1.89
chr3B	62000001	63000000	266334	88857	0.33	2.01
chr3B	63000001	64159174	255563	83897	0.33	1.67
chr4A	1	1000000	188662	60366	0.32	2.02
chr4A	1000001	2000000	388542	114141	0.29	3.01
chr4A	2000001	3000000	298010	85497	0.29	2.25
chr4A	3000001	4000000	430077	131357	0.31	2.78
chr4A	4000001	5000000	229391	73157	0.32	1.69
chr4A	5000001	6000000	461976	154325	0.33	2.56
chr4A	6000001	7000000	852042	276848	0.32	3.67
chr4A	7000001	8000000	682192	218236	0.32	3.24
chr4A	8000001	9000000	667022	229716	0.34	3.37
chr4A	9000001	10000000	272925	90724	0.33	1.96
chr4A	10000001	11000000	410256	113609	0.28	2.56
chr4A	11000001	12000000	316647	88577	0.28	2.18
chr4A	12000001	13000000	322588	104317	0.32	2.22
chr4A	13000001	14000000	283014	88750	0.31	1.86
chr4A	14000001	15000000	225347	60673	0.27	1.9
chr4A	15000001	16000000	235785	73334	0.31	1.73
chr4A	16000001	17000000	583416	174764	0.3	3.33
chr4A	17000001	18000000	249465	82254	0.33	1.81
chr4A	18000001	19000000	284394	85471	0.3	1.82
chr4A	19000001	20000000	328333	93203	0.28	2.13
chr4A	20000001	21000000	261280	81329	0.31	2.59
chr4A	21000001	22000000	556667	189346	0.34	3.19
chr4A	22000001	23000000	323347	113374	0.35	2.82
chr4A	23000001	24000000	715654	276630	0.39	3.14
chr4A	24000001	25000000	644696	222978	0.35	3.25
chr4A	25000001	26000000	412108	147035	0.36	3.51
chr4A	26000001	27000000	549360	209137	0.38	3.22
chr4A	27000001	28000000	698494	259325	0.37	3.26
chr4A	28000001	29000000	572939	219496	0.38	3.09
chr4A	29000001	30000000	821942	322715	0.39	3.26
chr4A	30000001	31000000	866936	340529	0.39	3.38
chr4A	31000001	32000000	617314	222430	0.36	3.16
chr4A	32000001	33000000	771414	310435	0.4	3.23
chr4A	33000001	34000000	773353	316111	0.41	3.3
chr4A	34000001	35000000	688058	275140	0.4	3.15
chr4A	35000001	36000000	490312	180783	0.37	2.99
chr4A	36000001	37000000	718842	267540	0.37	3
chr4A	37000001	38000000	749635	300337	0.4	3.23
chr4A	38000001	39000000	779243	310627	0.4	3.26
chr4A	39000001	40000000	825097	334715	0.41	3.24
chr4A	40000001	41000000	868464	340480	0.39	3.1
chr4A	41000001	42000000	909747	341308	0.38	3.25
chr4A	42000001	42573681	358295	126158	0.35	3.16
chr4B	1	1000000	425240	145352	0.34	2.63
chr4B	1000001	2000000	550115	198518	0.36	2.84
chr4B	2000001	3000000	555870	202517	0.36	2.8
chr4B	3000001	4000000	726701	285344	0.39	3.26
chr4B	4000001	5000000	885759	331940	0.37	3.37
chr4B	5000001	6000000	465119	160319	0.34	2.76
chr4B	6000001	7000000	794225	270564	0.34	3.48
chr4B	7000001	8000000	537227	186923	0.35	3.03
chr4B	8000001	9000000	730856	249800	0.34	3.74
chr4B	9000001	10000000	896156	340105	0.38	3.55
chr4B	10000001	11000000	820499	306959	0.37	3.34
chr4B	11000001	12000000	712769	271331	0.38	3.23
chr4B	12000001	13000000	342215	93727	0.27	3.97
chr4B	13000001	14000000	491996	181470	0.37	3.25
chr4B	14000001	15000000	800397	305632	0.38	3.31
chr4B	15000001	16000000	812547	321766	0.4	3.43
chr4B	16000001	17000000	669636	261956	0.39	3.17
chr4B	17000001	18000000	718553	288090	0.4	3.39
chr4B	18000001	19000000	661792	259538	0.39	3.3
chr4B	19000001	20000000	676918	276474	0.41	3.29
chr4B	20000001	21000000	658442	259003	0.39	3.2
chr4B	21000001	22000000	815514	319232	0.39	3.69
chr4B	22000001	23000000	1354375	474259	0.35	4.3
chr4B	23000001	24000000	753234	288246	0.38	3.33
chr4B	24000001	25000000	642731	252365	0.39	3.3
chr4B	25000001	26000000	674296	267004	0.4	3.3
chr4B	26000001	27000000	765001	304901	0.4	3.35
chr4B	27000001	28000000	881379	347278	0.39	3.2
chr4B	28000001	29259740	1014039	396845	0.39	3.19
chr5A	1	1000000	794986	296865	0.37	3.2
chr5A	1000001	2000000	798365	312532	0.39	3.07
chr5A	2000001	3000000	799436	320288	0.4	3.06
chr5A	3000001	4000000	695211	269908	0.39	3.07
chr5A	4000001	5000000	761281	303727	0.4	3.37
chr5A	5000001	6000000	686566	272761	0.4	3.32
chr5A	6000001	7000000	734733	288936	0.39	3.29
chr5A	7000001	8000000	725772	282454	0.39	3.42
chr5A	8000001	9000000	652762	263982	0.4	3.41
chr5A	9000001	10000000	654512	261588	0.4	3.44
chr5A	10000001	11000000	755336	301934	0.4	3.42
chr5A	11000001	12000000	682489	271336	0.4	3.44
chr5A	12000001	13000000	636888	263642	0.41	3.44
chr5A	13000001	14000000	714120	268670	0.38	3.52
chr5A	14000001	15000000	641380	253060	0.39	3.12
chr5A	15000001	16000000	682396	270636	0.4	3.41
chr5A	16000001	17000000	625988	254518	0.41	3.4
chr5A	17000001	18000000	733099	290422	0.4	3.37
chr5A	18000001	19000000	774575	304044	0.39	3.66
chr5A	19000001	20000000	665106	262927	0.4	3.22
chr5A	20000001	21000000	604031	238007	0.39	3.12
chr5A	21000001	22000000	638826	247904	0.39	3.08
chr5A	22000001	23000000	708205	280226	0.4	3.37
chr5A	23000001	24000000	686027	267563	0.39	3.25
chr5A	24000001	25000000	752931	299244	0.4	3.49
chr5A	25000001	26000000	752014	296211	0.39	3.21
chr5A	26000001	27000000	757167	296416	0.39	3.36
chr5A	27000001	28000000	786205	310595	0.4	3.4
chr5A	28000001	29000000	373674	120244	0.32	3.64
chr5A	29000001	30000000	337470	120161	0.36	2.22
chr5A	30000001	31000000	584370	222890	0.38	2.74
chr5A	31000001	32000000	772334	304516	0.39	3.28
chr5A	32000001	33000000	480641	154676	0.32	3.62
chr5A	33000001	34000000	454525	148624	0.33	3.33
chr5A	34000001	35000000	901214	341768	0.38	3.44
chr5A	35000001	36000000	848187	321848	0.38	3.39
chr5A	36000001	36903395	584367	201819	0.35	3.17
chr5B	1	1000000	873805	342917	0.39	3.32
chr5B	1000001	2000000	886987	357569	0.4	3.28
chr5B	2000001	3000000	813001	331572	0.41	3.38
chr5B	3000001	4000000	696048	269941	0.39	3.27
chr5B	4000001	5000000	724454	290718	0.4	3.45
chr5B	5000001	6000000	660827	269781	0.41	3.48
chr5B	6000001	7000000	893411	310751	0.35	4.4
chr5B	7000001	8000000	647186	256953	0.4	3.57
chr5B	8000001	9000000	642348	259980	0.4	3.49
chr5B	9000001	10000000	616373	242803	0.39	3.41
chr5B	10000001	11000000	586019	229175	0.39	3.42
chr5B	11000001	12000000	598529	239431	0.4	3.46
chr5B	12000001	13000000	608089	247016	0.41	3.37
chr5B	13000001	14000000	648710	257041	0.4	3.45
chr5B	14000001	15000000	707711	278663	0.39	3.43
chr5B	15000001	16000000	684431	263921	0.39	3.3
chr5B	16000001	17000000	930752	354808	0.38	3.84
chr5B	17000001	18000000	666489	267956	0.4	3.42
chr5B	18000001	19000000	720365	280746	0.39	3.42
chr5B	19000001	20000000	692262	269157	0.39	3.43
chr5B	20000001	21000000	792240	299635	0.38	3.68
chr5B	21000001	22000000	731041	283260	0.39	3.35
chr5B	22000001	23000000	654908	251141	0.38	3.31
chr5B	23000001	24000000	569105	206503	0.36	3.61
chr5B	24000001	25000000	306870	71975	0.23	4.4
chr5B	25000001	26000000	250849	68529	0.27	3.95
chr5B	26000001	27000000	607612	247556	0.41	3.52
chr5B	27000001	28000000	679337	265537	0.39	3.24
chr5B	28000001	29000000	564594	211862	0.38	2.8
chr5B	29000001	30000000	680321	268745	0.4	3.32
chr5B	30000001	31000000	614233	238151	0.39	3.05
chr5B	31000001	32000000	761165	297594	0.39	3.18
chr5B	32000001	33000000	682409	268216	0.39	2.99
chr5B	33000001	34000000	792207	314509	0.4	3.11
chr5B	34000001	35066000	837690	318341	0.38	3.35
chr6A	1	1000000	761153	293876	0.39	3.24
chr6A	1000001	2000000	814974	324026	0.4	3.14
chr6A	2000001	3000000	846915	343872	0.41	3.21
chr6A	3000001	4000000	646067	254774	0.39	2.86
chr6A	4000001	5000000	691345	280196	0.41	3.25
chr6A	5000001	6000000	743313	293077	0.39	3.36
chr6A	6000001	7000000	721566	288837	0.4	3.35
chr6A	7000001	8000000	680357	274488	0.4	3.27
chr6A	8000001	9000000	763928	290270	0.38	3.44
chr6A	9000001	10000000	532894	173410	0.33	3.56
chr6A	10000001	11000000	598091	218421	0.37	3.45
chr6A	11000001	12000000	453039	121199	0.27	4.55
chr6A	12000001	13000000	502277	171288	0.34	3.57
chr6A	13000001	14000000	697814	266287	0.38	3.14
chr6A	14000001	15000000	699988	277642	0.4	3.08
chr6A	15000001	16000000	700190	284022	0.41	3.16
chr6A	16000001	17000000	717766	289861	0.4	3.31
chr6A	17000001	18000000	712264	288764	0.41	3.14
chr6A	18000001	19000000	744128	298189	0.4	3.22
chr6A	19000001	20000000	640398	255032	0.4	3.02
chr6A	20000001	21000000	778692	314750	0.4	3.49
chr6A	21000001	22000000	660861	266805	0.4	3.39
chr6A	22000001	23000000	637060	259870	0.41	3.33
chr6A	23000001	24000000	685158	281611	0.41	3.15
chr6A	24000001	25000000	718792	293992	0.41	3.31
chr6A	25000001	26000000	691589	277852	0.4	3.21
chr6A	26000001	27000000	655053	265969	0.41	2.98
chr6A	27000001	28000000	799182	328217	0.41	3.02
chr6A	28000001	29000000	749163	305813	0.41	2.98
chr6A	29000001	29499805	356626	139228	0.39	3.24
chr6B	1	1000000	701643	260893	0.37	3.4
chr6B	1000001	2000000	853437	327782	0.38	3.22
chr6B	2000001	3000000	864078	349620	0.4	3.33
chr6B	3000001	4000000	597164	235641	0.39	2.99
chr6B	4000001	5000000	719823	287582	0.4	3.37
chr6B	5000001	6000000	703807	281196	0.4	3.4
chr6B	6000001	7000000	696030	273261	0.39	3.56
chr6B	7000001	8000000	632211	248863	0.39	3.37
chr6B	8000001	9000000	652223	252866	0.39	3.4
chr6B	9000001	10000000	348907	118013	0.34	3.79
chr6B	10000001	11000000	441869	107823	0.24	5.01
chr6B	11000001	12000000	644202	242817	0.38	3.39
chr6B	12000001	13000000	612427	230598	0.38	3.31
chr6B	13000001	14000000	676404	269097	0.4	3.4
chr6B	14000001	15000000	752689	285426	0.38	3.86
chr6B	15000001	16000000	655842	253273	0.39	3.25
chr6B	16000001	17000000	660024	259593	0.39	3.31
chr6B	17000001	18000000	714789	283332	0.4	3.37
chr6B	18000001	19000000	628500	246126	0.39	3.34
chr6B	19000001	20000000	620308	249052	0.4	3.42
chr6B	20000001	21000000	630691	251314	0.4	3.47
chr6B	21000001	22000000	565214	223017	0.39	3.13
chr6B	22000001	23000000	691376	279322	0.4	3.26
chr6B	23000001	24000000	658825	264767	0.4	3.4
chr6B	24000001	25000000	1313397	504849	0.38	4.23
chr6B	25000001	26000000	814052	327319	0.4	3.29
chr6B	26000001	27000000	735405	294835	0.4	2.87
chr6B	27000001	28218437	894565	343160	0.38	3.14
chr7A	1	1000000	633023	191003	0.3	2.91
chr7A	1000001	2000000	628111	224869	0.36	2.99
chr7A	2000001	3000000	691251	247777	0.36	3.12
chr7A	3000001	4000000	529297	180311	0.34	2.86
chr7A	4000001	5000000	632088	211255	0.33	2.58
chr7A	5000001	6000000	375022	108964	0.29	2.5
chr7A	6000001	7000000	588420	177990	0.3	2.62
chr7A	7000001	8000000	806817	253622	0.31	3.59
chr7A	8000001	9000000	795709	310332	0.39	3.13
chr7A	9000001	10000000	840284	333463	0.4	3.23
chr7A	10000001	11000000	785310	310755	0.4	3.22
chr7A	11000001	12000000	856399	335566	0.39	3.41
chr7A	12000001	13000000	755460	308586	0.41	3.43
chr7A	13000001	14000000	664871	264812	0.4	3.37
chr7A	14000001	15000000	647465	258176	0.4	3.29
chr7A	15000001	16000000	656326	260493	0.4	3.31
chr7A	16000001	17000000	649813	258486	0.4	3.39
chr7A	17000001	18000000	694387	275579	0.4	3.43
chr7A	18000001	19000000	701556	286026	0.41	3.39
chr7A	19000001	20000000	689931	269636	0.39	3.38
chr7A	20000001	21000000	814910	326427	0.4	3.59
chr7A	21000001	22000000	693217	274816	0.4	3.28
chr7A	22000001	23000000	678801	265693	0.39	3.22
chr7A	23000001	24000000	692850	273767	0.4	3.36
chr7A	24000001	25000000	676174	269783	0.4	3.15
chr7A	25000001	26000000	564781	219380	0.39	2.95
chr7A	26000001	27000000	665575	247667	0.37	3.06
chr7A	27000001	28000000	687247	269070	0.39	3.08
chr7A	28000001	29000000	398176	160243	0.4	3.07
chr7A	29000001	30000000	297426	96087	0.32	3.62
chr7A	30000001	31000000	308056	74010	0.24	4.33
chr7A	31000001	32000000	472690	140250	0.3	4.15
chr7A	32000001	33000000	564440	199289	0.35	3.36
chr7A	33000001	34000000	716468	285407	0.4	3.31
chr7A	34000001	35000000	780929	307506	0.39	3.41
chr7A	35000001	36000000	691527	269579	0.39	3.29
chr7A	36000001	37000000	689356	258538	0.38	3.34
chr7A	37000001	38000000	763206	293142	0.38	3.38
chr7A	38000001	39000000	758487	293699	0.39	3.29
chr7A	39000001	40000000	728149	282148	0.39	3.15
chr7A	40000001	41000000	669176	263362	0.39	2.92
chr7A	41000001	42000000	884211	336583	0.38	3.35
chr7A	42000001	43000000	670364	259348	0.39	2.88
chr7A	43000001	44000000	721173	268568	0.37	3.13
chr7A	44000001	45000000	352607	116851	0.33	2.34
chr7A	45000001	45653107	214341	71577	0.33	2.09
chr7B	1	1000000	738113	258138	0.35	3.34
chr7B	1000001	2000000	651222	239060	0.37	3.01
chr7B	2000001	3000000	425652	136419	0.32	2.7
chr7B	3000001	4000000	834170	284059	0.34	3.28
chr7B	4000001	5000000	898186	341665	0.38	3.56
chr7B	5000001	6000000	756280	305829	0.4	3.45
chr7B	6000001	7000000	753248	309146	0.41	3.38
chr7B	7000001	8000000	661452	261151	0.39	3.21
chr7B	8000001	9000000	615447	245841	0.4	3.23
chr7B	9000001	10000000	583967	233504	0.4	3.2
chr7B	10000001	11000000	616330	248828	0.4	3.62
chr7B	11000001	12000000	522418	202778	0.39	3.35
chr7B	12000001	13000000	545894	215806	0.4	3.41
chr7B	13000001	14000000	641344	253758	0.4	3.48
chr7B	14000001	15000000	641835	253309	0.39	3.47
chr7B	15000001	16000000	584694	228209	0.39	3.58
chr7B	16000001	17000000	633602	249431	0.39	3.51
chr7B	17000001	18000000	705323	248949	0.35	3.89
chr7B	18000001	19000000	556784	214953	0.39	3.44
chr7B	19000001	20000000	729735	279247	0.38	3.54
chr7B	20000001	21000000	626915	249842	0.4	3.45
chr7B	21000001	22000000	628225	248756	0.4	3.25
chr7B	22000001	23000000	466121	184354	0.4	2.91
chr7B	23000001	24000000	544057	207549	0.38	3.12
chr7B	24000001	25000000	636751	247042	0.39	3.39
chr7B	25000001	26000000	704650	274627	0.39	3.49
chr7B	26000001	27000000	644776	251265	0.39	3.32
chr7B	27000001	28000000	577127	224394	0.39	3.26
chr7B	28000001	29000000	479106	177662	0.37	3.58
chr7B	29000001	30000000	459362	146009	0.32	4.03
chr7B	30000001	31000000	349827	91701	0.26	5
chr7B	31000001	32000000	462738	149707	0.32	3.81
chr7B	32000001	33000000	625649	237307	0.38	3.48
chr7B	33000001	34000000	686426	262671	0.38	3.38
chr7B	34000001	35000000	715071	276101	0.39	3.47
chr7B	35000001	36000000	808747	318221	0.39	3.41
chr7B	36000001	37000000	744603	287499	0.39	3.36
chr7B	37000001	38000000	1110692	421116	0.38	3.76
chr7B	38000001	39000000	791656	311604	0.39	3.27
chr7B	39000001	40000000	467939	166014	0.35	2.46
chr7B	40000001	41000000	428368	153464	0.36	2.43
chr7B	41000001	42000000	433510	149056	0.34	2.31
chr7B	42000001	43000000	669144	238970	0.36	2.93
chr7B	43000001	43450849	284357	96080	0.34	3.13
chr8A	1	1000000	440999	157211	0.36	3.26
chr8A	1000001	2000000	709558	265584	0.37	3.19
chr8A	2000001	3000000	748756	260484	0.35	3.42
chr8A	3000001	4000000	819822	323567	0.39	3.26
chr8A	4000001	5000000	768029	305079	0.4	3.14
chr8A	5000001	6000000	829946	299077	0.36	3.45
chr8A	6000001	7000000	800266	290610	0.36	3.29
chr8A	7000001	8000000	900377	351895	0.39	3.44
chr8A	8000001	9000000	429502	162083	0.38	2.3
chr8A	9000001	10000000	640357	256850	0.4	3.19
chr8A	10000001	11000000	544280	210683	0.39	2.97
chr8A	11000001	12000000	683398	268796	0.39	3.22
chr8A	12000001	13000000	768599	300794	0.39	3.32
chr8A	13000001	14000000	677942	273028	0.4	3.18
chr8A	14000001	15000000	666276	268032	0.4	3.31
chr8A	15000001	16000000	716918	289567	0.4	3.42
chr8A	16000001	17000000	699857	275976	0.39	3.46
chr8A	17000001	18000000	644113	255316	0.4	3.3
chr8A	18000001	19000000	648581	264109	0.41	3.27
chr8A	19000001	20000000	679099	274806	0.4	3.23
chr8A	20000001	21000000	713532	282338	0.4	3.33
chr8A	21000001	22000000	744121	289987	0.39	3.23
chr8A	22000001	23000000	745338	290509	0.39	3.2
chr8A	23000001	24000000	820941	332976	0.41	3.23
chr8A	24000001	25000000	744279	288141	0.39	3.11
chr8A	25000001	26000000	741425	265938	0.36	3
chr8A	26000001	27000000	722876	271303	0.38	2.97
chr8A	27000001	27457764	261631	96327	0.37	3.09
chr8B	1	1000000	750846	283963	0.38	3.2
chr8B	1000001	2000000	634532	226572	0.36	3.47
chr8B	2000001	3000000	444553	136847	0.31	3.55
chr8B	3000001	4000000	475727	165234	0.35	2.82
chr8B	4000001	5000000	675000	250668	0.37	3.42
chr8B	5000001	6000000	762400	296998	0.39	3.23
chr8B	6000001	7000000	737035	282411	0.38	3.19
chr8B	7000001	8000000	814975	318724	0.39	3.37
chr8B	8000001	9000000	677634	244061	0.36	3.42
chr8B	9000001	10000000	568400	216731	0.38	3.07
chr8B	10000001	11000000	724530	285187	0.39	3.29
chr8B	11000001	12000000	687534	254427	0.37	3.25
chr8B	12000001	13000000	665382	256032	0.38	3.33
chr8B	13000001	14000000	517854	201557	0.39	3.06
chr8B	14000001	15000000	736985	289175	0.39	3.44
chr8B	15000001	16000000	607674	242066	0.4	3.26
chr8B	16000001	17000000	644465	256850	0.4	3.28
chr8B	17000001	18000000	622702	244204	0.39	3.36
chr8B	18000001	19000000	583581	236381	0.41	3.38
chr8B	19000001	20000000	657100	256600	0.39	3.43
chr8B	20000001	21000000	598218	239108	0.4	3.48
chr8B	21000001	22000000	659802	257567	0.39	3.3
chr8B	22000001	23000000	653190	256622	0.39	3.37
chr8B	23000001	24000000	631932	250755	0.4	3.43
chr8B	24000001	25000000	733470	285097	0.39	3.25
chr8B	25000001	26000000	670699	264707	0.39	3.21
chr8B	26000001	27000000	572994	229265	0.4	3.04
chr8B	27000001	28000000	758483	297005	0.39	3.09
chr8B	28000001	29000000	961502	345413	0.36	3.39
chr8B	29000001	30398283	877029	324080	0.37	2.99
chr9A	1	1000000	668912	240687	0.36	3.04
chr9A	1000001	2000000	700198	257954	0.37	2.74
chr9A	2000001	3000000	867416	332295	0.38	3.07
chr9A	3000001	4000000	758761	300624	0.4	3.05
chr9A	4000001	5000000	760050	296563	0.39	3.15
chr9A	5000001	6000000	683362	271096	0.4	3.21
chr9A	6000001	7000000	838308	325788	0.39	3.46
chr9A	7000001	8000000	774387	311064	0.4	3.28
chr9A	8000001	9000000	713911	280606	0.39	3.24
chr9A	9000001	10000000	646777	261926	0.4	3.32
chr9A	10000001	11000000	684333	270526	0.4	3.32
chr9A	11000001	12000000	580186	232590	0.4	3.18
chr9A	12000001	13000000	756269	296891	0.39	3.37
chr9A	13000001	14000000	662023	259776	0.39	2.92
chr9A	14000001	15000000	696897	274618	0.39	3.26
chr9A	15000001	16000000	721103	279066	0.39	3.42
chr9A	16000001	17000000	749758	292941	0.39	3.35
chr9A	17000001	18000000	696544	271485	0.39	3.19
chr9A	18000001	19000000	752805	293644	0.39	3.25
chr9A	19000001	20000000	346432	112125	0.32	3.54
chr9A	20000001	21000000	317033	89978	0.28	4.27
chr9A	21000001	22000000	504772	166059	0.33	3.3
chr9A	22000001	23000000	765599	290493	0.38	3.38
chr9A	23000001	24000000	780484	293965	0.38	3.3
chr9A	24000001	25000000	833361	315765	0.38	3.27
chr9A	25000001	26000000	835615	317320	0.38	3.41
chr9A	26000001	27000000	787893	303680	0.39	3.12
chr9A	27000001	28000000	373713	129006	0.35	2.78
chr9A	28000001	29000000	667350	238116	0.36	3.36
chr9A	29000001	29602934	252099	88506	0.35	2.75
chr9B	1	1000000	415347	149034	0.36	3.02
chr9B	1000001	2000000	656750	166307	0.25	3.06
chr9B	2000001	3000000	416955	119223	0.29	2.61
chr9B	3000001	4000000	667853	187419	0.28	2.89
chr9B	4000001	5000000	484501	181177	0.37	2.65
chr9B	5000001	6000000	756289	282772	0.37	3.17
chr9B	6000001	7000000	641804	261434	0.41	3.02
chr9B	7000001	8000000	748402	298730	0.4	3.03
chr9B	8000001	9000000	634871	243827	0.38	3.06
chr9B	9000001	10000000	712826	277753	0.39	3.23
chr9B	10000001	11000000	630754	250730	0.4	3.38
chr9B	11000001	12000000	656075	263279	0.4	3.31
chr9B	12000001	13000000	650469	258254	0.4	3.35
chr9B	13000001	14000000	560333	224932	0.4	3.29
chr9B	14000001	15000000	612864	235638	0.38	3.41
chr9B	15000001	16000000	606537	241178	0.4	3.37
chr9B	16000001	17000000	678339	267747	0.39	3.68
chr9B	17000001	18000000	649441	261515	0.4	3.41
chr9B	18000001	19000000	587671	227570	0.39	3.17
chr9B	19000001	20000000	489481	194330	0.4	2.84
chr9B	20000001	21000000	664372	263629	0.4	3.27
chr9B	21000001	22000000	650890	260547	0.4	3.44
chr9B	22000001	23000000	608088	236092	0.39	3.33
chr9B	23000001	24000000	755367	297097	0.39	3.56
chr9B	24000001	25000000	708922	275179	0.39	3.41
chr9B	25000001	26000000	702770	273771	0.39	3.28
chr9B	26000001	27000000	789356	311861	0.4	3.36
chr9B	27000001	28000000	748559	296051	0.4	3.31
chr9B	28000001	29000000	442723	163457	0.37	2.73
chr9B	29000001	30000000	687851	257926	0.37	3.03
chr9B	30000001	31000000	829809	328440	0.4	3.28
chr9B	31000001	32000000	890606	349471	0.39	3.26
chr9B	32000001	33000000	440220	159142	0.36	3.24
chr9B	33000001	34000000	650077	237134	0.36	3.15
chr9B	34000001	34409320	333318	94983	0.28	4.5
chr10A	1	1000000	742892	274196	0.37	3.15
chr10A	1000001	2000000	790550	300567	0.38	3.07
chr10A	2000001	3000000	829144	323632	0.39	3.1
chr10A	3000001	4000000	706015	278562	0.39	3.17
chr10A	4000001	5000000	732724	293492	0.4	3.22
chr10A	5000001	6000000	562893	214519	0.38	3.18
chr10A	6000001	7000000	727412	290940	0.4	3.33
chr10A	7000001	8000000	711010	282702	0.4	3.39
chr10A	8000001	9000000	674019	276211	0.41	3.31
chr10A	9000001	10000000	629194	248482	0.39	3.1
chr10A	10000001	11000000	720652	288589	0.4	3.32
chr10A	11000001	12000000	748655	303266	0.41	3.42
chr10A	12000001	13000000	702717	273444	0.39	2.99
chr10A	13000001	14000000	705283	278920	0.4	3.25
chr10A	14000001	15000000	734845	284990	0.39	3.31
chr10A	15000001	16000000	759130	298926	0.39	3.25
chr10A	16000001	17000000	614068	232336	0.38	3.25
chr10A	17000001	18000000	823782	327041	0.4	3.26
chr10A	18000001	19000000	856837	341656	0.4	3.23
chr10A	19000001	20000000	793102	290555	0.37	3.24
chr10A	20000001	21000000	882800	352232	0.4	3.38
chr10A	21000001	22316396	507074	167367	0.33	2.77
chr10B	1	1000000	820836	300851	0.37	3.25
chr10B	1000001	2000000	808120	276487	0.34	3.5
chr10B	2000001	3000000	1054163	315396	0.3	4.26
chr10B	3000001	4000000	705303	276129	0.39	3.2
chr10B	4000001	5000000	799950	311164	0.39	3.3
chr10B	5000001	6000000	742110	294050	0.4	3.31
chr10B	6000001	7000000	763657	297311	0.39	3.44
chr10B	7000001	8000000	703091	276295	0.39	3.49
chr10B	8000001	9000000	744794	294145	0.39	3.49
chr10B	9000001	10000000	689885	275551	0.4	3.34
chr10B	10000001	11000000	693679	271349	0.39	3.45
chr10B	11000001	12000000	669782	269480	0.4	3.41
chr10B	12000001	13000000	659348	264201	0.4	3.31
chr10B	13000001	14000000	662883	254610	0.38	3.07
chr10B	14000001	15000000	633574	245650	0.39	3.17
chr10B	15000001	16000000	684113	275568	0.4	3.22
chr10B	16000001	17000000	692299	276540	0.4	3.28
chr10B	17000001	18000000	817787	311500	0.38	3.4
chr10B	18000001	19000000	786450	317028	0.4	3.42
chr10B	19000001	20000000	803417	317267	0.39	3.27
chr10B	20000001	21000000	729634	285416	0.39	3.08
chr10B	21000001	22000000	955391	375897	0.39	3.49
chr10B	22000001	23000000	456902	157123	0.34	3.88
chr10B	23000001	23430943	369901	125359	0.34	4.11
chr11A	1	1000000	797152	281321	0.35	3.12
chr11A	1000001	2000000	726495	215698	0.3	2.9
chr11A	2000001	3000000	809949	318932	0.39	2.94
chr11A	3000001	4000000	819219	321473	0.39	3.25
chr11A	4000001	5000000	652645	259199	0.4	3.13
chr11A	5000001	6000000	605921	225563	0.37	2.74
chr11A	6000001	7000000	712200	284010	0.4	3.34
chr11A	7000001	8000000	674170	266446	0.4	3.2
chr11A	8000001	9000000	701650	283300	0.4	3.26
chr11A	9000001	10000000	728077	285963	0.39	3.28
chr11A	10000001	11000000	717487	289217	0.4	3.51
chr11A	11000001	12000000	651755	262347	0.4	3.33
chr11A	12000001	13000000	675874	270144	0.4	3.22
chr11A	13000001	14000000	649818	259299	0.4	3.27
chr11A	14000001	15000000	711816	282985	0.4	3.01
chr11A	15000001	16000000	725986	287027	0.4	3.19
chr11A	16000001	17000000	711043	287641	0.4	3.17
chr11A	17000001	18000000	718190	279117	0.39	3.28
chr11A	18000001	19000000	768087	285223	0.37	3.38
chr11A	19000001	20000000	845608	328482	0.39	3.25
chr11A	20000001	21000000	686899	259646	0.38	3.11
chr11A	21000001	22000000	769721	271795	0.35	3.55
chr11A	22000001	23000000	539805	180003	0.33	3.39
chr11A	23000001	23560082	309440	99657	0.32	3.6
chr11B	1	1000000	752946	281034	0.37	3.37
chr11B	1000001	2000000	874341	341743	0.39	3.38
chr11B	2000001	3000000	553491	202269	0.37	3.48
chr11B	3000001	4000000	494160	169183	0.34	3.63
chr11B	4000001	5000000	850634	315513	0.37	3.38
chr11B	5000001	6000000	727023	286781	0.39	3.21
chr11B	6000001	7000000	657096	247077	0.38	3.31
chr11B	7000001	8000000	665121	266881	0.4	3.06
chr11B	8000001	9000000	670708	254220	0.38	3.18
chr11B	9000001	10000000	698742	272942	0.39	3.33
chr11B	10000001	11000000	617798	242548	0.39	3.16
chr11B	11000001	12000000	773259	283290	0.37	3.88
chr11B	12000001	13000000	616271	243923	0.4	3.24
chr11B	13000001	14000000	658913	262809	0.4	3.45
chr11B	14000001	15000000	630703	256788	0.41	3.36
chr11B	15000001	16000000	594470	239834	0.4	3.32
chr11B	16000001	17000000	611488	244294	0.4	3.34
chr11B	17000001	18000000	699066	279828	0.4	3.27
chr11B	18000001	19000000	715278	282342	0.39	3.24
chr11B	19000001	20000000	780060	311284	0.4	3.32
chr11B	20000001	21000000	805676	319647	0.4	3.21
chr11B	21000001	22000000	862962	334841	0.39	3.15
chr11B	22000001	23153646	796363	287694	0.36	3.17
chr12A	1	1000000	731426	285907	0.39	3.06
chr12A	1000001	2000000	883524	325481	0.37	3.15
chr12A	2000001	3000000	761580	289248	0.38	3.07
chr12A	3000001	4000000	627769	258661	0.41	2.84
chr12A	4000001	5000000	633237	249230	0.39	2.89
chr12A	5000001	6000000	722356	291073	0.4	3.35
chr12A	6000001	7000000	723209	290900	0.4	3.25
chr12A	7000001	8000000	699390	275497	0.39	3.19
chr12A	8000001	9000000	721709	284648	0.39	3.35
chr12A	9000001	10000000	684627	274624	0.4	3.36
chr12A	10000001	11000000	782012	302377	0.39	3.52
chr12A	11000001	12000000	764769	307193	0.4	3.32
chr12A	12000001	13000000	604316	243513	0.4	3.21
chr12A	13000001	14000000	745264	302901	0.41	3.38
chr12A	14000001	15000000	570659	216284	0.38	3.47
chr12A	15000001	16000000	294668	75449	0.26	3.95
chr12A	16000001	17000000	294385	94289	0.32	3.22
chr12A	17000001	18000000	755664	286971	0.38	3.3
chr12A	18000001	19000000	760081	290277	0.38	3.28
chr12A	19000001	20000000	674858	255904	0.38	3.32
chr12A	20000001	21000000	736683	292761	0.4	3.26
chr12A	21000001	22000000	701404	279595	0.4	3.11
chr12A	22000001	23000000	745003	291966	0.39	3.21
chr12A	23000001	24000000	838211	333437	0.4	3.04
chr12A	24000001	24812728	593823	227666	0.38	3.15
chr12B	1	1000000	841586	330527	0.39	3.25
chr12B	1000001	2000000	781876	312219	0.4	2.95
chr12B	2000001	3000000	693634	275652	0.4	2.99
chr12B	3000001	4000000	616078	244758	0.4	2.83
chr12B	4000001	5000000	644164	253013	0.39	3.06
chr12B	5000001	6000000	651716	264516	0.41	3.34
chr12B	6000001	7000000	626117	249540	0.4	3.24
chr12B	7000001	8000000	659039	264300	0.4	3.33
chr12B	8000001	9000000	613282	246501	0.4	3.24
chr12B	9000001	10000000	663951	265330	0.4	3.35
chr12B	10000001	11000000	686607	273725	0.4	3.38
chr12B	11000001	12000000	662318	262474	0.4	3.32
chr12B	12000001	13000000	716238	276668	0.39	3.42
chr12B	13000001	14000000	691398	273882	0.4	3.37
chr12B	14000001	15000000	275403	79406	0.29	3.44
chr12B	15000001	16000000	267258	64205	0.24	3.99
chr12B	16000001	17000000	583124	203810	0.35	3.54
chr12B	17000001	18000000	715101	279000	0.39	3.28
chr12B	18000001	19000000	752028	293806	0.39	3.35
chr12B	19000001	20000000	736245	282777	0.38	3.2
chr12B	20000001	21000000	799599	311837	0.39	3.27
chr12B	21000001	22000000	789212	311371	0.39	3.34
chr12B	22000001	23000000	675319	265081	0.39	3.2
chr12B	23000001	24235296	895355	351600	0.39	3.08
chr13A	1	1000000	248587	71544	0.29	1.68
chr13A	1000001	2000000	409974	125668	0.31	2.13
chr13A	2000001	3000000	441122	134272	0.3	2.24
chr13A	3000001	4000000	487380	143510	0.29	2.82
chr13A	4000001	5000000	308399	95404	0.31	1.9
chr13A	5000001	6000000	375159	118269	0.32	2.19
chr13A	6000001	7000000	447146	140494	0.31	2.43
chr13A	7000001	8000000	465702	154527	0.33	2.64
chr13A	8000001	9000000	684476	258693	0.38	3.19
chr13A	9000001	10000000	645889	230722	0.36	3.62
chr13A	10000001	11000000	418889	143016	0.34	3.1
chr13A	11000001	12000000	820316	314696	0.38	3.23
chr13A	12000001	13000000	827263	327639	0.4	3.28
chr13A	13000001	14000000	792436	304414	0.38	3.24
chr13A	14000001	15000000	809645	320205	0.4	3.32
chr13A	15000001	16000000	829652	326869	0.39	3.47
chr13A	16000001	17000000	729849	287893	0.39	3.44
chr13A	17000001	18000000	628984	253657	0.4	3.1
chr13A	18000001	19000000	652848	254644	0.39	3.13
chr13A	19000001	20000000	699452	289301	0.41	3.44
chr13A	20000001	21000000	722510	288264	0.4	3.41
chr13A	21000001	22000000	874826	349438	0.4	3.72
chr13A	22000001	23000000	682603	272999	0.4	3.38
chr13A	23000001	24000000	735304	291378	0.4	3.31
chr13A	24000001	25000000	722112	294252	0.41	3.3
chr13A	25000001	26000000	732828	292492	0.4	3.33
chr13A	26000001	27000000	791480	310213	0.39	3.28
chr13A	27000001	28000000	642960	246718	0.38	3.15
chr13A	28000001	29000000	731720	289053	0.4	3.25
chr13A	29000001	30000000	572807	219445	0.38	3.29
chr13A	30000001	31000000	888121	352234	0.4	3.05
chr13A	31000001	32000000	836702	316902	0.38	3.18
chr13A	32000001	32508620	314747	112060	0.36	3.4
chr13B	1	1000000	445298	161142	0.36	3.56
chr13B	1000001	2000000	774068	288990	0.37	3.28
chr13B	2000001	3000000	597787	226209	0.38	3.11
chr13B	3000001	4000000	638777	248151	0.39	3.13
chr13B	4000001	5000000	510088	187475	0.37	4.19
chr13B	5000001	6000000	539533	210172	0.39	3.31
chr13B	6000001	7000000	773345	306057	0.4	3.27
chr13B	7000001	8000000	810054	318243	0.39	3.38
chr13B	8000001	9000000	767169	306533	0.4	3.39
chr13B	9000001	10000000	712365	284147	0.4	3.47
chr13B	10000001	11000000	690108	273978	0.4	3.38
chr13B	11000001	12000000	703071	280861	0.4	3.46
chr13B	12000001	13000000	562735	215823	0.38	3.34
chr13B	13000001	14000000	653721	263331	0.4	3.42
chr13B	14000001	15000000	682896	264656	0.39	3.45
chr13B	15000001	16000000	1180631	473961	0.4	4.5
chr13B	16000001	17000000	1932732	755964	0.39	5.01
chr13B	17000001	18000000	619609	250459	0.4	3.32
chr13B	18000001	19000000	580054	232783	0.4	3.42
chr13B	19000001	20000000	620594	247163	0.4	3.52
chr13B	20000001	21000000	632158	246878	0.39	3.38
chr13B	21000001	22000000	747691	294197	0.39	3.84
chr13B	22000001	23000000	624406	247712	0.4	3.23
chr13B	23000001	24000000	650054	259838	0.4	3.17
chr13B	24000001	25000000	699034	278838	0.4	3.19
chr13B	25000001	26000000	652550	252352	0.39	3.16
chr13B	26000001	27000000	806595	321533	0.4	3.19
chr13B	27000001	28000000	936188	358045	0.38	3.23
chr13B	28000001	29000000	791882	272274	0.34	3.17
chr13B	29000001	29838850	436245	122122	0.28	2.53
chr14A	1	1000000	567100	213572	0.38	2.93
chr14A	1000001	2000000	692652	271756	0.39	2.97
chr14A	2000001	3000000	777051	305600	0.39	3.11
chr14A	3000001	4000000	799186	293368	0.37	3.29
chr14A	4000001	5000000	635485	255772	0.4	3.11
chr14A	5000001	6000000	657737	264761	0.4	3.12
chr14A	6000001	7000000	685012	269372	0.39	3.27
chr14A	7000001	8000000	639106	251956	0.39	3.17
chr14A	8000001	9000000	682266	272355	0.4	3.36
chr14A	9000001	10000000	686280	278391	0.41	3.35
chr14A	10000001	11000000	559224	223484	0.4	2.8
chr14A	11000001	12000000	719713	289490	0.4	3.31
chr14A	12000001	13000000	637119	253698	0.4	3.05
chr14A	13000001	14000000	667430	265676	0.4	2.99
chr14A	14000001	15000000	696510	279668	0.4	3.39
chr14A	15000001	16000000	737396	296803	0.4	3.39
chr14A	16000001	17000000	783574	315277	0.4	3.26
chr14A	17000001	18000000	728001	290093	0.4	3.12
chr14A	18000001	19000000	881360	348023	0.39	3.34
chr14A	19000001	20000000	970008	374929	0.39	3.52
chr14A	20000001	21000000	876778	322987	0.37	3.27
chr14A	21000001	21547070	276492	102314	0.37	3.03
chr14B	1	1000000	489984	164808	0.34	2.72
chr14B	1000001	2000000	745166	281291	0.38	3.28
chr14B	2000001	3000000	538470	198334	0.37	3
chr14B	3000001	4000000	793611	257805	0.32	3.31
chr14B	4000001	5000000	504077	170610	0.34	3.47
chr14B	5000001	6000000	538480	184797	0.34	3.85
chr14B	6000001	7000000	622819	240106	0.39	2.93
chr14B	7000001	8000000	685369	268349	0.39	3
chr14B	8000001	9000000	831560	305837	0.37	3.4
chr14B	9000001	10000000	709142	265327	0.37	3.18
chr14B	10000001	11000000	647943	258203	0.4	3.1
chr14B	11000001	12000000	639806	255275	0.4	3.13
chr14B	12000001	13000000	646954	258330	0.4	3.29
chr14B	13000001	14000000	575589	230339	0.4	3.28
chr14B	14000001	15000000	603774	240119	0.4	3.33
chr14B	15000001	16000000	492409	188089	0.38	3.29
chr14B	16000001	17000000	641795	254233	0.4	3.28
chr14B	17000001	18000000	532635	204886	0.38	2.99
chr14B	18000001	19000000	608950	242468	0.4	3.35
chr14B	19000001	20000000	557382	221053	0.4	3.08
chr14B	20000001	21000000	590734	235319	0.4	3.19
chr14B	21000001	22000000	678935	268447	0.4	3.53
chr14B	22000001	23000000	666092	268696	0.4	3.45
chr14B	23000001	24000000	692251	275684	0.4	3.31
chr14B	24000001	25000000	634572	251991	0.4	3.2
chr14B	25000001	26000000	828196	330428	0.4	3.33
chr14B	26000001	27000000	927592	367808	0.4	3.46
chr14B	27000001	28000000	875603	311653	0.36	3.11
chr14B	28000001	28762065	438170	160110	0.37	2.96
chr15A	1	1000000	674834	234656	0.35	3.38
chr15A	1000001	2000000	819624	327430	0.4	3.47
chr15A	2000001	3000000	794603	272848	0.34	3.57
chr15A	3000001	4000000	729630	270148	0.37	3.12
chr15A	4000001	5000000	802465	315503	0.39	3.1
chr15A	5000001	6000000	550530	210321	0.38	3.02
chr15A	6000001	7000000	529872	204862	0.39	3.23
chr15A	7000001	8000000	580476	184515	0.32	4.23
chr15A	8000001	9000000	678203	257608	0.38	3.25
chr15A	9000001	10000000	716989	259943	0.36	3.08
chr15A	10000001	11000000	801741	302402	0.38	3.39
chr15A	11000001	12000000	788046	316089	0.4	3.29
chr15A	12000001	13000000	706796	271446	0.38	3.31
chr15A	13000001	14000000	752256	306056	0.41	3.34
chr15A	14000001	15000000	707345	287051	0.41	3.33
chr15A	15000001	16000000	728783	291307	0.4	3.32
chr15A	16000001	17000000	746449	292604	0.39	3.48
chr15A	17000001	18000000	903070	351748	0.39	3.7
chr15A	18000001	19000000	716905	294075	0.41	3.14
chr15A	19000001	20000000	630464	236329	0.37	3.05
chr15A	20000001	21000000	903568	355546	0.39	3.52
chr15A	21000001	22000000	850457	316914	0.37	3.35
chr15A	22000001	23000000	702031	277068	0.39	2.96
chr15A	23000001	24000000	792007	310828	0.39	3.02
chr15A	24000001	24602895	427654	157301	0.37	3.28
chr15B	1	1000000	604116	222130	0.37	3.21
chr15B	1000001	2000000	869238	330906	0.38	3.34
chr15B	2000001	3000000	602550	206565	0.34	3.34
chr15B	3000001	4000000	622960	204408	0.33	3.57
chr15B	4000001	5000000	313593	109276	0.35	2.62
chr15B	5000001	6000000	555893	196303	0.35	3.55
chr15B	6000001	7000000	565174	204997	0.36	3.37
chr15B	7000001	8000000	612588	225072	0.37	3.32
chr15B	8000001	9000000	646407	248949	0.39	3.15
chr15B	9000001	10000000	666807	256202	0.38	3.01
chr15B	10000001	11000000	676234	269430	0.4	2.97
chr15B	11000001	12000000	602320	224751	0.37	3.1
chr15B	12000001	13000000	821160	325537	0.4	3.46
chr15B	13000001	14000000	696313	274146	0.39	3.27
chr15B	14000001	15000000	684242	253164	0.37	3.37
chr15B	15000001	16000000	689839	274876	0.4	3.38
chr15B	16000001	17000000	671348	268640	0.4	3.4
chr15B	17000001	18000000	618825	244331	0.39	3.39
chr15B	18000001	19000000	624798	246994	0.4	3.22
chr15B	19000001	20000000	598763	233764	0.39	3.39
chr15B	20000001	21000000	686959	269027	0.39	3.2
chr15B	21000001	22000000	670447	268643	0.4	3.28
chr15B	22000001	23000000	488539	182173	0.37	3.06
chr15B	23000001	24000000	841390	322030	0.38	3.51
chr15B	24000001	25000000	818495	320921	0.39	3.22
chr15B	25000001	26000000	848203	335691	0.4	3.19
chr15B	26000001	27000000	720398	280403	0.39	2.82
chr15B	27000001	27590285	425638	143603	0.34	3.38
chr16A	1	1000000	636708	244477	0.38	3.07
chr16A	1000001	2000000	724885	283846	0.39	3.12
chr16A	2000001	3000000	735302	285008	0.39	3.07
chr16A	3000001	4000000	651646	239332	0.37	3.15
chr16A	4000001	5000000	502792	181971	0.36	2.83
chr16A	5000001	6000000	692890	266955	0.39	3.14
chr16A	6000001	7000000	602342	209541	0.35	3.5
chr16A	7000001	8000000	301227	75093	0.25	3.92
chr16A	8000001	9000000	307799	75921	0.25	3.79
chr16A	9000001	10000000	431795	139884	0.32	3.95
chr16A	10000001	11000000	705702	271467	0.38	3.18
chr16A	11000001	12000000	774492	310948	0.4	3.33
chr16A	12000001	13000000	775974	303034	0.39	3.11
chr16A	13000001	14000000	727096	288678	0.4	3.35
chr16A	14000001	15000000	710872	256689	0.36	3.64
chr16A	15000001	16000000	469938	189176	0.4	2.82
chr16A	16000001	17000000	568695	223126	0.39	3.09
chr16A	17000001	18000000	703610	274284	0.39	3.55
chr16A	18000001	19000000	541744	205049	0.38	3.19
chr16A	19000001	20000000	674801	269500	0.4	3.2
chr16A	20000001	21000000	645314	263921	0.41	3.29
chr16A	21000001	22000000	736989	292437	0.4	3.43
chr16A	22000001	23000000	753012	300019	0.4	3.34
chr16A	23000001	24000000	735122	297493	0.4	3.21
chr16A	24000001	25000000	727402	288905	0.4	3.3
chr16A	25000001	26000000	786665	314361	0.4	3.33
chr16A	26000001	27000000	753501	298258	0.4	3.18
chr16A	27000001	28000000	668299	267503	0.4	3
chr16A	28000001	29000000	793011	315333	0.4	2.95
chr16A	29000001	30000000	804054	313067	0.39	2.93
chr16A	30000001	30712257	473278	170965	0.36	3.2
chr16B	1	1000000	404603	134102	0.33	2.57
chr16B	1000001	2000000	605801	221001	0.36	3.18
chr16B	2000001	3000000	714298	248227	0.35	3.53
chr16B	3000001	4000000	772334	302660	0.39	3.36
chr16B	4000001	5000000	864339	333544	0.39	3.3
chr16B	5000001	6000000	792729	310413	0.39	3.18
chr16B	6000001	7000000	589364	220499	0.37	3.17
chr16B	7000001	8000000	353547	119016	0.34	3.71
chr16B	8000001	9000000	320803	101214	0.32	3.98
chr16B	9000001	10000000	410582	150184	0.37	3.7
chr16B	10000001	11000000	719907	279075	0.39	3.33
chr16B	11000001	12000000	744363	293412	0.39	3.29
chr16B	12000001	13000000	661131	265177	0.4	3.31
chr16B	13000001	14000000	735934	289370	0.39	3.48
chr16B	14000001	15000000	558115	220103	0.39	3.37
chr16B	15000001	16000000	687039	270968	0.39	3.39
chr16B	16000001	17000000	660910	265821	0.4	3.41
chr16B	17000001	18000000	610419	240081	0.39	3.56
chr16B	18000001	19000000	712444	283629	0.4	3.47
chr16B	19000001	20000000	647147	257072	0.4	3.43
chr16B	20000001	21000000	612723	245455	0.4	3.42
chr16B	21000001	22000000	614057	245571	0.4	3.34
chr16B	22000001	23000000	637406	254822	0.4	3.19
chr16B	23000001	24000000	568930	234246	0.41	3.24
chr16B	24000001	25000000	640391	256410	0.4	3.33
chr16B	25000001	26000000	739768	296990	0.4	3.3
chr16B	26000001	27000000	673785	270197	0.4	3.15
chr16B	27000001	28000000	706367	281944	0.4	3.06
chr16B	28000001	29000000	777030	309119	0.4	3.05
chr16B	29000001	30000000	854305	330604	0.39	3.04
chr16B	30000001	30610988	429344	157561	0.37	3.41
chr17A	1	1000000	627495	222792	0.36	3.53
chr17A	1000001	2000000	685906	264632	0.39	3.26
chr17A	2000001	3000000	859443	326255	0.38	3.22
chr17A	3000001	4000000	573296	211096	0.37	3.17
chr17A	4000001	5000000	330333	102597	0.31	3.84
chr17A	5000001	6000000	495472	163499	0.33	3.87
chr17A	6000001	7000000	706203	271340	0.38	2.86
chr17A	7000001	8000000	858048	334632	0.39	3.39
chr17A	8000001	9000000	414761	166340	0.4	2.84
chr17A	9000001	10000000	642125	253694	0.4	2.97
chr17A	10000001	11000000	753813	302149	0.4	3.23
chr17A	11000001	12000000	575968	227292	0.39	2.89
chr17A	12000001	13000000	688663	274710	0.4	3.23
chr17A	13000001	14000000	649164	260256	0.4	3.28
chr17A	14000001	15000000	704406	283683	0.4	3.34
chr17A	15000001	16000000	743036	293893	0.4	3.29
chr17A	16000001	17000000	738646	291031	0.39	3.42
chr17A	17000001	18000000	711847	286370	0.4	3.39
chr17A	18000001	19000000	747130	298400	0.4	3.4
chr17A	19000001	20000000	652030	255913	0.39	3.1
chr17A	20000001	21000000	704279	278276	0.4	3.23
chr17A	21000001	22000000	753601	299397	0.4	3.14
chr17A	22000001	23000000	801968	318304	0.4	3.32
chr17A	23000001	24000000	735079	294621	0.4	3.14
chr17A	24000001	25000000	782051	312193	0.4	3.06
chr17A	25000001	26000000	832175	308077	0.37	3.09
chr17A	26000001	26464210	335318	127628	0.38	3.18
chr17B	1	1000000	1180762	382749	0.32	5.33
chr17B	1000001	2000000	703312	270666	0.38	3.3
chr17B	2000001	3000000	755161	294290	0.39	3.22
chr17B	3000001	4000000	695882	266029	0.38	3.37
chr17B	4000001	5000000	551839	185195	0.34	3.66
chr17B	5000001	6000000	365970	117811	0.32	3.61
chr17B	6000001	7000000	683759	264210	0.39	3.05
chr17B	7000001	8000000	812190	320891	0.4	3.37
chr17B	8000001	9000000	710705	280678	0.39	3.22
chr17B	9000001	10000000	699060	282961	0.4	3.38
chr17B	10000001	11000000	661129	260284	0.39	3.14
chr17B	11000001	12000000	682471	271295	0.4	3.25
chr17B	12000001	13000000	684305	274401	0.4	3.35
chr17B	13000001	14000000	1043099	409811	0.39	4.24
chr17B	14000001	15000000	649150	258732	0.4	3.33
chr17B	15000001	16000000	690768	280054	0.41	3.43
chr17B	16000001	17000000	617198	250023	0.41	3.52
chr17B	17000001	18000000	687714	262989	0.38	3.46
chr17B	18000001	19000000	699214	273708	0.39	3.48
chr17B	19000001	20000000	539434	213420	0.4	3.11
chr17B	20000001	21000000	1196208	472882	0.4	4.21
chr17B	21000001	22000000	675913	265531	0.39	3.27
chr17B	22000001	23000000	725692	291033	0.4	3.35
chr17B	23000001	24000000	512924	234044	0.46	3.3
chr17B	24000001	25000000	587912	281381	0.48	3.19
chr17B	25000001	26000000	586259	263074	0.45	3.13
chr17B	26000001	27036235	644910	279706	0.43	3.34
chr18A	1	1000000	759070	290826	0.38	3.16
chr18A	1000001	2000000	802085	322765	0.4	2.94
chr18A	2000001	3000000	730814	290394	0.4	2.98
chr18A	3000001	4000000	683334	276107	0.4	3.17
chr18A	4000001	5000000	736150	288212	0.39	3.1
chr18A	5000001	6000000	637239	248982	0.39	3.18
chr18A	6000001	7000000	735074	291380	0.4	3.18
chr18A	7000001	8000000	646982	248829	0.38	3.39
chr18A	8000001	9000000	732411	293912	0.4	3.44
chr18A	9000001	10000000	733113	290369	0.4	3.32
chr18A	10000001	11000000	736056	297202	0.4	3.24
chr18A	11000001	12000000	725473	284645	0.39	3.12
chr18A	12000001	13000000	686828	265261	0.39	3.25
chr18A	13000001	14000000	729125	284877	0.39	3.31
chr18A	14000001	15000000	489794	170555	0.35	3.6
chr18A	15000001	16000000	406041	114332	0.28	4.44
chr18A	16000001	17000000	398805	100442	0.25	4.01
chr18A	17000001	18000000	347943	97396	0.28	3.58
chr18A	18000001	19000000	420199	120619	0.29	3.55
chr18A	19000001	20000000	629583	234118	0.37	3.41
chr18A	20000001	21000000	759597	287874	0.38	3.29
chr18A	21000001	22000000	731704	282586	0.39	3.1
chr18A	22000001	23000000	603120	229157	0.38	2.88
chr18A	23000001	24000000	610180	226935	0.37	3.09
chr18A	24000001	25000000	613889	233711	0.38	3.25
chr18A	25000001	26000000	681883	256863	0.38	3
chr18A	26000001	27000000	654777	253743	0.39	2.9
chr18A	27000001	28000000	762779	299568	0.39	2.96
chr18A	28000001	29000000	793580	302318	0.38	3.01
chr18A	29000001	29498950	277472	101115	0.36	3.18
chr18B	1	1000000	803676	304344	0.38	3.23
chr18B	1000001	2000000	799131	324271	0.41	3.08
chr18B	2000001	3000000	774145	305648	0.39	3.03
chr18B	3000001	4000000	664378	271530	0.41	3.27
chr18B	4000001	5000000	685660	274581	0.4	3.13
chr18B	5000001	6000000	679163	281523	0.41	3.34
chr18B	6000001	7000000	715148	288264	0.4	3.31
chr18B	7000001	8000000	648925	260364	0.4	3.41
chr18B	8000001	9000000	626572	250717	0.4	3.43
chr18B	9000001	10000000	620192	253959	0.41	3.4
chr18B	10000001	11000000	703385	280608	0.4	3.41
chr18B	11000001	12000000	591432	234186	0.4	3.11
chr18B	12000001	13000000	600124	236270	0.39	3.33
chr18B	13000001	14000000	699212	272391	0.39	3.25
chr18B	14000001	15000000	433866	146742	0.34	3.21
chr18B	15000001	16000000	313645	81166	0.26	4.07
chr18B	16000001	17000000	313708	106360	0.34	3.72
chr18B	17000001	18000000	418104	125617	0.3	3.73
chr18B	18000001	19000000	548776	194517	0.35	3.63
chr18B	19000001	20000000	490659	168646	0.34	3.24
chr18B	20000001	21000000	665063	248380	0.37	3.27
chr18B	21000001	22000000	689598	267043	0.39	3.26
chr18B	22000001	23000000	740728	282552	0.38	3.17
chr18B	23000001	24000000	714854	281127	0.39	3.25
chr18B	24000001	25000000	824622	320997	0.39	3.41
chr18B	25000001	26000000	725631	289603	0.4	3.04
chr18B	26000001	27000000	769643	304935	0.4	2.99
chr18B	27000001	28119819	1000004	364235	0.36	3.75
chr19A	1	1000000	636956	235221	0.37	3.46
chr19A	1000001	2000000	668180	225550	0.34	3.33
chr19A	2000001	3000000	666827	242386	0.36	3.53
chr19A	3000001	4000000	773968	297333	0.38	3.15
chr19A	4000001	5000000	880479	342766	0.39	3.38
chr19A	5000001	6000000	748071	291329	0.39	3.34
chr19A	6000001	7000000	747354	273778	0.37	3.27
chr19A	7000001	8000000	814454	320076	0.39	3.34
chr19A	8000001	9000000	769175	296520	0.39	3.11
chr19A	9000001	10000000	768469	296242	0.39	3.27
chr19A	10000001	11000000	764273	304514	0.4	3.32
chr19A	11000001	12000000	736965	293141	0.4	3.42
chr19A	12000001	13000000	724112	285261	0.39	3.09
chr19A	13000001	14000000	672472	268579	0.4	2.92
chr19A	14000001	15000000	768732	305982	0.4	3.47
chr19A	15000001	16000000	710407	286315	0.4	3.35
chr19A	16000001	17000000	747520	294955	0.39	3.28
chr19A	17000001	18000000	653746	254003	0.39	3.2
chr19A	18000001	19000000	639594	264798	0.41	3.26
chr19A	19000001	20000000	684390	274073	0.4	3.28
chr19A	20000001	21000000	723100	283742	0.39	3.28
chr19A	21000001	22000000	742633	281149	0.38	3.22
chr19A	22000001	23000000	645907	231854	0.36	3.03
chr19A	23000001	24000000	710358	274010	0.39	3.13
chr19A	24000001	25000000	799351	317024	0.4	3.14
chr19A	25000001	26000000	250865	80104	0.32	2.02
chr19A	26000001	27000000	496547	183172	0.37	2.73
chr19A	27000001	28337080	899596	337099	0.37	2.8
chr19B	1	1000000	732719	254943	0.35	3.43
chr19B	1000001	2000000	696996	270142	0.39	3.15
chr19B	2000001	3000000	755836	279249	0.37	3.3
chr19B	3000001	4000000	758128	292734	0.39	3.34
chr19B	4000001	5000000	800970	316128	0.39	3.28
chr19B	5000001	6000000	802622	324352	0.4	3.33
chr19B	6000001	7000000	744001	288586	0.39	3.31
chr19B	7000001	8000000	758247	297360	0.39	3.3
chr19B	8000001	9000000	723581	285566	0.39	3.35
chr19B	9000001	10000000	712185	277942	0.39	3.36
chr19B	10000001	11000000	722276	280219	0.39	3.53
chr19B	11000001	12000000	649021	254213	0.39	3.18
chr19B	12000001	13000000	615467	240672	0.39	3.06
chr19B	13000001	14000000	642074	252287	0.39	3.15
chr19B	14000001	15000000	674406	268195	0.4	3.44
chr19B	15000001	16000000	651811	261631	0.4	3.37
chr19B	16000001	17000000	663047	254152	0.38	3.27
chr19B	17000001	18000000	608193	243767	0.4	3.39
chr19B	18000001	19000000	564511	228870	0.41	3.28
chr19B	19000001	20000000	684258	266107	0.39	3.44
chr19B	20000001	21000000	699732	279999	0.4	3.29
chr19B	21000001	22000000	615023	239635	0.39	3.03
chr19B	22000001	23000000	564301	215436	0.38	3.32
chr19B	23000001	24000000	651870	245361	0.38	2.94
chr19B	24000001	25000000	785437	299901	0.38	3.01
chr19B	25000001	26000000	881321	305982	0.35	3.66
chr19B	26000001	27000000	676563	239111	0.35	3.18
chr19B	27000001	28154658	723979	244059	0.34	3.04
chr20A	1	1000000	617416	208180	0.34	3.7
chr20A	1000001	2000000	632911	212885	0.34	3.83
chr20A	2000001	3000000	853087	324945	0.38	3.44
chr20A	3000001	4000000	667246	251591	0.38	3.51
chr20A	4000001	5000000	796883	301079	0.38	3.22
chr20A	5000001	6000000	799362	306434	0.38	3.43
chr20A	6000001	7000000	570114	212374	0.37	3.06
chr20A	7000001	8000000	810865	309139	0.38	3.36
chr20A	8000001	9000000	774208	295377	0.38	3.19
chr20A	9000001	10000000	760079	298377	0.39	3.3
chr20A	10000001	11000000	771947	305564	0.4	3.3
chr20A	11000001	12000000	735543	288895	0.39	3.28
chr20A	12000001	13000000	752032	301977	0.4	3.36
chr20A	13000001	14000000	746748	302284	0.4	3.43
chr20A	14000001	15000000	740015	296862	0.4	3.37
chr20A	15000001	16000000	648449	257861	0.4	3.31
chr20A	16000001	17000000	746949	299366	0.4	3.41
chr20A	17000001	18000000	701371	279657	0.4	3.34
chr20A	18000001	19000000	701272	282602	0.4	3.3
chr20A	19000001	20000000	671266	269419	0.4	3.18
chr20A	20000001	21000000	660993	264203	0.4	3.08
chr20A	21000001	22000000	673486	266189	0.4	3.11
chr20A	22000001	23000000	815494	320245	0.39	3.3
chr20A	23000001	24000000	815419	311634	0.38	3.22
chr20A	24000001	25000000	837546	297759	0.36	3.09
chr20A	25000001	25488214	258897	96150	0.37	2.92
chr20B	1	1000000	737875	277980	0.38	3.39
chr20B	1000001	2000000	758279	278327	0.37	3.32
chr20B	2000001	3000000	858172	322603	0.38	3.52
chr20B	3000001	4000000	532820	180916	0.34	3.56
chr20B	4000001	5000000	638205	250331	0.39	3.42
chr20B	5000001	6000000	688180	270434	0.39	3.12
chr20B	6000001	7000000	692804	288300	0.42	3.29
chr20B	7000001	8000000	663177	257787	0.39	2.94
chr20B	8000001	9000000	746542	289424	0.39	3.28
chr20B	9000001	10000000	614561	241663	0.39	3.14
chr20B	10000001	11000000	711188	249642	0.35	3.48
chr20B	11000001	12000000	837742	308095	0.37	4.01
chr20B	12000001	13000000	674143	266335	0.4	3.28
chr20B	13000001	14000000	681389	265595	0.39	3.31
chr20B	14000001	15000000	630410	263881	0.42	3.42
chr20B	15000001	16000000	634036	251202	0.4	3.46
chr20B	16000001	17000000	711518	284389	0.4	3.51
chr20B	17000001	18000000	603186	243293	0.4	3.32
chr20B	18000001	19000000	682366	276693	0.41	3.44
chr20B	19000001	20000000	713501	280013	0.39	3.38
chr20B	20000001	21000000	621236	246922	0.4	3.36
chr20B	21000001	22000000	676798	270035	0.4	3.18
chr20B	22000001	23000000	741936	294663	0.4	3.39
chr20B	23000001	24000000	653963	259600	0.4	3.21
chr20B	24000001	25000000	782556	313182	0.4	3.34
chr20B	25000001	26000000	835224	319769	0.38	3.16
chr20B	26000001	27122856	845625	315990	0.37	3.05
chr21A	1	1000000	691009	264394	0.38	3.01
chr21A	1000001	2000000	522862	193702	0.37	2.68
chr21A	2000001	3000000	1273647	495174	0.39	3.83
chr21A	3000001	4000000	726997	286512	0.39	3.07
chr21A	4000001	5000000	779940	307017	0.39	3.16
chr21A	5000001	6000000	762755	305432	0.4	3.24
chr21A	6000001	7000000	824422	332377	0.4	3.34
chr21A	7000001	8000000	718131	286076	0.4	3.28
chr21A	8000001	9000000	744944	296150	0.4	3.28
chr21A	9000001	10000000	759751	301475	0.4	3.44
chr21A	10000001	11000000	709991	281391	0.4	3.31
chr21A	11000001	12000000	697591	277414	0.4	3.35
chr21A	12000001	13000000	758002	300036	0.4	3.38
chr21A	13000001	14000000	750247	300339	0.4	3.26
chr21A	14000001	15000000	736749	284082	0.39	3.26
chr21A	15000001	16000000	392354	102838	0.26	4.17
chr21A	16000001	17000000	266860	76951	0.29	3.86
chr21A	17000001	18000000	726401	284090	0.39	3.43
chr21A	18000001	19000000	709408	266280	0.38	3.17
chr21A	19000001	20000000	762748	297769	0.39	3.15
chr21A	20000001	21000000	902779	360382	0.4	3.41
chr21A	21000001	22000000	937816	368384	0.39	3.38
chr21A	22000001	22480024	361037	138277	0.38	3.59
chr21B	1	1000000	482799	170069	0.35	2.64
chr21B	1000001	2000000	234278	74086	0.32	1.9
chr21B	2000001	3000000	316839	103139	0.33	2.11
chr21B	3000001	4000000	179748	60460	0.34	1.87
chr21B	4000001	5000000	711195	273881	0.39	2.94
chr21B	5000001	6000000	798167	315180	0.39	3.08
chr21B	6000001	7000000	749618	298348	0.4	3.19
chr21B	7000001	8000000	645588	257187	0.4	3.02
chr21B	8000001	9000000	642506	259844	0.4	3.21
chr21B	9000001	10000000	775461	307942	0.4	3.37
chr21B	10000001	11000000	662938	260163	0.39	3.26
chr21B	11000001	12000000	632082	254821	0.4	3.29
chr21B	12000001	13000000	697987	276309	0.4	3.3
chr21B	13000001	14000000	651592	253687	0.39	3.37
chr21B	14000001	15000000	601816	245254	0.41	3.35
chr21B	15000001	16000000	698157	277758	0.4	3.38
chr21B	16000001	17000000	594224	230962	0.39	3.15
chr21B	17000001	18000000	670153	264672	0.39	3.16
chr21B	18000001	19000000	486181	175945	0.36	2.92
chr21B	19000001	20000000	296717	83265	0.28	3.35
chr21B	20000001	21000000	651976	252768	0.39	3.47
chr21B	21000001	22000000	737801	286472	0.39	3.3
chr21B	22000001	23000000	581297	222347	0.38	2.92
chr21B	23000001	24000000	885240	347700	0.39	3.51
chr21B	24000001	25000000	923389	358383	0.39	3.31
chr21B	25000001	26000000	688717	259755	0.38	3.21
chr21B	26000001	27000000	634952	240246	0.38	3.06
chr21B	27000001	28000000	419577	129574	0.31	3.83
chr21B	28000001	28952007	400410	117228	0.29	4.68
chr22A	1	1000000	824142	318377	0.39	3.19
chr22A	1000001	2000000	657925	215209	0.33	3.25
chr22A	2000001	3000000	835002	287523	0.34	3.96
chr22A	3000001	4000000	707932	262252	0.37	2.98
chr22A	4000001	5000000	907113	340923	0.38	3.53
chr22A	5000001	6000000	849892	339830	0.4	3.18
chr22A	6000001	7000000	813038	322151	0.4	3.17
chr22A	7000001	8000000	720238	289832	0.4	3.1
chr22A	8000001	9000000	752965	303813	0.4	3.17
chr22A	9000001	10000000	771877	294043	0.38	3.28
chr22A	10000001	11000000	737811	295570	0.4	3.19
chr22A	11000001	12000000	646595	253450	0.39	3.09
chr22A	12000001	13000000	810481	270396	0.33	3.34
chr22A	13000001	14000000	712227	281228	0.39	3.06
chr22A	14000001	15000000	690803	251378	0.36	3.08
chr22A	15000001	16000000	476315	165528	0.35	2.46
chr22A	16000001	17000000	652577	243757	0.37	2.82
chr22A	17000001	18000000	806208	310728	0.39	3.11
chr22A	18000001	19000000	750831	298249	0.4	2.97
chr22A	19000001	19964608	711819	284410	0.4	2.93
chr22B	1	1000000	327829	92663	0.28	2.06
chr22B	1000001	2000000	340529	102512	0.3	2.06
chr22B	2000001	3000000	375705	109935	0.29	2.2
chr22B	3000001	4000000	393777	112687	0.29	2.26
chr22B	4000001	5000000	523604	184605	0.35	2.85
chr22B	5000001	6000000	338317	102770	0.3	2.49
chr22B	6000001	7000000	226400	74656	0.33	1.8
chr22B	7000001	8000000	722107	255962	0.35	3.32
chr22B	8000001	9000000	575496	180247	0.31	2.65
chr22B	9000001	10000000	593697	196257	0.33	2.77
chr22B	10000001	11000000	491368	132797	0.27	2.5
chr22B	11000001	12000000	617591	185764	0.3	2.68
chr22B	12000001	13000000	750168	275233	0.37	3.36
chr22B	13000001	14000000	445633	165043	0.37	2.55
chr22B	14000001	15000000	350617	118162	0.34	2.08
chr22B	15000001	16000000	359137	127197	0.35	2.29
chr22B	16000001	17000000	289306	84865	0.29	2.24
chr22B	17000001	18000000	165679	54894	0.33	1.48
chr22B	18000001	19000000	272743	92475	0.34	1.88
chr22B	19000001	20000000	574109	173424	0.3	2.95
chr22B	20000001	21000000	323144	106504	0.33	2.24
chr22B	21000001	22000000	274438	82953	0.3	1.99
chr22B	22000001	23000000	482589	169587	0.35	2.39
chr22B	23000001	24000000	427574	126938	0.3	2.55
chr22B	24000001	25000000	465703	154813	0.33	2.7
chr22B	25000001	26000000	328601	112851	0.34	2.28
chr22B	26000001	27000000	190231	54652	0.29	1.68
chr22B	27000001	28000000	385421	121314	0.31	2.3
chr22B	28000001	29000000	394346	126818	0.32	2.78
chr22B	29000001	30000000	272045	92827	0.34	2.17
chr22B	30000001	31000000	416060	142086	0.34	2.53
chr22B	31000001	32000000	740432	285962	0.39	3.17
chr22B	32000001	33000000	718421	279366	0.39	3.11
chr22B	33000001	34000000	686431	273618	0.4	3.05
chr22B	34000001	35000000	770867	302212	0.39	3.18
chr22B	35000001	36000000	689668	269742	0.39	3.14
chr22B	36000001	37000000	754867	294274	0.39	3.27
chr22B	37000001	38000000	713386	276422	0.39	3.35
chr22B	38000001	39000000	765154	302200	0.39	3.25
chr22B	39000001	40000000	668681	251551	0.38	3.14
chr22B	40000001	41000000	776138	298878	0.39	3.34
chr22B	41000001	42000000	748627	281756	0.38	3.14
chr22B	42000001	43000000	793581	311625	0.39	3.08
chr22B	43000001	44000000	787168	303033	0.38	3.17
chr22B	44000001	45000000	771795	301567	0.39	3.15
chr22B	45000001	46000000	883669	355991	0.4	3.49
chr22B	46000001	47000000	543776	192761	0.35	3.05
chr22B	47000001	48000000	176322	51350	0.29	1.75
chr22B	48000001	49000000	312437	90022	0.29	2.18
chr22B	49000001	50000000	285556	96864	0.34	2.1
chr22B	50000001	51000000	453202	152594	0.34	2.47
chr22B	51000001	52000000	373399	127418	0.34	2.48
chr22B	52000001	53000000	229686	72280	0.31	1.71
chr22B	53000001	54135076	234338	77172	0.33	1.81
chr23A	1	1000000	679279	263520	0.39	3.04
chr23A	1000001	2000000	798269	311678	0.39	3.3
chr23A	2000001	3000000	812483	312202	0.38	3.23
chr23A	3000001	4000000	628939	239028	0.38	3.02
chr23A	4000001	5000000	771000	294036	0.38	3.15
chr23A	5000001	6000000	864217	340700	0.39	3.37
chr23A	6000001	7000000	738813	289218	0.39	3.23
chr23A	7000001	8000000	740719	289343	0.39	3.34
chr23A	8000001	9000000	760436	300733	0.4	3.37
chr23A	9000001	10000000	716054	280961	0.39	3.36
chr23A	10000001	11000000	737197	296321	0.4	3.32
chr23A	11000001	12000000	666023	266118	0.4	3.28
chr23A	12000001	13000000	711559	281577	0.4	3.36
chr23A	13000001	14000000	689055	276431	0.4	3.31
chr23A	14000001	15000000	646155	272812	0.42	3.3
chr23A	15000001	16000000	716498	287776	0.4	3.23
chr23A	16000001	17000000	776014	304727	0.39	3.3
chr23A	17000001	18000000	695298	285014	0.41	3.25
chr23A	18000001	19000000	670866	260018	0.39	3.1
chr23A	19000001	20000000	850328	329260	0.39	3.16
chr23A	20000001	21000000	675410	246698	0.37	2.9
chr23A	21000001	22000000	851062	268384	0.32	3.76
chr23A	22000001	22944178	919041	306427	0.33	3.96
chr23B	1	1000000	739636	284921	0.39	3.3
chr23B	1000001	2000000	851258	336126	0.39	3.26
chr23B	2000001	3000000	749305	269495	0.36	4.34
chr23B	3000001	4000000	570889	174585	0.31	4.28
chr23B	4000001	5000000	613418	226317	0.37	3.28
chr23B	5000001	6000000	772329	301812	0.39	3.22
chr23B	6000001	7000000	786837	311652	0.4	3.33
chr23B	7000001	8000000	791809	314498	0.4	3.44
chr23B	8000001	9000000	777140	303987	0.39	3.3
chr23B	9000001	10000000	944576	367174	0.39	3.91
chr23B	10000001	11000000	680578	267951	0.39	3.53
chr23B	11000001	12000000	736238	289942	0.39	3.4
chr23B	12000001	13000000	643540	257220	0.4	3.28
chr23B	13000001	14000000	695021	277182	0.4	3.44
chr23B	14000001	15000000	677619	268135	0.4	3.42
chr23B	15000001	16000000	611730	243994	0.4	3.33
chr23B	16000001	17000000	523129	224884	0.43	3.44
chr23B	17000001	18000000	644438	249666	0.39	3.4
chr23B	18000001	19000000	640867	257764	0.4	3.18
chr23B	19000001	20000000	587978	233104	0.4	3.27
chr23B	20000001	21000000	587345	232724	0.4	3.16
chr23B	21000001	22000000	729876	273785	0.38	3.13
chr23B	22000001	23000000	724931	275769	0.38	3.23
chr23B	23000001	24000000	449235	151617	0.34	2.5
chr23B	24000001	25000000	387421	124752	0.32	2.39
chr23B	25000001	26000000	456362	144193	0.32	2.55
chr23B	26000001	27000000	286358	97875	0.34	2.27
chr23B	27000001	28000000	821846	304852	0.37	3.19
chr23B	28000001	28493337	243436	89503	0.37	2.67
chr24A	1	1000000	661868	259599	0.39	2.94
chr24A	1000001	2000000	717775	276006	0.38	3.21
chr24A	2000001	3000000	832281	325005	0.39	3.17
chr24A	3000001	4000000	771141	305474	0.4	3.08
chr24A	4000001	5000000	564904	201491	0.36	3.29
chr24A	5000001	6000000	642658	231609	0.36	3.11
chr24A	6000001	7000000	789545	307968	0.39	3.11
chr24A	7000001	8000000	374718	120050	0.32	3.57
chr24A	8000001	9000000	304453	98683	0.32	3.91
chr24A	9000001	10000000	630930	245423	0.39	3.15
chr24A	10000001	11000000	752361	292252	0.39	3.17
chr24A	11000001	12000000	709930	278672	0.39	3.24
chr24A	12000001	13000000	753860	301269	0.4	3.14
chr24A	13000001	14000000	756695	303462	0.4	3.25
chr24A	14000001	15000000	724772	288276	0.4	3.26
chr24A	15000001	16000000	683470	275859	0.4	3.24
chr24A	16000001	17000000	821828	326142	0.4	3.31
chr24A	17000001	18000000	755328	299652	0.4	3.04
chr24A	18000001	19000000	754116	310160	0.41	3.04
chr24A	19000001	20000000	801592	325298	0.41	3.14
chr24A	20000001	21000000	819381	298750	0.36	3.39
chr24A	21000001	22000000	246611	87063	0.35	1.78
chr24A	22000001	23250111	873756	330955	0.38	3
chr24B	1	1000000	764359	300858	0.39	3.14
chr24B	1000001	2000000	822238	329436	0.4	3.13
chr24B	2000001	3000000	829596	324255	0.39	3.36
chr24B	3000001	4000000	619016	239801	0.39	3.04
chr24B	4000001	5000000	629516	244965	0.39	3.17
chr24B	5000001	6000000	735124	279486	0.38	3.2
chr24B	6000001	7000000	459077	169839	0.37	3.29
chr24B	7000001	8000000	207953	53707	0.26	3.23
chr24B	8000001	9000000	393841	117926	0.3	3.83
chr24B	9000001	10000000	700225	267589	0.38	3.39
chr24B	10000001	11000000	673721	264494	0.39	3.23
chr24B	11000001	12000000	749307	290268	0.39	3.27
chr24B	12000001	13000000	730313	294574	0.4	3.25
chr24B	13000001	14000000	694230	277641	0.4	3.24
chr24B	14000001	15000000	679874	268516	0.39	3.24
chr24B	15000001	16000000	594393	232660	0.39	3.33
chr24B	16000001	17000000	751272	290376	0.39	3.4
chr24B	17000001	18000000	651252	258379	0.4	3.13
chr24B	18000001	19000000	632245	249917	0.4	2.93
chr24B	19000001	20000000	730324	299335	0.41	3.19
chr24B	20000001	21000000	754622	307741	0.41	3.18
chr24B	21000001	22000000	835090	297084	0.36	3.61
chr24B	22000001	23000000	674413	252047	0.37	2.94
chr24B	23000001	23800854	565964	223956	0.4	3.19
chr25A	1	1000000	705034	276800	0.39	2.89
chr25A	1000001	2000000	814900	312728	0.38	3.15
chr25A	2000001	3000000	723215	271724	0.38	3.17
chr25A	3000001	4000000	771655	306753	0.4	3.14
chr25A	4000001	5000000	808605	309841	0.38	3.26
chr25A	5000001	6000000	740839	286108	0.39	3.15
chr25A	6000001	7000000	727368	299331	0.41	3.15
chr25A	7000001	8000000	727936	291186	0.4	3.26
chr25A	8000001	9000000	477541	191731	0.4	2.93
chr25A	9000001	10000000	783655	315111	0.4	3.34
chr25A	10000001	11000000	768960	300451	0.39	3.3
chr25A	11000001	12000000	823291	329383	0.4	3.22
chr25A	12000001	13000000	785984	313476	0.4	3.17
chr25A	13000001	14000000	766982	298507	0.39	3.17
chr25A	14000001	15000000	716573	273144	0.38	3.11
chr25A	15000001	16000000	920503	367365	0.4	3.26
chr25A	16000001	17000000	745293	272385	0.37	3.54
chr25A	17000001	18000000	520093	160577	0.31	3.34
chr25A	18000001	19000000	305039	96040	0.31	2.55
chr25A	19000001	19684772	161054	52171	0.32	2.08
chr25B	1	1000000	360603	108073	0.3	2.91
chr25B	1000001	2000000	703203	262097	0.37	3.02
chr25B	2000001	3000000	753942	289200	0.38	3
chr25B	3000001	4000000	763572	300340	0.39	3.03
chr25B	4000001	5000000	750703	298787	0.4	3.1
chr25B	5000001	6000000	582534	222243	0.38	2.98
chr25B	6000001	7000000	572815	223535	0.39	2.92
chr25B	7000001	8000000	665591	263318	0.4	3.02
chr25B	8000001	9000000	711251	282089	0.4	3.24
chr25B	9000001	10000000	706970	283479	0.4	3.19
chr25B	10000001	11000000	671210	269852	0.4	3.27
chr25B	11000001	12000000	493966	179277	0.36	3.02
chr25B	12000001	13000000	650025	252425	0.39	3.26
chr25B	13000001	14000000	752051	297352	0.4	3.26
chr25B	14000001	15000000	658799	259956	0.39	3.17
chr25B	15000001	16000000	811424	318259	0.39	3.2
chr25B	16000001	17000000	760718	297970	0.39	3.14
chr25B	17000001	18000000	773069	289518	0.37	3.26
chr25B	18000001	19000000	916334	350729	0.38	3.33
chr25B	19000001	20000000	824301	308127	0.37	2.99
chr25B	20000001	21000000	584191	194402	0.33	3.44
chr25B	21000001	22000000	473819	165146	0.35	3.74
chr25B	22000001	23000000	333487	99486	0.3	2.25
chr25B	23000001	24000000	348508	108693	0.31	2.25
chr25B	24000001	25117204	347442	109074	0.31	2.02

## Sheet: Cg-H2
ChrID	Start	End	all_depth	alt_depth	Allele frequencies of alternative alleles	multiples of single haplotype
chr1A	1	1000000	814475	302788	0.37	3.12
chr1A	1000001	2000000	907665	348910	0.38	3.24
chr1A	2000001	3000000	760075	289556	0.38	3.22
chr1A	3000001	4000000	649341	238165	0.37	3.09
chr1A	4000001	5000000	780428	270310	0.35	3.35
chr1A	5000001	6000000	670710	258181	0.38	3.2
chr1A	6000001	7000000	689594	252510	0.37	3.09
chr1A	7000001	8000000	634044	236803	0.37	3.03
chr1A	8000001	9000000	650759	235690	0.36	3.16
chr1A	9000001	10000000	895574	296065	0.33	4.55
chr1A	10000001	11000000	674897	228596	0.34	3.17
chr1A	11000001	12000000	568287	193125	0.34	2.82
chr1A	12000001	13000000	571359	192915	0.34	2.8
chr1A	13000001	14000000	699130	250584	0.36	3.18
chr1A	14000001	15000000	641169	224417	0.35	3.13
chr1A	15000001	16000000	730250	255150	0.35	3.25
chr1A	16000001	17000000	582291	156332	0.27	3.76
chr1A	17000001	18000000	276203	58822	0.21	3.6
chr1A	18000001	19000000	376867	84786	0.22	3.97
chr1A	19000001	20000000	617959	206627	0.33	3.43
chr1A	20000001	21000000	718984	255492	0.36	3.14
chr1A	21000001	22000000	693195	234135	0.34	3.2
chr1A	22000001	23000000	720911	259143	0.36	3.15
chr1A	23000001	24000000	738819	271901	0.37	3.18
chr1A	24000001	25000000	708241	258887	0.37	3.22
chr1A	25000001	26000000	632033	236828	0.37	3.21
chr1A	26000001	27000000	703139	255754	0.36	3.17
chr1A	27000001	28000000	771501	255740	0.33	3.76
chr1A	28000001	29000000	775359	293871	0.38	3.18
chr1A	29000001	30000000	871180	308313	0.35	3.4
chr1A	30000001	31000000	913043	308451	0.34	3.97
chr1A	31000001	32000000	810606	301397	0.37	3.19
chr1A	32000001	33000000	579357	178696	0.31	2.97
chr1A	33000001	34000000	597983	183455	0.31	3.04
chr1A	34000001	35000000	295472	92730	0.31	2.19
chr1A	35000001	36000000	163938	42436	0.26	1.79
chr1A	36000001	37000000	253513	75863	0.3	2.08
chr1A	37000001	38000000	660414	175455	0.27	4.07
chr1A	38000001	39000000	676065	201981	0.3	3.49
chr1A	39000001	40000000	521782	173463	0.33	2.84
chr1A	40000001	40897126	150313	42901	0.29	1.74
chr1B	1	1000000	424879	128758	0.3	2.63
chr1B	1000001	2000000	550485	184331	0.33	2.96
chr1B	2000001	3000000	742422	243748	0.33	3.2
chr1B	3000001	4000000	651159	201323	0.31	3.18
chr1B	4000001	5000000	800716	264329	0.33	3.27
chr1B	5000001	6000000	734791	258797	0.35	3.08
chr1B	6000001	7000000	794948	297628	0.37	3.25
chr1B	7000001	8000000	706310	274123	0.39	3.08
chr1B	8000001	9000000	725412	273277	0.38	3.15
chr1B	9000001	10000000	748207	288358	0.39	3.23
chr1B	10000001	11000000	671292	249901	0.37	3.2
chr1B	11000001	12000000	663340	244159	0.37	3.14
chr1B	12000001	13000000	707265	250044	0.35	3.31
chr1B	13000001	14000000	581512	209860	0.36	3.25
chr1B	14000001	15000000	621675	231822	0.37	3.18
chr1B	15000001	16000000	633012	233975	0.37	3.16
chr1B	16000001	17000000	670153	237915	0.36	3.15
chr1B	17000001	18000000	728252	269004	0.37	3.24
chr1B	18000001	19000000	674877	236705	0.35	3.26
chr1B	19000001	20000000	424994	111302	0.26	3.69
chr1B	20000001	21000000	341530	72676	0.21	4.05
chr1B	21000001	22000000	468404	156163	0.33	3.25
chr1B	22000001	23000000	659114	252370	0.38	3.22
chr1B	23000001	24000000	700573	248290	0.35	3.45
chr1B	24000001	25000000	701206	261350	0.37	3.19
chr1B	25000001	26000000	663560	250875	0.38	3.21
chr1B	26000001	27000000	679506	245415	0.36	3.24
chr1B	27000001	28000000	672475	243314	0.36	3.19
chr1B	28000001	29000000	596631	219266	0.37	3.17
chr1B	29000001	30000000	738314	266810	0.36	3.6
chr1B	30000001	31000000	639583	244388	0.38	3.18
chr1B	31000001	32000000	445205	157557	0.35	2.89
chr1B	32000001	33000000	707135	268459	0.38	3.17
chr1B	33000001	34000000	675197	240676	0.36	3.09
chr1B	34000001	35000000	772477	296094	0.38	3.07
chr1B	35000001	36000000	882652	322751	0.37	3.22
chr1B	36000001	36702745	508634	171232	0.34	3.33
chr2A	1	1000000	773505	269578	0.35	3.16
chr2A	1000001	2000000	894715	332836	0.37	3.14
chr2A	2000001	3000000	824069	310050	0.38	3.19
chr2A	3000001	4000000	696993	256596	0.37	3.13
chr2A	4000001	5000000	734279	271346	0.37	3.22
chr2A	5000001	6000000	733329	279816	0.38	3.24
chr2A	6000001	7000000	726732	273244	0.38	3.17
chr2A	7000001	8000000	698638	268732	0.38	3.21
chr2A	8000001	9000000	649167	246656	0.38	3.14
chr2A	9000001	10000000	705072	264841	0.38	3.21
chr2A	10000001	11000000	715693	262436	0.37	3.21
chr2A	11000001	12000000	670454	258149	0.39	3.13
chr2A	12000001	13000000	709258	260932	0.37	3.21
chr2A	13000001	14000000	721896	273527	0.38	3.2
chr2A	14000001	15000000	639361	226644	0.35	3.18
chr2A	15000001	16000000	753148	275135	0.37	3.27
chr2A	16000001	17000000	715564	256786	0.36	3.18
chr2A	17000001	18000000	673709	239942	0.36	3.24
chr2A	18000001	19000000	509844	151390	0.3	3.33
chr2A	19000001	20000000	735596	254290	0.35	3.32
chr2A	20000001	21000000	444820	122018	0.27	3.3
chr2A	21000001	22000000	352876	74149	0.21	3.9
chr2A	22000001	23000000	749159	263068	0.35	3.26
chr2A	23000001	24000000	813065	306480	0.38	3.12
chr2A	24000001	25000000	821136	312994	0.38	3.16
chr2A	25000001	26000000	830047	306273	0.37	3.11
chr2A	26000001	27000000	751840	256493	0.34	3.09
chr2A	27000001	28137009	532437	176697	0.33	2.93
chr2B	1	1000000	641993	208365	0.32	3.07
chr2B	1000001	2000000	883793	327556	0.37	3.12
chr2B	2000001	3000000	831335	315518	0.38	3.19
chr2B	3000001	4000000	734583	268078	0.36	2.95
chr2B	4000001	5000000	730373	267054	0.37	3.19
chr2B	5000001	6000000	707531	266733	0.38	3.18
chr2B	6000001	7000000	573062	215752	0.38	3.07
chr2B	7000001	8000000	677910	255187	0.38	3.22
chr2B	8000001	9000000	644785	235293	0.36	3.22
chr2B	9000001	10000000	1051665	392797	0.37	3.96
chr2B	10000001	11000000	1047991	366585	0.35	4.1
chr2B	11000001	12000000	609357	228786	0.38	3.33
chr2B	12000001	13000000	542925	204283	0.38	3.12
chr2B	13000001	14000000	843658	313818	0.37	3.66
chr2B	14000001	15000000	626073	233492	0.37	3.25
chr2B	15000001	16000000	662235	253182	0.38	3.25
chr2B	16000001	17000000	621647	227606	0.37	3.23
chr2B	17000001	18000000	641218	235561	0.37	3.19
chr2B	18000001	19000000	777676	285768	0.37	3.29
chr2B	19000001	20000000	694717	253078	0.36	3.28
chr2B	20000001	21000000	468305	117398	0.25	4.1
chr2B	21000001	22000000	572680	178678	0.31	3.59
chr2B	22000001	23000000	731008	257367	0.35	3.27
chr2B	23000001	24000000	646115	229938	0.36	3.09
chr2B	24000001	25000000	766554	288149	0.38	3.15
chr2B	25000001	26000000	853433	304768	0.36	3.3
chr2B	26000001	27000000	886753	333362	0.38	3.17
chr2B	27000001	28000000	887077	323858	0.37	3.2
chr2B	28000001	28700003	464334	140025	0.3	3.08
chr3A	1	1000000	349653	106807	0.31	2.62
chr3A	1000001	2000000	679687	208518	0.31	3.11
chr3A	2000001	3000000	458537	129972	0.28	2.76
chr3A	3000001	4000000	770596	281521	0.37	3.14
chr3A	4000001	5000000	683929	244673	0.36	2.97
chr3A	5000001	6000000	872689	319856	0.37	3.27
chr3A	6000001	7000000	885563	327532	0.37	3.18
chr3A	7000001	8000000	753481	275021	0.37	3.2
chr3A	8000001	9000000	707341	265645	0.38	3.18
chr3A	9000001	10000000	672951	241476	0.36	3.15
chr3A	10000001	11000000	732717	271886	0.37	3.24
chr3A	11000001	12000000	642131	239647	0.37	3.23
chr3A	12000001	13000000	553109	207965	0.38	3.21
chr3A	13000001	14000000	704858	266173	0.38	3.2
chr3A	14000001	15000000	689336	254714	0.37	3.22
chr3A	15000001	16000000	653678	241983	0.37	3.28
chr3A	16000001	17000000	725432	271997	0.37	3.29
chr3A	17000001	18000000	680254	253014	0.37	3.29
chr3A	18000001	19000000	703077	266582	0.38	3.24
chr3A	19000001	20000000	739150	280444	0.38	3.19
chr3A	20000001	21000000	714010	269950	0.38	3.22
chr3A	21000001	22000000	727031	272302	0.37	3.23
chr3A	22000001	23000000	764732	291274	0.38	3.22
chr3A	23000001	24000000	756102	267753	0.35	3.22
chr3A	24000001	25000000	791304	288642	0.36	3.26
chr3A	25000001	26000000	547343	155826	0.28	2.84
chr3A	26000001	27000000	659049	234513	0.36	3
chr3A	27000001	28000000	762429	275125	0.36	3.01
chr3A	28000001	29000000	696144	261668	0.38	3.17
chr3A	29000001	30000000	298141	96130	0.32	2.97
chr3A	30000001	31000000	385789	129268	0.34	2.83
chr3A	31000001	32000000	653362	194067	0.3	3.7
chr3A	32000001	33000000	417935	133518	0.32	3.47
chr3A	33000001	34360084	383119	110007	0.29	2.56
chr3B	1	1000000	475722	153021	0.32	2.73
chr3B	1000001	2000000	418466	131146	0.31	2.66
chr3B	2000001	3000000	510221	162111	0.32	2.56
chr3B	3000001	4000000	309050	95975	0.31	2.41
chr3B	4000001	5000000	493439	163741	0.33	2.51
chr3B	5000001	6000000	563342	180309	0.32	3.13
chr3B	6000001	7000000	427418	125327	0.29	2.79
chr3B	7000001	8000000	474567	159895	0.34	2.69
chr3B	8000001	9000000	733724	232539	0.32	3.25
chr3B	9000001	10000000	464883	133996	0.29	2.95
chr3B	10000001	11000000	389659	120337	0.31	2.62
chr3B	11000001	12000000	511561	168720	0.33	2.72
chr3B	12000001	13000000	357716	90599	0.25	3.37
chr3B	13000001	14000000	484546	149960	0.31	3.06
chr3B	14000001	15000000	410555	114396	0.28	2.91
chr3B	15000001	16000000	391461	112613	0.29	2.98
chr3B	16000001	17000000	494927	151826	0.31	2.96
chr3B	17000001	18000000	677569	174546	0.26	3.76
chr3B	18000001	19000000	450850	116708	0.26	3.41
chr3B	19000001	20000000	350608	101449	0.29	2.84
chr3B	20000001	21000000	402865	114525	0.28	3.08
chr3B	21000001	22000000	348015	89965	0.26	2.98
chr3B	22000001	23000000	457134	105900	0.23	3.91
chr3B	23000001	24000000	300438	86825	0.29	2.64
chr3B	24000001	25000000	615185	216539	0.35	3.25
chr3B	25000001	26000000	641080	211074	0.33	3.09
chr3B	26000001	27000000	689632	238326	0.35	2.98
chr3B	27000001	28000000	574845	202034	0.35	2.86
chr3B	28000001	29000000	692761	247519	0.36	3.13
chr3B	29000001	30000000	729487	273032	0.37	3.18
chr3B	30000001	31000000	680323	249557	0.37	3.13
chr3B	31000001	32000000	714337	262621	0.37	3.19
chr3B	32000001	33000000	594428	219327	0.37	3.18
chr3B	33000001	34000000	491556	171300	0.35	3.2
chr3B	34000001	35000000	668531	250585	0.37	3.21
chr3B	35000001	36000000	721662	272515	0.38	3.28
chr3B	36000001	37000000	707627	265951	0.38	3.24
chr3B	37000001	38000000	710542	269159	0.38	3.28
chr3B	38000001	39000000	667259	249539	0.37	3.29
chr3B	39000001	40000000	727713	255735	0.35	3.36
chr3B	40000001	41000000	547290	186817	0.34	2.76
chr3B	41000001	42000000	795337	249949	0.31	3.56
chr3B	42000001	43000000	673758	242529	0.36	3.22
chr3B	43000001	44000000	668825	252266	0.38	3.25
chr3B	44000001	45000000	627410	228747	0.36	3.21
chr3B	45000001	46000000	684870	256578	0.37	3.21
chr3B	46000001	47000000	574679	212533	0.37	3.14
chr3B	47000001	48000000	467119	156457	0.33	3.05
chr3B	48000001	49000000	668130	256675	0.38	3.22
chr3B	49000001	50000000	700134	263730	0.38	3.19
chr3B	50000001	51000000	707212	257962	0.36	3.11
chr3B	51000001	52000000	624053	220330	0.35	3.05
chr3B	52000001	53000000	576695	190327	0.33	3.12
chr3B	53000001	54000000	623446	210710	0.34	3.04
chr3B	54000001	55000000	526909	182007	0.35	2.84
chr3B	55000001	56000000	736271	263197	0.36	3.16
chr3B	56000001	57000000	722441	254480	0.35	3.07
chr3B	57000001	58000000	397205	116415	0.29	2.46
chr3B	58000001	59000000	722775	205226	0.28	3.28
chr3B	59000001	60000000	551441	160393	0.29	3.09
chr3B	60000001	61000000	407272	121972	0.3	2.56
chr3B	61000001	62000000	300357	84429	0.28	2.08
chr3B	62000001	63000000	283585	84868	0.3	2.15
chr3B	63000001	64159174	256616	77895	0.3	1.92
chr4A	1	1000000	204067	56882	0.28	2.12
chr4A	1000001	2000000	423291	111034	0.26	3.68
chr4A	2000001	3000000	308621	79696	0.26	2.5
chr4A	3000001	4000000	424143	119584	0.28	2.8
chr4A	4000001	5000000	230344	67936	0.29	1.93
chr4A	5000001	6000000	461616	140939	0.31	2.73
chr4A	6000001	7000000	812223	246503	0.3	3.56
chr4A	7000001	8000000	660927	198896	0.3	3.04
chr4A	8000001	9000000	644589	207259	0.32	3.16
chr4A	9000001	10000000	273788	81943	0.3	2.1
chr4A	10000001	11000000	413594	105699	0.26	2.65
chr4A	11000001	12000000	339064	86946	0.26	2.42
chr4A	12000001	13000000	317575	95104	0.3	2.44
chr4A	13000001	14000000	288250	81870	0.28	2.09
chr4A	14000001	15000000	231352	58024	0.25	2.11
chr4A	15000001	16000000	240912	67900	0.28	1.97
chr4A	16000001	17000000	576361	157984	0.27	3.25
chr4A	17000001	18000000	250782	76428	0.3	1.97
chr4A	18000001	19000000	291703	80164	0.27	2.1
chr4A	19000001	20000000	314005	82681	0.26	2.21
chr4A	20000001	21000000	284826	77884	0.27	2.54
chr4A	21000001	22000000	547646	171574	0.31	3.03
chr4A	22000001	23000000	345403	106362	0.31	2.83
chr4A	23000001	24000000	706512	256186	0.36	3.05
chr4A	24000001	25000000	658720	212393	0.32	3.25
chr4A	25000001	26000000	511000	153825	0.3	3.68
chr4A	26000001	27000000	588355	203225	0.35	3.18
chr4A	27000001	28000000	738416	254730	0.34	3.26
chr4A	28000001	29000000	596497	211687	0.35	3.02
chr4A	29000001	30000000	800429	300251	0.38	3.17
chr4A	30000001	31000000	837045	312449	0.37	3.18
chr4A	31000001	32000000	609585	205622	0.34	3.11
chr4A	32000001	33000000	772469	298133	0.39	3.2
chr4A	33000001	34000000	761210	297115	0.39	3.21
chr4A	34000001	35000000	686439	265005	0.39	3.16
chr4A	35000001	36000000	497373	173903	0.35	3.03
chr4A	36000001	37000000	752187	264359	0.35	3.06
chr4A	37000001	38000000	748757	287563	0.38	3.2
chr4A	38000001	39000000	758038	289243	0.38	3.14
chr4A	39000001	40000000	819850	320258	0.39	3.19
chr4A	40000001	41000000	889622	333494	0.37	3.18
chr4A	41000001	42000000	905294	326286	0.36	3.2
chr4A	42000001	42573681	412018	125132	0.3	3.42
chr4B	1	1000000	455706	140075	0.31	2.61
chr4B	1000001	2000000	535643	176246	0.33	2.66
chr4B	2000001	3000000	555605	185479	0.33	2.72
chr4B	3000001	4000000	672785	247656	0.37	2.98
chr4B	4000001	5000000	804479	285701	0.36	3.05
chr4B	5000001	6000000	444249	140728	0.32	2.67
chr4B	6000001	7000000	754165	242095	0.32	3.23
chr4B	7000001	8000000	533191	168021	0.32	2.9
chr4B	8000001	9000000	693723	219009	0.32	3.45
chr4B	9000001	10000000	822569	297184	0.36	3.19
chr4B	10000001	11000000	796827	284414	0.36	3.18
chr4B	11000001	12000000	731670	259411	0.35	3.19
chr4B	12000001	13000000	436881	101465	0.23	3.91
chr4B	13000001	14000000	559689	188657	0.34	3.36
chr4B	14000001	15000000	795636	285509	0.36	3.21
chr4B	15000001	16000000	762966	287582	0.38	3.19
chr4B	16000001	17000000	652226	240690	0.37	3.05
chr4B	17000001	18000000	695783	264243	0.38	3.22
chr4B	18000001	19000000	648240	240188	0.37	3.15
chr4B	19000001	20000000	666680	260427	0.39	3.22
chr4B	20000001	21000000	667399	250073	0.37	3.21
chr4B	21000001	22000000	799853	300253	0.38	3.54
chr4B	22000001	23000000	1291479	433407	0.34	4.23
chr4B	23000001	24000000	765629	281506	0.37	3.36
chr4B	24000001	25000000	644619	237997	0.37	3.23
chr4B	25000001	26000000	668939	249761	0.37	3.21
chr4B	26000001	27000000	744249	283306	0.38	3.21
chr4B	27000001	28000000	894396	338732	0.38	3.22
chr4B	28000001	29259740	1007434	369480	0.37	3.12
chr5A	1	1000000	818932	283426	0.35	3.22
chr5A	1000001	2000000	819685	302205	0.37	3.1
chr5A	2000001	3000000	829209	313845	0.38	3.12
chr5A	3000001	4000000	708957	263347	0.37	3.13
chr5A	4000001	5000000	741425	281775	0.38	3.23
chr5A	5000001	6000000	688279	255823	0.37	3.23
chr5A	6000001	7000000	745467	273277	0.37	3.24
chr5A	7000001	8000000	705020	257994	0.37	3.27
chr5A	8000001	9000000	643099	242847	0.38	3.25
chr5A	9000001	10000000	642632	240236	0.37	3.27
chr5A	10000001	11000000	712175	270036	0.38	3.17
chr5A	11000001	12000000	658572	247428	0.38	3.24
chr5A	12000001	13000000	604562	237643	0.39	3.22
chr5A	13000001	14000000	679992	241972	0.36	3.27
chr5A	14000001	15000000	651024	239487	0.37	3.06
chr5A	15000001	16000000	665464	249977	0.38	3.24
chr5A	16000001	17000000	613206	233089	0.38	3.26
chr5A	17000001	18000000	705586	265948	0.38	3.18
chr5A	18000001	19000000	758116	272169	0.36	3.49
chr5A	19000001	20000000	652499	241639	0.37	3.1
chr5A	20000001	21000000	624596	229159	0.37	3.13
chr5A	21000001	22000000	684603	244566	0.36	3.22
chr5A	22000001	23000000	692754	261274	0.38	3.24
chr5A	23000001	24000000	691392	254268	0.37	3.19
chr5A	24000001	25000000	736098	270858	0.37	3.27
chr5A	25000001	26000000	773050	285455	0.37	3.2
chr5A	26000001	27000000	757937	278485	0.37	3.24
chr5A	27000001	28000000	777447	289824	0.37	3.28
chr5A	28000001	29000000	423168	120377	0.28	3.53
chr5A	29000001	30000000	387721	122875	0.32	2.41
chr5A	30000001	31000000	629751	220554	0.35	2.86
chr5A	31000001	32000000	746837	275419	0.37	3.07
chr5A	32000001	33000000	539062	148447	0.28	3.54
chr5A	33000001	34000000	501091	145941	0.29	3.36
chr5A	34000001	35000000	863148	309744	0.36	3.24
chr5A	35000001	36000000	818807	290865	0.36	3.19
chr5A	36000001	36903395	592320	187193	0.32	3.09
chr5B	1	1000000	879873	319211	0.36	3.26
chr5B	1000001	2000000	859952	334239	0.39	3.16
chr5B	2000001	3000000	761316	296765	0.39	3.16
chr5B	3000001	4000000	667751	247192	0.37	3.17
chr5B	4000001	5000000	692414	263442	0.38	3.25
chr5B	5000001	6000000	625110	241537	0.39	3.23
chr5B	6000001	7000000	833750	275538	0.33	4.06
chr5B	7000001	8000000	597417	225462	0.38	3.23
chr5B	8000001	9000000	602646	235060	0.39	3.25
chr5B	9000001	10000000	609011	224083	0.37	3.26
chr5B	10000001	11000000	592974	214049	0.36	3.32
chr5B	11000001	12000000	582461	218302	0.37	3.25
chr5B	12000001	13000000	599547	227224	0.38	3.23
chr5B	13000001	14000000	626122	233464	0.37	3.29
chr5B	14000001	15000000	692605	257891	0.37	3.27
chr5B	15000001	16000000	717674	257064	0.36	3.28
chr5B	16000001	17000000	958886	353780	0.37	3.9
chr5B	17000001	18000000	643777	242764	0.38	3.24
chr5B	18000001	19000000	690786	255414	0.37	3.21
chr5B	19000001	20000000	681837	247220	0.36	3.27
chr5B	20000001	21000000	758462	267576	0.35	3.38
chr5B	21000001	22000000	716743	261534	0.36	3.18
chr5B	22000001	23000000	660244	234970	0.36	3.22
chr5B	23000001	24000000	596431	195543	0.33	3.46
chr5B	24000001	25000000	378739	75779	0.2	4.18
chr5B	25000001	26000000	359321	76609	0.21	3.76
chr5B	26000001	27000000	611388	225312	0.37	3.32
chr5B	27000001	28000000	707675	254922	0.36	3.2
chr5B	28000001	29000000	706522	237202	0.34	3.17
chr5B	29000001	30000000	675960	252028	0.37	3.21
chr5B	30000001	31000000	690442	245132	0.36	3.18
chr5B	31000001	32000000	781274	289380	0.37	3.21
chr5B	32000001	33000000	706378	262574	0.37	3.06
chr5B	33000001	34000000	795459	301664	0.38	3.09
chr5B	34000001	35066000	831686	290485	0.35	3.24
chr6A	1	1000000	770022	273403	0.36	3.14
chr6A	1000001	2000000	826772	312405	0.38	3.13
chr6A	2000001	3000000	826640	322386	0.39	3.12
chr6A	3000001	4000000	727033	269236	0.37	3.09
chr6A	4000001	5000000	674333	261392	0.39	3.13
chr6A	5000001	6000000	718952	267772	0.37	3.16
chr6A	6000001	7000000	693942	262534	0.38	3.19
chr6A	7000001	8000000	692156	260594	0.38	3.18
chr6A	8000001	9000000	763831	269830	0.35	3.32
chr6A	9000001	10000000	573642	166417	0.29	3.41
chr6A	10000001	11000000	610275	204489	0.34	3.33
chr6A	11000001	12000000	534092	121651	0.23	4.42
chr6A	12000001	13000000	568359	169483	0.3	3.51
chr6A	13000001	14000000	705161	252422	0.36	3.1
chr6A	14000001	15000000	726410	270638	0.37	3.12
chr6A	15000001	16000000	722468	277038	0.38	3.16
chr6A	16000001	17000000	695442	266258	0.38	3.15
chr6A	17000001	18000000	730990	282205	0.39	3.17
chr6A	18000001	19000000	736127	280233	0.38	3.14
chr6A	19000001	20000000	693396	256840	0.37	3.13
chr6A	20000001	21000000	753919	284798	0.38	3.28
chr6A	21000001	22000000	628460	238854	0.38	3.18
chr6A	22000001	23000000	639207	246239	0.39	3.27
chr6A	23000001	24000000	708286	273852	0.39	3.16
chr6A	24000001	25000000	710308	273842	0.39	3.21
chr6A	25000001	26000000	702696	268454	0.38	3.22
chr6A	26000001	27000000	689075	264461	0.38	3.11
chr6A	27000001	28000000	832719	327481	0.39	3.11
chr6A	28000001	29000000	797875	305418	0.38	3.1
chr6A	29000001	29499805	367250	126810	0.35	3.17
chr6B	1	1000000	721229	244511	0.34	3.37
chr6B	1000001	2000000	808047	295347	0.37	3.04
chr6B	2000001	3000000	825984	321724	0.39	3.17
chr6B	3000001	4000000	665374	243615	0.37	3.15
chr6B	4000001	5000000	694898	266305	0.38	3.22
chr6B	5000001	6000000	675321	255767	0.38	3.22
chr6B	6000001	7000000	649592	240810	0.37	3.24
chr6B	7000001	8000000	634584	232005	0.37	3.22
chr6B	8000001	9000000	659063	235341	0.36	3.29
chr6B	9000001	10000000	407794	114736	0.28	3.7
chr6B	10000001	11000000	544173	116811	0.21	4.96
chr6B	11000001	12000000	656026	228024	0.35	3.29
chr6B	12000001	13000000	658029	227776	0.35	3.31
chr6B	13000001	14000000	665032	248847	0.37	3.23
chr6B	14000001	15000000	778181	273559	0.35	3.86
chr6B	15000001	16000000	677123	244211	0.36	3.23
chr6B	16000001	17000000	672036	249907	0.37	3.3
chr6B	17000001	18000000	710807	266271	0.37	3.26
chr6B	18000001	19000000	638358	233070	0.37	3.26
chr6B	19000001	20000000	607407	231618	0.38	3.27
chr6B	20000001	21000000	626338	232943	0.37	3.31
chr6B	21000001	22000000	601349	219644	0.37	3.21
chr6B	22000001	23000000	695466	264740	0.38	3.22
chr6B	23000001	24000000	642070	246583	0.38	3.27
chr6B	24000001	25000000	1260131	473260	0.38	4.08
chr6B	25000001	26000000	788615	301441	0.38	3.17
chr6B	26000001	27000000	808848	304662	0.38	3.07
chr6B	27000001	28218437	888655	318132	0.36	3.09
chr7A	1	1000000	666025	185115	0.28	3.03
chr7A	1000001	2000000	652743	211486	0.32	2.97
chr7A	2000001	3000000	700822	230493	0.33	3.08
chr7A	3000001	4000000	582456	176028	0.3	2.91
chr7A	4000001	5000000	637491	197772	0.31	2.69
chr7A	5000001	6000000	428940	110658	0.26	2.77
chr7A	6000001	7000000	590089	167658	0.28	2.8
chr7A	7000001	8000000	813804	234751	0.29	3.65
chr7A	8000001	9000000	792537	292586	0.37	3.11
chr7A	9000001	10000000	819581	311348	0.38	3.13
chr7A	10000001	11000000	785645	294386	0.37	3.16
chr7A	11000001	12000000	860264	319457	0.37	3.36
chr7A	12000001	13000000	713138	279372	0.39	3.22
chr7A	13000001	14000000	656152	242995	0.37	3.21
chr7A	14000001	15000000	622231	234348	0.38	3.13
chr7A	15000001	16000000	650403	241806	0.37	3.17
chr7A	16000001	17000000	630022	236409	0.38	3.23
chr7A	17000001	18000000	663061	248849	0.38	3.22
chr7A	18000001	19000000	674537	258122	0.38	3.18
chr7A	19000001	20000000	697813	252619	0.36	3.26
chr7A	20000001	21000000	841956	323954	0.38	3.66
chr7A	21000001	22000000	707565	261926	0.37	3.23
chr7A	22000001	23000000	705057	255213	0.36	3.2
chr7A	23000001	24000000	677455	253408	0.37	3.21
chr7A	24000001	25000000	694530	258438	0.37	3.12
chr7A	25000001	26000000	591980	211880	0.36	2.96
chr7A	26000001	27000000	731081	250868	0.34	3.2
chr7A	27000001	28000000	742897	270136	0.36	3.17
chr7A	28000001	29000000	451059	158671	0.35	3.06
chr7A	29000001	30000000	368172	97514	0.26	3.6
chr7A	30000001	31000000	391111	79952	0.2	4.18
chr7A	31000001	32000000	556999	140751	0.25	4.12
chr7A	32000001	33000000	623657	198114	0.32	3.42
chr7A	33000001	34000000	695410	261694	0.38	3.15
chr7A	34000001	35000000	748876	281543	0.38	3.21
chr7A	35000001	36000000	686731	250781	0.37	3.19
chr7A	36000001	37000000	718684	248437	0.35	3.27
chr7A	37000001	38000000	743804	267065	0.36	3.21
chr7A	38000001	39000000	762676	276395	0.36	3.18
chr7A	39000001	40000000	772018	278065	0.36	3.2
chr7A	40000001	41000000	727243	267818	0.37	3.1
chr7A	41000001	42000000	867224	315305	0.36	3.27
chr7A	42000001	43000000	751686	270334	0.36	3.08
chr7A	43000001	44000000	753699	256126	0.34	3.15
chr7A	44000001	45000000	380053	112773	0.3	2.65
chr7A	45000001	45653107	227595	69841	0.31	2.22
chr7B	1	1000000	740318	242731	0.33	3.33
chr7B	1000001	2000000	686766	228605	0.33	3.1
chr7B	2000001	3000000	448098	129707	0.29	2.69
chr7B	3000001	4000000	794123	259566	0.33	3.22
chr7B	4000001	5000000	840678	301684	0.36	3.26
chr7B	5000001	6000000	719543	275747	0.38	3.25
chr7B	6000001	7000000	730099	287028	0.39	3.25
chr7B	7000001	8000000	656475	246616	0.38	3.12
chr7B	8000001	9000000	629342	237199	0.38	3.18
chr7B	9000001	10000000	612142	227385	0.37	3.22
chr7B	10000001	11000000	573528	218719	0.38	3.28
chr7B	11000001	12000000	526478	188304	0.36	3.26
chr7B	12000001	13000000	544364	200117	0.37	3.26
chr7B	13000001	14000000	617385	231153	0.37	3.27
chr7B	14000001	15000000	610981	226739	0.37	3.21
chr7B	15000001	16000000	565970	206449	0.36	3.37
chr7B	16000001	17000000	611718	227154	0.37	3.26
chr7B	17000001	18000000	736445	242828	0.33	3.91
chr7B	18000001	19000000	563085	199715	0.35	3.28
chr7B	19000001	20000000	699774	249530	0.36	3.32
chr7B	20000001	21000000	603530	224679	0.37	3.21
chr7B	21000001	22000000	639483	233272	0.36	3.18
chr7B	22000001	23000000	568004	198216	0.35	3.19
chr7B	23000001	24000000	622067	213971	0.34	3.24
chr7B	24000001	25000000	639289	231904	0.36	3.27
chr7B	25000001	26000000	673939	247793	0.37	3.28
chr7B	26000001	27000000	687585	245743	0.36	3.33
chr7B	27000001	28000000	594022	213411	0.36	3.21
chr7B	28000001	29000000	516744	168891	0.33	3.43
chr7B	29000001	30000000	531936	150131	0.28	4.2
chr7B	30000001	31000000	425744	98256	0.23	4.48
chr7B	31000001	32000000	542809	150721	0.28	3.69
chr7B	32000001	33000000	621985	219031	0.35	3.29
chr7B	33000001	34000000	688031	244720	0.36	3.28
chr7B	34000001	35000000	686091	247561	0.36	3.24
chr7B	35000001	36000000	761697	284524	0.37	3.19
chr7B	36000001	37000000	759747	274700	0.36	3.3
chr7B	37000001	38000000	1097827	404025	0.37	3.68
chr7B	38000001	39000000	792026	290499	0.37	3.2
chr7B	39000001	40000000	479268	161217	0.34	2.62
chr7B	40000001	41000000	450219	147197	0.33	2.49
chr7B	41000001	42000000	435878	139444	0.32	2.28
chr7B	42000001	43000000	692229	228303	0.33	3
chr7B	43000001	43450849	305380	92882	0.3	3.14
chr8A	1	1000000	521009	163541	0.31	3.58
chr8A	1000001	2000000	708673	241123	0.34	3.09
chr8A	2000001	3000000	768266	246210	0.32	3.36
chr8A	3000001	4000000	814732	304788	0.37	3.17
chr8A	4000001	5000000	775343	291959	0.38	3.11
chr8A	5000001	6000000	837312	281471	0.34	3.36
chr8A	6000001	7000000	795564	272551	0.34	3.22
chr8A	7000001	8000000	864338	322915	0.37	3.29
chr8A	8000001	9000000	423183	150401	0.36	2.42
chr8A	9000001	10000000	644737	241596	0.37	3.16
chr8A	10000001	11000000	565320	205768	0.36	3.05
chr8A	11000001	12000000	702924	256724	0.37	3.24
chr8A	12000001	13000000	752044	281653	0.37	3.22
chr8A	13000001	14000000	687496	260512	0.38	3.16
chr8A	14000001	15000000	685458	257717	0.38	3.3
chr8A	15000001	16000000	684275	264621	0.39	3.24
chr8A	16000001	17000000	677971	250900	0.37	3.26
chr8A	17000001	18000000	638276	237737	0.37	3.15
chr8A	18000001	19000000	643086	248046	0.39	3.19
chr8A	19000001	20000000	680381	262387	0.39	3.18
chr8A	20000001	21000000	704190	264411	0.38	3.2
chr8A	21000001	22000000	744189	275362	0.37	3.17
chr8A	22000001	23000000	758207	280142	0.37	3.17
chr8A	23000001	24000000	820599	313649	0.38	3.16
chr8A	24000001	25000000	788740	286889	0.36	3.23
chr8A	25000001	26000000	743451	248220	0.33	3.01
chr8A	26000001	27000000	787965	274074	0.35	3.16
chr8A	27000001	27457764	255669	86219	0.34	3
chr8B	1	1000000	743683	258432	0.35	3.07
chr8B	1000001	2000000	600769	200023	0.33	3.26
chr8B	2000001	3000000	443730	123342	0.28	3.44
chr8B	3000001	4000000	469667	152751	0.33	2.88
chr8B	4000001	5000000	691601	235446	0.34	3.34
chr8B	5000001	6000000	789196	287280	0.36	3.23
chr8B	6000001	7000000	728508	263710	0.36	3.12
chr8B	7000001	8000000	775092	287910	0.37	3.16
chr8B	8000001	9000000	661226	222442	0.34	3.25
chr8B	9000001	10000000	572674	201794	0.35	3.05
chr8B	10000001	11000000	726534	268787	0.37	3.19
chr8B	11000001	12000000	741415	252501	0.34	3.29
chr8B	12000001	13000000	657705	237707	0.36	3.19
chr8B	13000001	14000000	559660	201877	0.36	3.16
chr8B	14000001	15000000	712589	265887	0.37	3.26
chr8B	15000001	16000000	618161	230683	0.37	3.18
chr8B	16000001	17000000	647519	242172	0.37	3.21
chr8B	17000001	18000000	591861	219123	0.37	3.16
chr8B	18000001	19000000	568126	214471	0.38	3.13
chr8B	19000001	20000000	646509	235890	0.36	3.27
chr8B	20000001	21000000	564607	215680	0.38	3.25
chr8B	21000001	22000000	661938	242309	0.37	3.19
chr8B	22000001	23000000	648503	242259	0.37	3.27
chr8B	23000001	24000000	635464	234892	0.37	3.36
chr8B	24000001	25000000	752652	273646	0.36	3.24
chr8B	25000001	26000000	675487	249381	0.37	3.13
chr8B	26000001	27000000	604265	222329	0.37	3.08
chr8B	27000001	28000000	764964	284415	0.37	3.07
chr8B	28000001	29000000	991577	334468	0.34	3.41
chr8B	29000001	30398283	892489	300908	0.34	2.99
chr9A	1	1000000	682797	227750	0.33	3.13
chr9A	1000001	2000000	792709	272386	0.34	3
chr9A	2000001	3000000	907304	328590	0.36	3.13
chr9A	3000001	4000000	796842	299500	0.38	3.15
chr9A	4000001	5000000	783239	291557	0.37	3.18
chr9A	5000001	6000000	694571	261787	0.38	3.21
chr9A	6000001	7000000	810414	302398	0.37	3.29
chr9A	7000001	8000000	761143	292029	0.38	3.17
chr9A	8000001	9000000	741559	271678	0.37	3.24
chr9A	9000001	10000000	648902	248217	0.38	3.22
chr9A	10000001	11000000	678248	253270	0.37	3.23
chr9A	11000001	12000000	585669	222187	0.38	3.25
chr9A	12000001	13000000	740226	273010	0.37	3.22
chr9A	13000001	14000000	763246	277660	0.36	3.19
chr9A	14000001	15000000	717595	263006	0.37	3.24
chr9A	15000001	16000000	702088	255527	0.36	3.26
chr9A	16000001	17000000	717601	266266	0.37	3.16
chr9A	17000001	18000000	717683	261233	0.36	3.19
chr9A	18000001	19000000	762287	278207	0.36	3.2
chr9A	19000001	20000000	413697	113167	0.27	3.49
chr9A	20000001	21000000	412292	96091	0.23	4.23
chr9A	21000001	22000000	578907	168540	0.29	3.34
chr9A	22000001	23000000	785488	275564	0.35	3.33
chr9A	23000001	24000000	782688	276445	0.35	3.21
chr9A	24000001	25000000	825854	299581	0.36	3.22
chr9A	25000001	26000000	790423	282690	0.36	3.2
chr9A	26000001	27000000	803553	291937	0.36	3.14
chr9A	27000001	28000000	374105	118245	0.32	2.82
chr9A	28000001	29000000	657594	215737	0.33	3.14
chr9A	29000001	29602934	252441	83572	0.33	2.76
chr9B	1	1000000	481631	145934	0.3	3.17
chr9B	1000001	2000000	647904	151180	0.23	3.17
chr9B	2000001	3000000	418289	108855	0.26	2.78
chr9B	3000001	4000000	697235	181488	0.26	3.12
chr9B	4000001	5000000	500935	177027	0.35	2.82
chr9B	5000001	6000000	807770	282436	0.35	3.3
chr9B	6000001	7000000	684382	260467	0.38	3.13
chr9B	7000001	8000000	780394	298207	0.38	3.09
chr9B	8000001	9000000	684703	244194	0.36	3.19
chr9B	9000001	10000000	732895	268227	0.37	3.23
chr9B	10000001	11000000	606751	231568	0.38	3.19
chr9B	11000001	12000000	649303	247553	0.38	3.22
chr9B	12000001	13000000	647494	243392	0.38	3.24
chr9B	13000001	14000000	576355	215698	0.37	3.24
chr9B	14000001	15000000	590505	213755	0.36	3.22
chr9B	15000001	16000000	606302	226265	0.37	3.23
chr9B	16000001	17000000	649124	241555	0.37	3.44
chr9B	17000001	18000000	638499	242728	0.38	3.26
chr9B	18000001	19000000	593746	214273	0.36	3.14
chr9B	19000001	20000000	578305	206666	0.36	3.11
chr9B	20000001	21000000	694295	252938	0.36	3.24
chr9B	21000001	22000000	635644	240670	0.38	3.29
chr9B	22000001	23000000	612740	222375	0.36	3.23
chr9B	23000001	24000000	700391	262687	0.38	3.27
chr9B	24000001	25000000	693149	252561	0.36	3.25
chr9B	25000001	26000000	721294	262267	0.36	3.24
chr9B	26000001	27000000	790280	293779	0.37	3.26
chr9B	27000001	28000000	743822	277405	0.37	3.21
chr9B	28000001	29000000	451590	153966	0.34	2.77
chr9B	29000001	30000000	681330	240485	0.35	3.05
chr9B	30000001	31000000	814605	306430	0.38	3.19
chr9B	31000001	32000000	890391	331621	0.37	3.2
chr9B	32000001	33000000	514731	161501	0.31	3.29
chr9B	33000001	34000000	643684	215053	0.33	2.96
chr9B	34000001	34409320	361741	91064	0.25	4.81
chr10A	1	1000000	768383	260936	0.34	3.23
chr10A	1000001	2000000	843206	300790	0.36	3.17
chr10A	2000001	3000000	857858	318061	0.37	3.18
chr10A	3000001	4000000	702303	262736	0.37	3.12
chr10A	4000001	5000000	733072	279611	0.38	3.18
chr10A	5000001	6000000	576753	202097	0.35	3.11
chr10A	6000001	7000000	726807	272504	0.37	3.23
chr10A	7000001	8000000	697414	263534	0.38	3.24
chr10A	8000001	9000000	663571	259887	0.39	3.22
chr10A	9000001	10000000	636370	237569	0.37	3.07
chr10A	10000001	11000000	704164	268299	0.38	3.19
chr10A	11000001	12000000	722720	275037	0.38	3.23
chr10A	12000001	13000000	722827	264578	0.37	3.04
chr10A	13000001	14000000	728741	267682	0.37	3.2
chr10A	14000001	15000000	729952	267672	0.37	3.23
chr10A	15000001	16000000	756095	282699	0.37	3.17
chr10A	16000001	17000000	583765	207403	0.36	3.1
chr10A	17000001	18000000	807338	306406	0.38	3.14
chr10A	18000001	19000000	846900	322587	0.38	3.15
chr10A	19000001	20000000	832595	283678	0.34	3.28
chr10A	20000001	21000000	818172	310510	0.38	3.12
chr10A	21000001	22316396	539664	156639	0.29	2.87
chr10B	1	1000000	838109	282507	0.34	3.23
chr10B	1000001	2000000	839920	270522	0.32	3.5
chr10B	2000001	3000000	1185277	316646	0.27	4.68
chr10B	3000001	4000000	730700	269859	0.37	3.26
chr10B	4000001	5000000	807271	297599	0.37	3.26
chr10B	5000001	6000000	731283	274779	0.38	3.22
chr10B	6000001	7000000	739772	271829	0.37	3.22
chr10B	7000001	8000000	702089	257465	0.37	3.33
chr10B	8000001	9000000	724438	272284	0.38	3.32
chr10B	9000001	10000000	679245	259379	0.38	3.23
chr10B	10000001	11000000	663637	245213	0.37	3.23
chr10B	11000001	12000000	650926	249015	0.38	3.25
chr10B	12000001	13000000	647931	246028	0.38	3.17
chr10B	13000001	14000000	690985	250874	0.36	3.14
chr10B	14000001	15000000	647929	234292	0.36	3.13
chr10B	15000001	16000000	696893	262268	0.38	3.18
chr10B	16000001	17000000	692576	262446	0.38	3.21
chr10B	17000001	18000000	792326	283689	0.36	3.24
chr10B	18000001	19000000	747050	284314	0.38	3.16
chr10B	19000001	20000000	807802	302447	0.37	3.25
chr10B	20000001	21000000	763286	277222	0.36	3.16
chr10B	21000001	22000000	866997	325270	0.38	3.19
chr10B	22000001	23000000	478137	146469	0.31	3.73
chr10B	23000001	23430943	350909	112643	0.32	3.85
chr11A	1	1000000	815656	264210	0.32	3.16
chr11A	1000001	2000000	753588	213252	0.28	3.16
chr11A	2000001	3000000	867181	326416	0.38	3.15
chr11A	3000001	4000000	813566	302883	0.37	3.19
chr11A	4000001	5000000	681173	255646	0.38	3.18
chr11A	5000001	6000000	608141	215471	0.35	2.78
chr11A	6000001	7000000	692305	260614	0.38	3.19
chr11A	7000001	8000000	709146	258586	0.36	3.22
chr11A	8000001	9000000	713902	271598	0.38	3.23
chr11A	9000001	10000000	737832	274213	0.37	3.24
chr11A	10000001	11000000	685265	260497	0.38	3.27
chr11A	11000001	12000000	651995	247513	0.38	3.2
chr11A	12000001	13000000	702322	262608	0.37	3.22
chr11A	13000001	14000000	647473	242695	0.37	3.18
chr11A	14000001	15000000	782251	292610	0.37	3.18
chr11A	15000001	16000000	746008	276910	0.37	3.19
chr11A	16000001	17000000	734869	276732	0.38	3.19
chr11A	17000001	18000000	703122	258762	0.37	3.18
chr11A	18000001	19000000	751194	260328	0.35	3.24
chr11A	19000001	20000000	832873	305632	0.37	3.13
chr11A	20000001	21000000	726046	255035	0.35	3.15
chr11A	21000001	22000000	786824	251107	0.32	3.47
chr11A	22000001	23000000	558113	170205	0.3	3.26
chr11A	23000001	23560082	339531	95774	0.28	3.54
chr11B	1	1000000	742062	256137	0.35	3.22
chr11B	1000001	2000000	826679	302057	0.37	3.15
chr11B	2000001	3000000	571537	189076	0.33	3.34
chr11B	3000001	4000000	543082	165856	0.31	3.57
chr11B	4000001	5000000	863927	299036	0.35	3.33
chr11B	5000001	6000000	753095	279234	0.37	3.21
chr11B	6000001	7000000	673977	234548	0.35	3.26
chr11B	7000001	8000000	729866	273613	0.37	3.18
chr11B	8000001	9000000	690104	246672	0.36	3.19
chr11B	9000001	10000000	695509	258617	0.37	3.27
chr11B	10000001	11000000	658034	239126	0.36	3.19
chr11B	11000001	12000000	751408	260022	0.35	3.71
chr11B	12000001	13000000	631670	232791	0.37	3.18
chr11B	13000001	14000000	635397	240563	0.38	3.25
chr11B	14000001	15000000	623383	237751	0.38	3.22
chr11B	15000001	16000000	589830	222900	0.38	3.2
chr11B	16000001	17000000	604399	228735	0.38	3.23
chr11B	17000001	18000000	708362	270044	0.38	3.25
chr11B	18000001	19000000	727214	269818	0.37	3.18
chr11B	19000001	20000000	751113	284940	0.38	3.2
chr11B	20000001	21000000	782517	297258	0.38	3.1
chr11B	21000001	22000000	903715	323654	0.36	3.23
chr11B	22000001	23153646	831110	273715	0.33	3.2
chr12A	1	1000000	803855	286315	0.36	3.22
chr12A	1000001	2000000	986261	334749	0.34	3.44
chr12A	2000001	3000000	830872	296687	0.36	3.24
chr12A	3000001	4000000	721164	275470	0.38	3.11
chr12A	4000001	5000000	714763	262604	0.37	3.15
chr12A	5000001	6000000	705635	268335	0.38	3.21
chr12A	6000001	7000000	722887	275546	0.38	3.19
chr12A	7000001	8000000	706467	262881	0.37	3.17
chr12A	8000001	9000000	683355	259073	0.38	3.18
chr12A	9000001	10000000	675400	253789	0.38	3.24
chr12A	10000001	11000000	759491	276606	0.36	3.34
chr12A	11000001	12000000	744242	282768	0.38	3.2
chr12A	12000001	13000000	619873	234857	0.38	3.15
chr12A	13000001	14000000	715340	275805	0.39	3.21
chr12A	14000001	15000000	605056	208002	0.34	3.37
chr12A	15000001	16000000	393627	83766	0.21	3.82
chr12A	16000001	17000000	364663	97588	0.27	3.39
chr12A	17000001	18000000	768373	270922	0.35	3.21
chr12A	18000001	19000000	763955	274639	0.36	3.23
chr12A	19000001	20000000	691494	245403	0.35	3.3
chr12A	20000001	21000000	752178	280429	0.37	3.22
chr12A	21000001	22000000	724770	270970	0.37	3.12
chr12A	22000001	23000000	754774	277760	0.37	3.14
chr12A	23000001	24000000	878510	331387	0.38	3.14
chr12A	24000001	24812728	595255	211597	0.36	3.09
chr12B	1	1000000	879955	326246	0.37	3.31
chr12B	1000001	2000000	831743	317427	0.38	3.12
chr12B	2000001	3000000	749720	281906	0.38	3.17
chr12B	3000001	4000000	741149	272227	0.37	3.19
chr12B	4000001	5000000	695110	257238	0.37	3.2
chr12B	5000001	6000000	655451	250655	0.38	3.27
chr12B	6000001	7000000	643566	239074	0.37	3.2
chr12B	7000001	8000000	653520	246584	0.38	3.23
chr12B	8000001	9000000	619577	236623	0.38	3.19
chr12B	9000001	10000000	661515	249891	0.38	3.27
chr12B	10000001	11000000	689573	257013	0.37	3.24
chr12B	11000001	12000000	655273	242729	0.37	3.21
[truncated: 732 more rows]

## Sheet: Ca-01
ChrID	Start	End	all_depth	alt_depth	Allele frequencies of alternative alleles	multiples of single haplotype
[truncated: 1,481 more rows]

[truncated: 1 more sheets: Ca-02]
