# Supplementary material for: Comparative genome anatomy reveals evolutionary insights into a unique amphitriploid fish
Source: Nat Ecol Evol. 2022 Jul 11;6(9):1354–66. doi: 10.1038/s41559-022-01813-z (PMC9439954; doi:10.1038/s41559-022-01813-z)
Supplement: Source Data Extended Data Fig. 3 — Statistical source data. [file 41559_2022_1813_MOESM10_ESM.xlsx]

## Sheet: ED_Fig3_c
ChrID	Start	End	RepeatmaskerID	JCdistance
HiC_scaffold_108	114208	115648	TE21123	0.056
HiC_scaffold_108	116948	118166	TE21140	0.0234
HiC_scaffold_108	118281	119403	TE20017	0.0108
HiC_scaffold_108	121707	122833	TE21174	0.007
HiC_scaffold_108	123160	123605	TE21178	0.007
HiC_scaffold_108	370973	372096	TE21186	0.007
HiC_scaffold_108	372210	373329	TE20063	0.009
HiC_scaffold_108	374933	376055	TE20083	0.0045
HiC_scaffold_140	106169	107289	TE24438	0.0111
HiC_scaffold_140	107403	108522	TE24447	0.007
HiC_scaffold_140	118726	119884	TE22269	0.01
HiC_scaffold_140	119998	121117	TE24460	0.005
HiC_scaffold_140	121779	122911	TE22291	0.0054
HiC_scaffold_140	123847	124974	TE22306	0.0072
HiC_scaffold_140	125498	126627	TE22318	0.009
HiC_scaffold_140	127287	128421	TE24513	0.005
HiC_scaffold_140	128535	129657	TE24522	0.005
HiC_scaffold_140	129771	130890	TE22349	0.0036
HiC_scaffold_140	131004	132123	TE22358	0.0036
HiC_scaffold_140	132237	133356	TE24549	0.004
HiC_scaffold_140	134291	135410	TE22382	0.0036
HiC_scaffold_140	135922	137041	TE22394	0.0054
HiC_scaffold_143	788	1927	TE24591	0.008
HiC_scaffold_143	2725	3853	TE22423	0.0053
HiC_scaffold_143	3967	5085	TE22432	0.0054
HiC_scaffold_143	6143	7606	TE22448	0.011
HiC_scaffold_143	8798	9937	TE24643	0.005
HiC_scaffold_143	10325	11756	TE22472	0.022
HiC_scaffold_143	19756	20912	TE22474	0.0135
HiC_scaffold_143	65824	66943	TE22478	0.0163
HiC_scaffold_143	82049	83168	TE22480	0.0154
HiC_scaffold_143	83282	84400	TE24671	0.0121
HiC_scaffold_143	84785	85904	TE24682	0.0101
HiC_scaffold_156	30110	30553	TE22505	0.0091
HiC_scaffold_156	31995	33116	TE22507	0.0144
HiC_scaffold_156	34446	35566	TE24707	0.0091
HiC_scaffold_156	35680	36799	TE24716	0.0111
HiC_scaffold_156	37992	39112	TE22551	0.0099
HiC_scaffold_156	42178	42204	TE24739	0
HiC_scaffold_156	67134	68253	TE22566	0.009
HiC_scaffold_156	68367	69486	TE22575	0.0036
HiC_scaffold_156	69600	70719	TE22584	0.0144
HiC_scaffold_156	71214	72321	TE24778	0.0234
HiC_scaffold_156	72435	73542	TE24787	0.0369
HiC_scaffold_156	117168	118287	TE24795	0.0152
HiC_scaffold_156	118401	119520	TE24804	0.0121
HiC_scaffold_156	120725	121844	TE22639	0.0144
HiC_scaffold_156	121958	123077	TE24830	0.0121
HiC_scaffold_156	123191	124310	TE22657	0.0163
HiC_scaffold_156	124424	125543	TE24848	0.0111
HiC_scaffold_156	125657	125684	TE24850	0
HiC_scaffold_156	129349	130468	TE22670	0.0172
HiC_scaffold_156	130714	131833	TE22680	0.0154
HiC_scaffold_156	133025	134154	TE22697	0.0099
HiC_scaffold_156	134268	135387	TE22706	0.0226
HiC_scaffold_166	462	1015	TE24890	0.0401
HiC_scaffold_166	1296	2440	TE24892	0.0172
HiC_scaffold_166	2554	3671	TE22719	0.0117
HiC_scaffold_166	4175	5303	TE22724	0.0099
HiC_scaffold_166	5417	6536	TE24915	0.003
HiC_scaffold_166	8570	9700	TE24938	0.0111
HiC_scaffold_166	10477	11601	TE22769	0.0126
HiC_scaffold_166	11715	12834	TE22778	0.0135
HiC_scaffold_166	14793	15925	TE22791	0.0117
HiC_scaffold_166	16039	17163	TE24982	0.0121
HiC_scaffold_166	17277	18384	TE22809	0.0118
HiC_scaffold_166	31376	31866	TE24994	0.008
HiC_scaffold_166	32503	33543	TE22813	0.0306
HiC_scaffold_166	34131	34311	TE24997	0.0111
HiC_scaffold_166	36080	36464	TE24998	0.0141
HiC_scaffold_166	40698	41310	TE22817	0.0083
HiC_scaffold_166	42442	43171	TE25000	0.0203
HiC_scaffold_166	48908	50033	TE25009	0.0244
HiC_scaffold_166	50130	51012	TE25014	0.0507
HiC_scaffold_166	53450	53532	TE22834	0.0245
HiC_scaffold_166	54647	54815	TE25017	0.0244
HiC_scaffold_166	59965	60310	TE25018	0.006
HiC_scaffold_166	61121	62510	TE22837	0.0186
HiC_scaffold_166	68563	69351	TE25022	0.0091
HiC_scaffold_166	73193	74312	TE25024	0.0275
HiC_scaffold_166	79270	80389	TE25029	0.0306
HiC_scaffold_166	81764	81978	TE25033	0.0091
HiC_scaffold_166	83015	84489	TE22855	0.0392
HiC_scaffold_166	84860	86051	TE22862	0.0372
HiC_scaffold_166	110867	112058	TE22864	0.0363
HiC_scaffold_166	115502	116668	TE22866	0.0316
HiC_scaffold_166	118524	119671	TE25053	0.0306
HiC_scaffold_166	121480	121550	TE25055	0
HiC_scaffold_166	127359	128505	TE25057	0.0306
HiC_scaffold_166	130494	131641	TE22881	0.0298
HiC_scaffold_166	133452	133522	TE22883	0
HiC_scaffold_166	139326	140478	TE25067	0.0317
HiC_scaffold_166	140974	142120	TE25078	0.0306
HiC_scaffold_166	144108	145256	TE25084	0.0306
HiC_scaffold_166	150528	151316	TE25086	0.0101
HiC_scaffold_166	151336	151368	TE22905	0.0309
HiC_scaffold_166	152588	154099	TE22912	0.0233
HiC_scaffold_166	155505	156624	TE22921	0.0236
HiC_scaffold_166	156683	156928	TE25106	0
HiC_scaffold_166	157741	158086	TE22925	0.0088
HiC_scaffold_166	163240	163408	TE22926	0.0241
HiC_scaffold_166	164523	164605	TE22927	0.0245
HiC_scaffold_166	167129	168213	TE22930	0.0224
HiC_scaffold_166	170016	171135	TE25115	0.0121
HiC_scaffold_166	171381	172495	TE25125	0.0152
HiC_scaffold_166	173146	174265	TE25138	0.005
HiC_scaffold_166	174379	175498	TE25147	0.005
HiC_scaffold_166	175612	176731	TE22974	0.0054
HiC_scaffold_166	177106	178225	TE22985	0.0054
HiC_scaffold_166	178339	179458	TE22994	0.0054
HiC_scaffold_166	179572	180686	TE25185	0.0162
HiC_scaffold_166	180745	180825	TE25187	0.0254
HiC_scaffold_166	183265	184399	TE23012	0.019
HiC_scaffold_166	185335	186476	TE23027	0.0181
HiC_scaffold_166	186989	187047	TE25214	0
HiC_scaffold_166	188093	189188	TE23033	0.0175
HiC_scaffold_166	192218	193363	TE25219	0.0172
HiC_scaffold_166	236563	238048	TE23043	0.0227
HiC_scaffold_166	240182	241342	TE23062	0.0072
HiC_scaffold_166	241456	242575	TE25252	0.004
HiC_scaffold_166	242689	243808	TE25261	0.003
HiC_scaffold_166	244059	245180	TE23089	0.0173
HiC_scaffold_166	246035	247155	TE23098	0.0071
HiC_scaffold_166	247269	248388	TE25289	0.006
HiC_scaffold_166	251404	252622	TE23137	0.0247
HiC_scaffold_166	253575	254727	TE23152	0.0222
HiC_scaffold_166	255167	256318	TE25337	0.0152
HiC_scaffold_166	257419	258589	TE23171	0.02
HiC_scaffold_166	259537	260680	TE23186	0.0163
HiC_scaffold_182	83391	84510	TE25372	0.0141
HiC_scaffold_182	84766	85247	TE23196	0.0296
HiC_scaffold_191	33363	33822	TE25380	0.0131
HiC_scaffold_191	37300	38235	TE23199	0.0085
HiC_scaffold_191	42241	43178	TE25382	0.0172
HiC_scaffold_191	44955	45890	TE25383	0.0172
HiC_scaffold_191	49359	50693	TE23202	0.0257
HiC_scaffold_191	50808	51929	TE23211	0.0108
HiC_scaffold_191	52300	52358	TE25397	0
HiC_scaffold_191	56362	57295	TE23216	0.0173
HiC_scaffold_191	60756	61693	TE23217	0.0162
HiC_scaffold_191	64942	66062	TE23223	0.008
HiC_scaffold_191	66176	67295	TE25414	0.0121
HiC_scaffold_191	67409	68528	TE23241	0.008
HiC_scaffold_191	70287	71469	TE23262	0.0311
HiC_scaffold_191	73488	74983	TE23268	0.0047
HiC_scaffold_191	75097	76218	TE23277	0.0036
HiC_scaffold_191	76332	77451	TE23286	0.0045
HiC_scaffold_191	77565	78688	TE23295	0.0036
HiC_scaffold_191	78802	79921	TE23304	0.0036
HiC_scaffold_191	80977	82456	TE25497	0.003
HiC_scaffold_191	82570	83693	TE25506	0.0131
HiC_scaffold_191	83944	85066	TE25516	0.0275
HiC_scaffold_191	85316	86422	TE25526	0.0091
HiC_scaffold_191	86665	87757	TE25536	0.0337
HiC_scaffold_191	87857	89248	TE25539	0.007
HiC_scaffold_191	89638	90764	TE25550	0.0275
HiC_scaffold_191	90888	92353	TE23371	0.0215
HiC_scaffold_191	93599	95094	TE23384	0.0294
HiC_scaffold_191	96291	97415	TE25583	0.0111
HiC_scaffold_191	97529	98648	TE23410	0.0071
HiC_scaffold_191	98882	98940	TE23413	0.0347
HiC_scaffold_191	103813	104917	TE25597	0.0223
HiC_scaffold_191	105224	106345	TE23418	0.0045
HiC_scaffold_191	106461	107580	TE25609	0.005
HiC_scaffold_191	108242	109363	TE23440	0.0036
HiC_scaffold_191	110433	111552	TE23456	0.0036
HiC_scaffold_191	111666	112785	TE23465	0.0027
HiC_scaffold_191	112899	114018	TE23474	0.0036
HiC_scaffold_191	114132	115251	TE25665	0.005
HiC_scaffold_191	115365	116484	TE23492	0.0045
HiC_scaffold_191	116598	117717	TE25683	0.005
HiC_scaffold_191	118926	120045	TE25700	0.004
HiC_scaffold_191	121251	122370	TE25717	0.005
HiC_scaffold_191	122484	123603	TE23544	0.0071
HiC_scaffold_191	124813	125935	TE25743	0.007
HiC_scaffold_191	126953	127048	TE25752	0
HiC_scaffold_191	139266	140423	TE23575	0.0081
HiC_scaffold_191	140811	142354	TE25768	0.007
HiC_scaffold_191	144056	145245	TE23603	0.0109
HiC_scaffold_191	145633	146762	TE23614	0.0035
HiC_scaffold_191	146876	147995	TE23623	0.0045
HiC_scaffold_191	148109	149228	TE25814	0.004
HiC_scaffold_191	149342	150461	TE25823	0.004
HiC_scaffold_191	150575	151694	TE23650	0.0045
HiC_scaffold_191	151808	153336	TE25840	0.0152
HiC_scaffold_204	89	1208	TE23661	0.0036
HiC_scaffold_204	1322	2441	TE25852	0.003
HiC_scaffold_204	2555	3674	TE25861	0.004
HiC_scaffold_204	3788	4907	TE23688	0.0036
HiC_scaffold_204	5021	6140	TE23697	0.0036
HiC_scaffold_204	6254	7373	TE25888	0.004
HiC_scaffold_204	7487	8606	TE25897	0.004
HiC_scaffold_204	8720	9839	TE25906	0.004
HiC_scaffold_204	10227	10870	TE25914	0.005
HiC_scaffold_204	11142	12261	TE23736	0.0036
HiC_scaffold_204	12375	13494	TE23745	0.0036
HiC_scaffold_204	13608	14727	TE25936	0.005
HiC_scaffold_204	15800	16986	TE23770	0.0256
HiC_scaffold_204	17103	18222	TE23779	0.0108
HiC_scaffold_204	18335	19454	TE23788	0.008
HiC_scaffold_204	19979	21099	TE23800	0.0062
HiC_scaffold_204	21213	22332	TE23809	0.0071
HiC_scaffold_204	22583	23532	TE26000	0.004
HiC_scaffold_204	82553	84040	TE23819	0
HiC_scaffold_204	116373	117492	TE23822	0.0117
HiC_scaffold_204	117605	118724	TE26013	0.0111
HiC_scaffold_204	126203	127661	TE26017	0.0101
HiC_scaffold_204	127775	128731	TE23843	0.0073
HiC_scaffold_204	149003	150123	TE26030	0.0091
HiC_scaffold_204	151677	152797	TE23854	0.008
HiC_scaffold_204	159768	160888	TE23859	0.0018
HiC_scaffold_204	161002	162121	TE23868	0.0071
HiC_scaffold_204	162235	163354	TE26059	0.006
HiC_scaffold_204	163468	164587	TE23886	0.0036
HiC_scaffold_204	164701	165820	TE23895	0.008
HiC_scaffold_204	165934	167053	TE26086	0.005
HiC_scaffold_204	167441	168563	TE26097	0.004
HiC_scaffold_204	168677	169796	TE26106	0.004
HiC_scaffold_204	169910	171029	TE23933	0.0054
HiC_scaffold_204	171143	172262	TE26124	0.003
HiC_scaffold_204	172376	173495	TE26133	0.005
HiC_scaffold_204	173609	174728	TE26142	0.005
HiC_scaffold_204	174842	175961	TE23969	0.0054
HiC_scaffold_204	176075	177194	TE26160	0.007
HiC_scaffold_204	177308	178427	TE26169	0.005
HiC_scaffold_204	179637	180757	TE24004	0.0036
HiC_scaffold_204	181008	181503	TE24010	0.0081
HiC_scaffold_209	34	1159	TE26194	0.004
HiC_scaffold_209	1679	2798	TE26206	0.004
HiC_scaffold_209	2912	4031	TE24033	0.0054
HiC_scaffold_209	5241	6361	TE26232	0.004
HiC_scaffold_209	6475	7594	TE26241	0.005
HiC_scaffold_209	7845	8965	TE26251	0.005
HiC_scaffold_209	10038	11160	TE24085	0.0036
HiC_scaffold_209	11274	12393	TE26276	0.004
HiC_scaffold_209	12507	13626	TE26285	0.004
HiC_scaffold_209	14288	15411	TE24116	0.0044
HiC_scaffold_209	15525	16644	TE24125	0.0045
HiC_scaffold_209	16758	17877	TE24134	0.0071
HiC_scaffold_209	17991	19110	TE24143	0.0071
HiC_scaffold_209	48282	49204	TE26331	0.0152
HiC_scaffold_209	59548	60372	TE24150	0.0225
HiC_scaffold_209	72667	73787	TE26335	0.0121
HiC_scaffold_209	74997	76122	TE26352	0.0141
HiC_scaffold_209	78435	79560	TE24175	0.0134
HiC_scaffold_209	91142	92262	TE26359	0.0091
HiC_scaffold_209	92376	93495	TE24186	0.0126
HiC_scaffold_209	93609	94728	TE26377	0.007
HiC_scaffold_209	95105	96225	TE24206	0.008
HiC_scaffold_209	96887	98008	TE24219	0.0144
HiC_scaffold_209	98122	98149	TE24221	0
HiC_scaffold_209	108168	109288	TE26407	0.0152
HiC_scaffold_209	109402	110521	TE26416	0.006
HiC_scaffold_209	110635	111754	TE24243	0.0108
HiC_scaffold_209	111868	112976	TE26434	0.0091
HiC_scaffold_209	113079	114198	TE24261	0.009
HiC_scaffold_209	114312	115420	TE24270	0.0091
HiC_scaffold_209	120562	121629	TE24272	0.0132
HiC_scaffold_209	126448	127567	TE26460	0.0141
HiC_scaffold_209	127681	128789	TE26469	0.0091
HiC_scaffold_209	136746	137866	TE26474	0.005
HiC_scaffold_209	149092	150211	TE24299	0.0108
HiC_scaffold_209	155625	156745	TE24310	0.0099
HiC_scaffold_209	156859	157978	TE26501	0.0101
HiC_scaffold_209	158366	159008	TE26509	0.0121
HiC_scaffold_209	163465	164585	TE26514	0.0091
HiC_scaffold_209	164699	165817	TE26523	0.0141
HiC_scaffold_209	166069	166862	TE26531	0.005
HiC_scaffold_212	124964	126470	TE24353	0.0218
HiC_scaffold_212	126584	127703	TE24361	0.0117
HiC_scaffold_212	127817	128936	TE24370	0.009
HiC_scaffold_212	129324	130444	TE24381	0.008
HiC_scaffold_212	130558	131678	TE24390	0.0054
HiC_scaffold_212	131792	132911	TE26581	0.004
HiC_scaffold_212	133025	134144	TE24408	0.0054
HiC_scaffold_212	134926	136447	TE26603	0.004
HiC_scaffold_212	137104	138795	TE24430	0.0944
HiC_scaffold_51	1327411	1328753	TE01707	0.0226
HiC_scaffold_51	1329141	1330264	TE01718	0.0108
HiC_scaffold_51	1330635	1330693	TE10864	0
HiC_scaffold_51	1334699	1336034	TE01723	0.0265
HiC_scaffold_51	1336148	1337269	TE01732	0.008
HiC_scaffold_51	1337503	1337561	TE01735	0
HiC_scaffold_51	1339338	1340668	TE01736	0.0257
HiC_scaffold_51	1340784	1341903	TE10887	0.0121
HiC_scaffold_51	1342017	1343136	TE01754	0.0172
HiC_scaffold_51	1343250	1343741	TE10901	0.008
HiC_scaffold_51	1361010	1362129	TE10903	0.006
HiC_scaffold_51	1362243	1363362	TE01770	0.0027
HiC_scaffold_51	1363476	1364595	TE01779	0.0027
HiC_scaffold_51	1365666	1366789	TE01795	0.008
HiC_scaffold_51	1367039	1368158	TE10947	0.005
HiC_scaffold_51	1368818	1369938	TE10960	0.006
HiC_scaffold_51	1371011	1372131	TE10976	0.005
HiC_scaffold_51	1372519	1373639	TE10987	0.005
HiC_scaffold_51	1374164	1375284	TE01857	0.0036
HiC_scaffold_51	1394701	1395825	TE01873	0.0154
HiC_scaffold_51	1396605	1398135	TE11028	0.0223
HiC_scaffold_51	1398386	1399508	TE01896	0.0053
HiC_scaffold_51	1401264	1402389	TE01917	0.0062
HiC_scaffold_51	1402503	1403622	TE01926	0.0126
HiC_scaffold_51	1403872	1404991	TE01936	0.0099
HiC_scaffold_51	1405779	1406899	TE01950	0.008
HiC_scaffold_51	1420306	1421428	TE11098	0.007
HiC_scaffold_51	1421542	1422661	TE11107	0.0101
HiC_scaffold_51	1423306	1424426	TE11120	0.0121
HiC_scaffold_51	1426304	1427425	TE02000	0.0126
HiC_scaffold_51	1427539	1428641	TE02009	0.0119
HiC_scaffold_51	1428755	1429256	TE02014	0.0121
HiC_scaffold_51	1446865	1447977	TE11158	0.0172
HiC_scaffold_51	1449819	1450942	TE02021	0.0117
HiC_scaffold_51	1451330	1452454	TE02032	0.0163
HiC_scaffold_51	1452705	1453662	TE02041	0.0408
HiC_scaffold_51	1457413	1458532	TE11189	0.003
HiC_scaffold_51	1458646	1459765	TE02056	0.009
HiC_scaffold_51	1460564	1461684	TE11212	0.006
HiC_scaffold_51	1463563	1465089	TE11233	0.007
HiC_scaffold_51	1465885	1467014	TE11247	0.008
HiC_scaffold_51	1598858	1599977	TE11251	0.005
HiC_scaffold_51	1600091	1601210	TE11260	0.005
HiC_scaffold_51	1601324	1602443	TE02127	0.0045
HiC_scaffold_51	1602557	1603676	TE02136	0.0054
HiC_scaffold_51	1603790	1604909	TE11287	0.003
HiC_scaffold_51	1605160	1605814	TE11294	0.006
HiC_scaffold_51	1611589	1612708	TE11296	0.0101
HiC_scaffold_51	1612822	1613941	TE11305	0.0182
HiC_scaffold_51	1614055	1615174	TE11314	0.0091
HiC_scaffold_51	1647671	1648581	TE02179	0.0089
HiC_scaffold_51	1714665	1715819	TE02181	0.0126
HiC_scaffold_51	1715916	1717424	TE02189	0.0095
HiC_scaffold_51	1717538	1718657	TE11340	0.005
HiC_scaffold_51	1718771	1719890	TE11349	0.005
HiC_scaffold_51	1720689	1721811	TE11363	0.004
HiC_scaffold_51	1721925	1723044	TE02230	0.0036
HiC_scaffold_51	1723158	1724277	TE11381	0.003
HiC_scaffold_51	1724391	1725510	TE02248	0.0036
HiC_scaffold_51	1725624	1726743	TE11399	0.003
HiC_scaffold_51	1726857	1727976	TE11408	0.006
HiC_scaffold_51	1728090	1729196	TE02275	0.0081
HiC_scaffold_51	1729837	1730329	TE02284	0.0081
HiC_scaffold_51	2248186	2249309	TE02286	0.0071
HiC_scaffold_51	2249422	2250541	TE11437	0.0101
HiC_scaffold_51	2251597	2252717	TE11453	0.0121
HiC_scaffold_51	2252831	2253950	TE11462	0.008
HiC_scaffold_51	2254184	2254838	TE02327	0.0138
HiC_scaffold_51	2260203	2261323	TE02329	0.0117
HiC_scaffold_51	2261437	2262557	TE11480	0.0121
HiC_scaffold_51	2263596	2264716	TE02354	0.009
HiC_scaffold_51	2265515	2266973	TE02368	0.0075
HiC_scaffold_51	2272772	2273891	TE02371	0.0126
HiC_scaffold_51	2274262	2274916	TE02379	0.0138
HiC_scaffold_51	2280285	2281405	TE02381	0.0117
HiC_scaffold_51	2281930	2283455	TE11535	0.0111
HiC_scaffold_51	2283809	2284928	TE11546	0.005
HiC_scaffold_51	2285042	2286161	TE02413	0.0045
HiC_scaffold_51	2286275	2287210	TE11563	0.008
HiC_scaffold_51	2292454	2293573	TE11565	0.0121
HiC_scaffold_51	2293687	2294806	TE02432	0.009
HiC_scaffold_51	2295002	2295250	TE11578	0.0369
HiC_scaffold_51	2310113	2310764	TE11579	0.0111
HiC_scaffold_51	2317443	2317599	TE11580	0.0327
HiC_scaffold_51	2319886	2321005	TE02443	0.0036
HiC_scaffold_51	2321119	2322238	TE11594	0.0111
HiC_scaffold_51	2322352	2323470	TE02461	0.009
HiC_scaffold_51	4195783	4197195	TE02464	0.0464
HiC_scaffold_51	4197751	4199263	TE02472	0.019
HiC_scaffold_51	4201309	4202794	TE11622	0.0203
HiC_scaffold_51	4204718	4206224	TE02491	0.0205
HiC_scaffold_51	4207314	4208820	TE11637	0.0203
HiC_scaffold_51	4208992	4209343	TE02497	0.0057
HiC_scaffold_51	4210411	4211891	TE11641	0.0213
HiC_scaffold_51	4211988	4212642	TE02501	0.0138
HiC_scaffold_51	4219455	4220964	TE02511	0.0205
HiC_scaffold_51	4222054	4223560	TE02515	0.0239
HiC_scaffold_51	4224280	4225399	TE02518	0.0108
HiC_scaffold_51	4225449	4226235	TE11662	0.008
HiC_scaffold_51	4230325	4231829	TE11668	0.0192
HiC_scaffold_51	4232063	4233194	TE02532	0.009
HiC_scaffold_51	4233655	4234441	TE11679	0.008
HiC_scaffold_51	4237845	4238964	TE11681	0.0111
HiC_scaffold_51	4239487	4240606	TE02551	0.0071
HiC_scaffold_51	4240720	4241219	TE02556	0.0101
HiC_scaffold_51	4299297	4300420	TE11710	0.007
HiC_scaffold_51	4302040	4303171	TE02588	0.0172
HiC_scaffold_51	4773603	4774737	TE02591	0.0118
HiC_scaffold_51	4775126	4776251	TE02602	0.008
HiC_scaffold_51	4776365	4777484	TE02611	0.0117
HiC_scaffold_51	5816341	5817462	TE02626	0.0099
HiC_scaffold_51	5817576	5818695	TE11777	0.0121
HiC_scaffold_51	5818809	5819928	TE02644	0.009
HiC_scaffold_51	5871024	5872482	TE02648	0.009
HiC_scaffold_51	5872596	5873715	TE11799	0.005
HiC_scaffold_51	5874497	5875955	TE02667	0.009
HiC_scaffold_51	5881622	5883080	TE02672	0.0062
HiC_scaffold_51	5883194	5884313	TE11823	0.006
HiC_scaffold_51	5884427	5885546	TE11832	0.007
HiC_scaffold_51	5886739	5887861	TE11849	0.0091
HiC_scaffold_51	5888095	5888298	TE11853	0.005
HiC_scaffold_51	5934163	5935282	TE11855	0.0121
HiC_scaffold_51	5935532	5936650	TE02723	0.0099
HiC_scaffold_51	5937983	5939483	TE11883	0.0131
HiC_scaffold_51	5939533	5940652	TE11885	0.003
HiC_scaffold_51	5940766	5941885	TE11894	0.007
HiC_scaffold_51	5942068	5943187	TE11897	0.0121
HiC_scaffold_51	5943438	5944243	TE02763	0.0163
HiC_scaffold_51	6090126	6091245	TE11907	0.0111
HiC_scaffold_51	6092557	6093457	TE02770	0.0078
HiC_scaffold_51	6095809	6096966	TE02772	0.0117
HiC_scaffold_51	6097080	6098199	TE11923	0.0121
HiC_scaffold_51	6098570	6099689	TE02792	0.0108
HiC_scaffold_51	6099906	6101026	TE11944	0.0131
HiC_scaffold_51	6101927	6102827	TE11946	0.008
HiC_scaffold_51	6105178	6106335	TE02806	0.0117
HiC_scaffold_51	6106449	6107568	TE11957	0.0121
HiC_scaffold_51	6107939	6109058	TE11968	0.0111
HiC_scaffold_51	6110098	6111220	TE11984	0.0091
HiC_scaffold_51	6111569	6112688	TE02845	0.008
HiC_scaffold_51	6112802	6113921	TE02854	0.0054
HiC_scaffold_51	6114035	6115154	TE12005	0.0111
HiC_scaffold_51	6115268	6116387	TE02872	0.008
HiC_scaffold_51	6117460	6118582	TE12030	0.005
HiC_scaffold_51	6118696	6119815	TE02897	0.0071
HiC_scaffold_51	6159639	6160196	TE12046	0.0091
HiC_scaffold_51	6195483	6196009	TE02905	0.0057
HiC_scaffold_51	6197180	6198299	TE12049	0.0101
HiC_scaffold_51	6201984	6202915	TE02909	0.0108
HiC_scaffold_51	6206537	6207656	TE12053	0.008
HiC_scaffold_51	6210058	6211177	TE02923	0.0108
HiC_scaffold_51	6212600	6213253	TE02927	0.0123
HiC_scaffold_51	6255990	6257475	TE02929	0.0226
HiC_scaffold_51	6257572	6258691	TE12076	0.006
HiC_scaffold_51	6260448	6261568	TE12097	0.005
HiC_scaffold_51	6261682	6262801	TE02964	0.0045
HiC_scaffold_51	6263189	6264309	TE12117	0.005
HiC_scaffold_51	6272358	6273478	TE02982	0.0071
HiC_scaffold_51	6274003	6275125	TE12136	0.005
HiC_scaffold_51	6275239	6276358	TE03003	0.0036
HiC_scaffold_51	6276472	6277591	TE12154	0.006
HiC_scaffold_51	6277705	6278824	TE12163	0.007
HiC_scaffold_51	6279212	6280009	TE12172	0.004
HiC_scaffold_51	6297432	6297967	TE12173	0
HiC_scaffold_51	6301349	6302468	TE03033	0.0054
HiC_scaffold_51	6302582	6303701	TE03042	0.0062
HiC_scaffold_51	6303815	6304937	TE03051	0.009
HiC_scaffold_51	6305270	6305518	TE12198	0.004
HiC_scaffold_51	6332000	6333121	TE12200	0.005
HiC_scaffold_51	6333235	6334356	TE12209	0.005
HiC_scaffold_51	6335152	6336273	TE03081	0.0071
HiC_scaffold_51	6338025	6339484	TE12244	0.007
HiC_scaffold_51	6346470	6347590	TE03105	0.0099
HiC_scaffold_51	6347704	6348823	TE03114	0.0099
HiC_scaffold_51	6349485	6350943	TE12269	0.0111
HiC_scaffold_51	6357539	6358247	TE12271	0.008
HiC_scaffold_51	6366904	6368183	TE12286	0.0317
HiC_scaffold_51	6368297	6369421	TE03153	0.0044
HiC_scaffold_51	6369935	6371055	TE03165	0.0062
HiC_scaffold_51	6371169	6372288	TE12316	0.004
HiC_scaffold_51	6372402	6373521	TE12325	0.005
HiC_scaffold_51	6373635	6374754	TE03192	0.0045
HiC_scaffold_51	6374868	6375987	TE03201	0.0036
HiC_scaffold_51	6376101	6377220	TE03210	0.0054
HiC_scaffold_51	6384828	6385947	TE12357	0.0121
HiC_scaffold_51	6391068	6392187	TE03220	0.0062
HiC_scaffold_51	6392301	6393420	TE03229	0.0071
HiC_scaffold_51	6393534	6394653	TE12380	0.007
HiC_scaffold_51	6395041	6395683	TE03246	0.011
HiC_scaffold_51	6404840	6405964	TE03248	0.0071
HiC_scaffold_51	6406078	6407197	TE03257	0.0054
HiC_scaffold_51	6407311	6408430	TE12408	0.005
HiC_scaffold_51	6408544	6409663	TE12417	0.007
HiC_scaffold_51	6409777	6410896	TE12426	0.005
HiC_scaffold_51	6411010	6412129	TE03293	0.0054
HiC_scaffold_51	6412243	6413362	TE12444	0.005
HiC_scaffold_51	6414432	6415551	TE12460	0.005
HiC_scaffold_51	6415665	6416784	TE12469	0.004
HiC_scaffold_51	6416898	6418017	TE12478	0.006
HiC_scaffold_51	6418678	6419797	TE03349	0.0062
HiC_scaffold_51	6419911	6421030	TE12500	0.008
HiC_scaffold_51	6421144	6422263	TE03367	0.0045
HiC_scaffold_51	6422651	6423773	TE03378	0.0062
HiC_scaffold_51	6423887	6425006	TE12529	0.005
HiC_scaffold_51	6425444	6426168	TE12534	0.0485
HiC_scaffold_51	6426281	6426315	TE03393	0.091
HiC_scaffold_51	6426351	6427553	TE03394	0.0171
HiC_scaffold_51	6427667	6428786	TE12545	0.005
HiC_scaffold_51	6429448	6430569	TE03416	0.0071
HiC_scaffold_51	6430683	6431802	TE03425	0.0054
HiC_scaffold_51	6431916	6433038	TE12576	0.005
HiC_scaffold_51	6433152	6434271	TE03443	0.0054
HiC_scaffold_51	6435050	6436169	TE03457	0.0036
HiC_scaffold_51	6436283	6437402	TE03466	0.0054
HiC_scaffold_51	6437516	6438635	TE12617	0.006
HiC_scaffold_51	6439279	6440803	TE03487	0.0074
HiC_scaffold_51	6440917	6442036	TE03496	0.0027
HiC_scaffold_51	6442150	6443269	TE03505	0.0036
HiC_scaffold_51	6443383	6444502	TE03514	0.0071
HiC_scaffold_51	6444616	6445735	TE12665	0.005
HiC_scaffold_51	6448127	6449241	TE12674	0.0172
HiC_scaffold_51	6464124	6465243	TE03539	0.0045
HiC_scaffold_51	6465494	6466620	TE12691	0.0101
HiC_scaffold_51	6466734	6467853	TE03558	0.0036
HiC_scaffold_51	6469500	6470620	TE03563	0.0108
HiC_scaffold_51	6470734	6471853	TE03572	0.0045
HiC_scaffold_51	6471967	6473086	TE03581	0.0062
HiC_scaffold_51	6473200	6474319	TE03590	0.0027
HiC_scaffold_51	6475255	6476713	TE03605	0.0082
HiC_scaffold_51	6477213	6477944	TE12749	0.004
HiC_scaffold_51	6484594	6485713	TE12751	0.007
HiC_scaffold_51	6485827	6486946	TE12760	0.005
HiC_scaffold_51	6487608	6489066	TE03631	0.0069
HiC_scaffold_51	6981526	6983033	TE03641	0.0205
HiC_scaffold_51	6983789	6984712	TE12786	0.0296
HiC_scaffold_51	6985815	6987295	TE03647	0.0209
HiC_scaffold_51	6987392	6988046	TE12791	0.0141
HiC_scaffold_51	6994451	6995957	TE03656	0.0212
HiC_scaffold_51	6996979	6997774	TE12802	0.0358
HiC_scaffold_51	6998123	6998562	TE03663	0.0045
HiC_scaffold_51	7011895	7013210	TE03664	0.0269
HiC_scaffold_51	7013325	7014446	TE03673	0.0117
HiC_scaffold_51	7014680	7015799	TE03683	0.0099
HiC_scaffold_51	7016033	7016091	TE03686	0
HiC_scaffold_51	7022087	7023421	TE12829	0.0254
HiC_scaffold_51	7023536	7024657	TE03696	0.0117
HiC_scaffold_51	7024771	7025890	TE12847	0.0121
HiC_scaffold_51	7026398	7026456	TE03710	0
HiC_scaffold_51	7030457	7031774	TE03711	0.027
HiC_scaffold_51	7032693	7034199	TE12868	0.0162
HiC_scaffold_51	7034313	7035432	TE12876	0.005
HiC_scaffold_51	7036488	7036546	TE12885	0
HiC_scaffold_51	7040544	7041867	TE03744	0.0283
HiC_scaffold_51	7041983	7043100	TE03753	0.0072
HiC_scaffold_51	7043471	7044592	TE03764	0.009
HiC_scaffold_51	7133062	7134570	TE12914	0.0111
HiC_scaffold_51	7135113	7136619	TE12925	0.0101
HiC_scaffold_51	7137316	7138470	TE12938	0.0091
HiC_scaffold_51	7138704	7140209	TE12947	0.0101
HiC_scaffold_51	7140614	7141752	TE03816	0.0054
HiC_scaffold_51	7141866	7142994	TE03825	0.0035
HiC_scaffold_51	7143097	7144216	TE03834	0.0036
HiC_scaffold_51	7145425	7146545	TE12993	0.004
HiC_scaffold_51	7146795	7147916	TE13003	0.004
HiC_scaffold_51	7148030	7149151	TE13012	0.007
HiC_scaffold_51	7149539	7150660	TE03881	0.0062
HiC_scaffold_51	7152006	7153160	TE03899	0.0209
HiC_scaffold_51	7154074	7155193	TE03912	0.0036
HiC_scaffold_51	7155307	7156426	TE03921	0.0036
HiC_scaffold_51	7156540	7157659	TE03930	0.0036
HiC_scaffold_51	7157773	7158892	TE03939	0.0036
HiC_scaffold_51	7160102	7161223	TE03956	0.0045
HiC_scaffold_51	7245121	7246351	TE03976	0.0173
HiC_scaffold_51	7247013	7248139	TE03989	0.0081
HiC_scaffold_51	7249075	7250197	TE04004	0.0126
HiC_scaffold_51	7251134	7251316	TE04013	0.011
HiC_scaffold_51	7299339	7300458	TE04015	0.008
HiC_scaffold_51	7300572	7301691	TE04024	0.0045
HiC_scaffold_51	7301805	7302924	TE13175	0.005
HiC_scaffold_51	7303723	7304844	TE13189	0.006
HiC_scaffold_51	7305504	7306003	TE13198	0.002
HiC_scaffold_51	7317212	7318332	TE13200	0.0223
HiC_scaffold_51	7318446	7319565	TE04067	0.0062
HiC_scaffold_51	7319679	7320798	TE04076	0.0062
HiC_scaffold_51	7320912	7322031	TE13227	0.004
HiC_scaffold_51	7340859	7341981	TE04096	0.008
HiC_scaffold_51	7342095	7343214	TE04105	0.009
HiC_scaffold_51	7343328	7344447	TE13256	0.008
HiC_scaffold_51	7345743	7346862	TE04132	0.009
HiC_scaffold_51	7346976	7348095	TE13283	0.0121
HiC_scaffold_51	7363692	7364811	TE04147	0.0099
HiC_scaffold_51	7365062	7366181	TE13299	0.0101
HiC_scaffold_51	7366514	7366604	TE13303	0
HiC_scaffold_51	7427309	7428429	TE13305	0.007
HiC_scaffold_51	7428543	7429663	TE04172	0.0099
HiC_scaffold_51	7429777	7430896	TE04181	0.0154
HiC_scaffold_51	7431010	7432129	TE13332	0.0101
HiC_scaffold_51	7433338	7434460	TE04207	0.0027
HiC_scaffold_51	7434574	7435693	TE04216	0.0045
HiC_scaffold_51	7435807	7436926	TE13367	0.005
HiC_scaffold_51	7438547	7439670	TE13387	0.007
HiC_scaffold_51	7439784	7440903	TE04254	0.0036
HiC_scaffold_51	7441702	7442823	TE13410	0.005
HiC_scaffold_52	233	1352	TE04272	0.0036
HiC_scaffold_52	1466	2585	TE13423	0.004
HiC_scaffold_52	3655	4776	TE04297	0.0062
HiC_scaffold_52	4890	6009	TE13448	0.005
HiC_scaffold_52	6123	7242	TE13457	0.004
HiC_scaffold_52	7493	8613	TE04325	0.0036
HiC_scaffold_52	8727	9846	TE13476	0.004
HiC_scaffold_52	10644	11784	TE13490	0.004
HiC_scaffold_52	12035	13161	TE04358	0.0035
HiC_scaffold_52	14354	15865	TE13513	0.0162
HiC_scaffold_52	16115	17234	TE04379	0.0036
HiC_scaffold_52	17742	18927	TE13529	0.0192
HiC_scaffold_52	39663	40954	TE13539	0.0213
HiC_scaffold_52	41068	42189	TE13548	0.0192
HiC_scaffold_52	42437	43555	TE04416	0.0135
HiC_scaffold_52	44079	45197	TE13570	0.0121
HiC_scaffold_52	46816	47936	TE04448	0.0154
HiC_scaffold_52	59304	60459	TE04451	0.0293
HiC_scaffold_52	60573	61692	TE04460	0.0054
HiC_scaffold_52	61806	62925	TE04469	0.0027
HiC_scaffold_52	63039	64158	TE13620	0.004
HiC_scaffold_52	64407	65526	TE13630	0.006
HiC_scaffold_52	65640	66759	TE04497	0.0099
HiC_scaffold_52	66873	67992	TE13648	0.005
HiC_scaffold_52	68106	69225	TE13657	0.004
HiC_scaffold_52	69339	70458	TE04524	0.008
HiC_scaffold_52	75316	76438	TE04540	0.0036
HiC_scaffold_52	76552	77671	TE13691	0.004
HiC_scaffold_52	77785	78904	TE04558	0.0054
HiC_scaffold_52	79018	80137	TE13709	0.0121
HiC_scaffold_52	80251	81371	TE13718	0.0141
HiC_scaffold_52	81485	82605	TE13727	0.008
HiC_scaffold_52	94124	95244	TE13731	0.0101
HiC_scaffold_52	95358	96478	TE04598	0.0117
HiC_scaffold_52	97671	99135	TE13752	0.0131
HiC_scaffold_52	99523	100645	TE13763	0.0192
HiC_scaffold_52	101712	102836	TE04637	0.0071
HiC_scaffold_52	102950	104069	TE04646	0.0036
HiC_scaffold_52	104183	105302	TE04655	0.0036
HiC_scaffold_52	105416	106535	TE04664	0.0036
HiC_scaffold_52	106649	107768	TE04673	0.0036
HiC_scaffold_52	108156	109291	TE13826	0.005
HiC_scaffold_52	109405	110524	TE04693	0.0045
HiC_scaffold_52	111186	112318	TE04706	0.0045
HiC_scaffold_52	114076	115199	TE13869	0.004
HiC_scaffold_52	115313	116432	TE13878	0.005
HiC_scaffold_52	116546	117665	TE13887	0.005
HiC_scaffold_52	117779	118898	TE13896	0.007
HiC_scaffold_52	119406	120685	TE13903	0.0121
HiC_scaffold_52	128158	129255	TE13905	0.0141
HiC_scaffold_52	154817	155939	TE13910	0.0162
HiC_scaffold_52	156864	157985	TE13925	0.0111
HiC_scaffold_52	158082	159202	TE04792	0.008
HiC_scaffold_52	159316	160435	TE04801	0.008
HiC_scaffold_52	160549	161668	TE13952	0.006
HiC_scaffold_52	161782	162900	TE13961	0.006
HiC_scaffold_52	163713	164835	TE13969	0.0091
HiC_scaffold_52	165896	167022	TE04843	0.0072
HiC_scaffold_52	167136	168255	TE13994	0.004
HiC_scaffold_52	168369	169488	TE04861	0.0036
HiC_scaffold_52	169602	170721	TE14012	0.004
HiC_scaffold_52	170835	171954	TE04879	0.0036
HiC_scaffold_52	173164	174288	TE14038	0.004
HiC_scaffold_52	174402	175522	TE14047	0.005
HiC_scaffold_52	175636	176755	TE04914	0.0062
HiC_scaffold_52	176869	177988	TE14065	0.005
HiC_scaffold_52	178595	178688	TE04929	0
HiC_scaffold_52	182095	183581	TE04931	0.0145
HiC_scaffold_52	183701	184835	TE14082	0.0131
HiC_scaffold_52	185899	187018	TE04956	0.0045
HiC_scaffold_52	188091	189211	TE04972	0.0062
HiC_scaffold_52	190007	191127	TE14128	0.004
HiC_scaffold_52	191241	192360	TE04995	0.0045
HiC_scaffold_52	192474	193593	TE14146	0.004
HiC_scaffold_52	193707	194826	TE05013	0.0054
HiC_scaffold_52	194940	196059	TE14164	0.006
HiC_scaffold_52	196858	197978	TE05036	0.0054
HiC_scaffold_52	198914	200037	TE14193	0.004
HiC_scaffold_52	200151	201270	TE14202	0.007
HiC_scaffold_52	201384	202503	TE05069	0.0054
HiC_scaffold_52	202617	203736	TE14220	0.008
HiC_scaffold_52	204164	205289	TE05083	0.01
HiC_scaffold_52	205728	206857	TE14231	0.0131
HiC_scaffold_52	207519	208643	TE05102	0.008
HiC_scaffold_52	208757	209881	TE14253	0.0121
HiC_scaffold_52	219938	221062	TE05117	0.008
HiC_scaffold_52	221176	222300	TE05126	0.0118
HiC_scaffold_52	228745	229865	TE14271	0.0131
HiC_scaffold_52	229979	231098	TE14280	0.007
HiC_scaffold_52	232034	233154	TE14295	0.005
HiC_scaffold_52	233268	234387	TE05162	0.0062
HiC_scaffold_52	234501	235620	TE05171	0.0045
HiC_scaffold_52	235734	236853	TE14322	0.004
HiC_scaffold_52	237104	237893	TE05188	0.0115
HiC_scaffold_52	242829	243948	TE05191	0.0062
HiC_scaffold_52	244062	245181	TE14342	0.008
HiC_scaffold_52	245295	246414	TE05209	0.009
HiC_scaffold_52	259450	260569	TE14355	0.0101
HiC_scaffold_52	260683	261786	TE05222	0.0082
HiC_scaffold_52	289989	291108	TE05224	0.0099
HiC_scaffold_52	291631	292754	TE14378	0.0091
HiC_scaffold_52	292868	293987	TE05245	0.0099
HiC_scaffold_52	294101	295220	TE05254	0.0054
HiC_scaffold_52	295334	296453	TE14405	0.005
HiC_scaffold_52	296567	297686	TE14414	0.004
HiC_scaffold_52	298485	299605	TE14428	0.005
HiC_scaffold_52	300404	301528	TE05300	0.0118
HiC_scaffold_52	302056	302745	TE05302	0.045
HiC_scaffold_52	309045	310164	TE14446	0.0131
HiC_scaffold_52	310278	311397	TE14455	0.007
HiC_scaffold_52	312179	312237	TE05320	0
HiC_scaffold_52	316243	317574	TE14463	0.0223
HiC_scaffold_52	317688	318807	TE05330	0.0036
HiC_scaffold_52	319178	319236	TE14476	0
HiC_scaffold_52	322687	323147	TE14477	0.0223
HiC_scaffold_52	336474	337593	TE05337	0.0045
HiC_scaffold_52	338109	339228	TE14491	0.008
HiC_scaffold_52	339593	340713	TE05360	0.008
HiC_scaffold_52	340827	341946	TE05369	0.0099
HiC_scaffold_52	350474	351036	TE05376	0.0126
HiC_scaffold_52	360627	362086	TE14521	0.0192
HiC_scaffold_52	362747	363866	TE05392	0.0099
HiC_scaffold_52	368238	369723	TE05399	0.0191
HiC_scaffold_52	369837	370956	TE14550	0.005
HiC_scaffold_52	371070	372189	TE14559	0.0091
HiC_scaffold_52	373808	374929	TE14577	0.007
HiC_scaffold_52	375043	376162	TE05444	0.0036
HiC_scaffold_52	378331	379453	TE05468	0.0053
HiC_scaffold_52	381075	382200	TE14630	0.005
HiC_scaffold_52	382314	383802	TE14638	0.0162
HiC_scaffold_52	383899	385018	TE14643	0.005
HiC_scaffold_52	385954	387074	TE14658	0.005
HiC_scaffold_52	387462	387954	TE05523	0.002
HiC_scaffold_52	388381	389807	TE14666	0.0369
HiC_scaffold_52	389922	391047	TE14675	0.0172
HiC_scaffold_52	399369	400490	TE05536	0.0171
HiC_scaffold_52	408913	409935	TE05540	0.0212
HiC_scaffold_52	413992	415229	TE05542	0.0065
HiC_scaffold_52	422940	424062	TE14695	0.005
HiC_scaffold_52	424176	425295	TE14704	0.006
HiC_scaffold_52	427912	429431	TE05569	0.0136
HiC_scaffold_52	430331	431450	TE14726	0.005
HiC_scaffold_52	431564	432683	TE14735	0.008
HiC_scaffold_52	432797	433916	TE14744	0.005
HiC_scaffold_52	434030	435149	TE05611	0.0062
HiC_scaffold_52	435263	436382	TE14762	0.006
HiC_scaffold_52	443925	445383	TE14770	0.008
HiC_scaffold_52	445497	446616	TE05637	0.0027
HiC_scaffold_52	446730	447849	TE14788	0.006
HiC_scaffold_52	448648	449768	TE14802	0.0131
HiC_scaffold_52	457393	458521	TE05663	0.0191
HiC_scaffold_52	466419	467535	TE14808	0.007
HiC_scaffold_52	468464	469584	TE14823	0.0111
HiC_scaffold_52	469698	470819	TE14832	0.0152
HiC_scaffold_52	485527	486646	TE14838	0.007
HiC_scaffold_52	487308	488432	TE05709	0.0144
HiC_scaffold_52	488546	489667	TE14860	0.0141
HiC_scaffold_52	491097	492211	TE14862	0.0172
HiC_scaffold_52	507005	508127	TE14869	0.005
HiC_scaffold_52	508241	509361	TE14878	0.005
HiC_scaffold_52	509475	510594	TE05745	0.0027
HiC_scaffold_52	510708	511827	TE14896	0.005
HiC_scaffold_52	511941	513060	TE05763	0.0071
HiC_scaffold_52	513174	514293	TE05772	0.0071
HiC_scaffold_52	514666	515785	TE14925	0.005
HiC_scaffold_52	515899	517018	TE14934	0.0121
HiC_scaffold_52	517132	518251	TE05801	0.0117
HiC_scaffold_52	518365	519484	TE14952	0.008
HiC_scaffold_52	524296	525423	TE14966	0.008
HiC_scaffold_52	570615	571734	TE14971	0.005
HiC_scaffold_52	571848	572967	TE05838	0.0036
HiC_scaffold_52	573081	574200	TE14989	0.008
HiC_scaffold_52	577057	578307	TE15018	0.0223
HiC_scaffold_52	579426	580621	TE15034	0.0379
HiC_scaffold_52	580737	581886	TE05901	0.0144
HiC_scaffold_52	582001	583130	TE15052	0.007
HiC_scaffold_52	583245	584367	TE15061	0.005
HiC_scaffold_52	584481	585601	TE15070	0.0152
HiC_scaffold_52	585715	586834	TE15079	0.0121
HiC_scaffold_52	587221	588340	TE05948	0.0117
HiC_scaffold_52	588454	589573	TE15099	0.008
HiC_scaffold_52	589824	590466	TE15106	0.008
HiC_scaffold_52	606753	607878	TE05967	0.0071
HiC_scaffold_52	607992	609099	TE05976	0.0389
HiC_scaffold_52	612426	613545	TE15121	0.006
HiC_scaffold_52	614755	615876	TE15138	0.0091
HiC_scaffold_52	615990	617109	TE15147	0.0192
HiC_scaffold_52	657186	658310	TE06014	0.0118
HiC_scaffold_52	668635	669759	TE06022	0.0062
HiC_scaffold_52	669873	670997	TE15173	0.005
HiC_scaffold_52	671111	672230	TE15182	0.004
HiC_scaffold_52	672344	673463	TE06049	0.0071
HiC_scaffold_52	673577	674696	TE15200	0.005
HiC_scaffold_52	674947	676069	TE15210	0.004
HiC_scaffold_52	676183	677304	TE15219	0.004
HiC_scaffold_52	677418	678537	TE15228	0.004
HiC_scaffold_52	678651	679770	TE15237	0.005
HiC_scaffold_52	679884	681003	TE06104	0.0036
HiC_scaffold_52	682350	683472	TE06122	0.0045
HiC_scaffold_52	683860	684982	TE06133	0.0071
HiC_scaffold_52	1113140	1114262	TE06138	0.0108
HiC_scaffold_52	1115333	1116454	TE15296	0.005
HiC_scaffold_52	1124782	1125161	TE15302	0.005
HiC_scaffold_52	1133691	1134810	TE06169	0.0071
HiC_scaffold_52	1136962	1138087	TE06193	0.0044
HiC_scaffold_52	1138201	1139320	TE15344	0.003
HiC_scaffold_52	1139434	1140553	TE15353	0.006
HiC_scaffold_52	1140667	1141786	TE15362	0.005
HiC_scaffold_52	1141900	1143019	TE06229	0.0045
HiC_scaffold_52	1144776	1145898	TE06250	0.0099
HiC_scaffold_52	1153751	1154127	TE06252	0.0053
HiC_scaffold_52	1161794	1161920	TE06253	0
HiC_scaffold_52	3748863	3750006	TE06254	0.0164
HiC_scaffold_52	3750120	3751245	TE06263	0.008
HiC_scaffold_52	3751906	3753027	TE15418	0.0101
HiC_scaffold_52	3753141	3754260	TE06285	0.0062
HiC_scaffold_52	3754374	3755493	TE06294	0.0062
HiC_scaffold_52	3755607	3756726	TE15445	0.003
HiC_scaffold_52	3756977	3757774	TE15453	0.0091
HiC_scaffold_52	3764421	3765540	TE15455	0.006
HiC_scaffold_52	3770467	3771936	TE06322	0.0182
HiC_scaffold_52	3775423	3776542	TE06325	0.0135
HiC_scaffold_52	3776793	3777947	TE15477	0.0131
HiC_scaffold_52	3778181	3779554	TE15483	0.0254
HiC_scaffold_52	3783019	3784138	TE15485	0.0131
HiC_scaffold_52	3784389	3785543	TE15495	0.0131
HiC_scaffold_52	3785777	3787099	TE06359	0.0278
HiC_scaffold_52	3787434	3788919	TE06361	0.0234
HiC_scaffold_52	3789547	3790666	TE15516	0.0111
HiC_scaffold_52	3790780	3791899	TE15525	0.0162
HiC_scaffold_52	3792013	3793132	TE06392	0.0154
HiC_scaffold_52	3793246	3794365	TE06401	0.0135
HiC_scaffold_52	3795010	3796530	TE06413	0.0109
HiC_scaffold_52	3796781	3797578	TE15563	0.008
HiC_scaffold_52	3804170	3805272	TE06423	0.0092
HiC_scaffold_52	3812005	3813124	TE06426	0.0054
HiC_scaffold_52	3813238	3814357	TE15577	0.007
HiC_scaffold_52	3814599	3815718	TE06445	0.0071
HiC_scaffold_52	3819773	3820725	TE06447	0.0159
HiC_scaffold_52	3821036	3822041	TE06448	0.0133
HiC_scaffold_52	3825496	3826615	TE06450	0.0154
HiC_scaffold_52	3826866	3828020	TE06460	0.0126
HiC_scaffold_52	3829014	3830490	TE15609	0.0265
HiC_scaffold_52	3830517	3831636	TE06469	0.0126
HiC_scaffold_52	3832426	3833545	TE06483	0.0071
HiC_scaffold_52	3834335	3835454	TE06497	0.0045
HiC_scaffold_52	3835568	3836687	TE06506	0.0045
HiC_scaffold_52	3836801	3837920	TE06515	0.0062
HiC_scaffold_52	3838445	3839642	TE06527	0.0247
HiC_scaffold_52	3839726	3840845	TE06529	0.0144
HiC_scaffold_52	3845091	3846563	TE15675	0.0172
HiC_scaffold_52	3846677	3847796	TE06541	0.0154
HiC_scaffold_52	3847910	3849029	TE15692	0.0111
HiC_scaffold_52	3849811	3850016	TE06558	0.0147
HiC_scaffold_52	3860193	3861315	TE15712	0.008
HiC_scaffold_52	3861564	3862722	TE06580	0.0144
HiC_scaffold_52	3863367	3864500	TE06593	0.0154
HiC_scaffold_52	3864614	3865733	TE06602	0.0045
HiC_scaffold_52	3865847	3866966	TE15753	0.004
HiC_scaffold_52	3867080	3868199	TE06620	0.0045
HiC_scaffold_52	3868313	3869432	TE06629	0.0045
HiC_scaffold_52	3869546	3870665	TE06638	0.0099
HiC_scaffold_52	3884329	3885452	TE15787	0.004
HiC_scaffold_52	3885565	3886687	TE06654	0.0062
HiC_scaffold_52	3888722	3889858	TE06677	0.0063
HiC_scaffold_52	3889971	3891090	TE06686	0.0027
HiC_scaffold_52	3891204	3892323	TE06695	0.0036
HiC_scaffold_52	3892437	3893556	TE06704	0.0045
HiC_scaffold_52	3893670	3894789	TE15855	0.004
HiC_scaffold_52	3902534	3903653	TE06719	0.0126
HiC_scaffold_53	505844	506963	TE15868	0.004
HiC_scaffold_53	507077	508196	TE06735	0.0036
HiC_scaffold_53	508310	509436	TE06744	0.0044
HiC_scaffold_53	509550	510670	TE06753	0.0036
HiC_scaffold_53	512096	513601	TE15912	0.0203
HiC_scaffold_53	514126	515247	TE06782	0.0045
HiC_scaffold_53	515361	516480	TE06791	0.0054
HiC_scaffold_53	517142	518262	TE06804	0.0027
HiC_scaffold_53	518787	519909	TE15958	0.005
HiC_scaffold_53	521254	522376	TE15976	0.005
HiC_scaffold_53	522762	523882	TE06845	0.008
HiC_scaffold_53	523996	525115	TE06854	0.0054
HiC_scaffold_53	525229	526348	TE06863	0.0027
HiC_scaffold_53	526462	527581	TE06872	0.0036
HiC_scaffold_53	527695	528814	TE16023	0.003
HiC_scaffold_53	528928	530047	TE06890	0.0054
HiC_scaffold_53	530161	531280	TE16041	0.005
HiC_scaffold_53	532547	533667	TE06910	0.0099
HiC_scaffold_53	535115	536234	TE06929	0.0071
HiC_scaffold_53	536348	537467	TE06938	0.009
HiC_scaffold_53	553259	554378	TE16086	0.0131
HiC_scaffold_53	554492	555289	TE16093	0.0141
HiC_scaffold_53	562549	563668	TE06953	0.0071
HiC_scaffold_53	564330	565450	TE06966	0.0062
HiC_scaffold_53	566795	567917	TE16126	0.0141
HiC_scaffold_53	569353	570223	TE16128	0.0152
HiC_scaffold_53	570230	571235	TE06988	0.011
HiC_scaffold_53	574216	575334	TE06990	0.0108
HiC_scaffold_53	575592	576557	TE06998	0.0137
HiC_scaffold_53	607546	608219	TE06999	0.0059
HiC_scaffold_53	610040	611159	TE16143	0.0101
HiC_scaffold_53	611273	612392	TE16152	0.0101
HiC_scaffold_53	614682	615803	TE16177	0.0162
HiC_scaffold_53	617646	618849	TE16182	0.0141
HiC_scaffold_53	619922	621043	TE16198	0.0101
HiC_scaffold_53	622875	624072	TE16203	0.0152
HiC_scaffold_53	624717	625836	TE16216	0.0091
HiC_scaffold_53	626224	627344	TE16227	0.007
HiC_scaffold_53	627458	628577	TE07094	0.0071
HiC_scaffold_53	628691	629339	TE16242	0.005
HiC_scaffold_53	630069	631192	TE07105	0.0044
HiC_scaffold_53	631306	632425	TE07114	0.0054
HiC_scaffold_53	632539	633658	TE16265	0.005
HiC_scaffold_53	633908	635027	TE16275	0.003
HiC_scaffold_53	635685	636804	TE07146	0.0054
HiC_scaffold_53	636918	638037	TE07155	0.0045
HiC_scaffold_53	638151	639270	TE16306	0.006
HiC_scaffold_53	639384	640503	TE16315	0.004
HiC_scaffold_53	643018	644139	TE07183	0.0144
HiC_scaffold_53	644253	645372	TE16334	0.0101
HiC_scaffold_53	645486	646593	TE16343	0.0141
HiC_scaffold_53	650251	650924	TE16348	0.006
HiC_scaffold_53	684290	684481	TE07207	0.0265
HiC_scaffold_53	684648	685766	TE16352	0.0111
HiC_scaffold_53	685880	686999	TE07219	0.0062
HiC_scaffold_53	687113	688598	TE07228	0.0234
HiC_scaffold_53	689653	690772	TE07240	0.0154
HiC_scaffold_53	699226	699574	TE07244	0.0086
HiC_scaffold_53	700887	701998	TE07246	0.0118
HiC_scaffold_53	702386	703009	TE07254	0.0097
HiC_scaffold_53	711783	712907	TE16405	0.0182
HiC_scaffold_53	713965	714023	TE16414	0
HiC_scaffold_53	722666	723999	TE07273	0.0257
HiC_scaffold_53	724113	725232	TE07282	0.009
HiC_scaffold_53	725877	725935	TE07288	0
HiC_scaffold_53	729944	731275	TE07289	0.0233
HiC_scaffold_53	731372	731736	TE07293	0.0055
HiC_scaffold_53	737385	738505	TE07310	0.0062
HiC_scaffold_53	738619	739738	TE07319	0.0054
HiC_scaffold_53	739852	740971	TE07328	0.0054
HiC_scaffold_53	741894	743013	TE07343	0.0135
HiC_scaffold_53	743110	744515	TE07347	0.018
HiC_scaffold_53	748228	748360	TE07348	0.0075
HiC_scaffold_53	751654	752189	TE07349	0
HiC_scaffold_53	765294	765764	TE16492	0.0192
HiC_scaffold_53	771575	772698	TE07352	0.0134
HiC_scaffold_53	774539	775027	TE16499	0.0213
HiC_scaffold_53	775650	776151	TE16500	0.0306
HiC_scaffold_53	776304	777429	TE16503	0.0121
HiC_scaffold_53	777680	778322	TE16510	0.0111
HiC_scaffold_53	796396	797515	TE07370	0.0108
HiC_scaffold_53	802696	803815	TE16515	0.0091
HiC_scaffold_53	847642	848761	TE07377	0.0108
HiC_scaffold_53	848875	849994	TE07386	0.0071
HiC_scaffold_53	850108	851227	TE07395	0.0071
HiC_scaffold_53	851339	852458	TE07404	0.0108
HiC_scaffold_53	852707	853826	TE07414	0.0099
HiC_scaffold_53	854887	856006	TE07430	0.008
HiC_scaffold_53	856120	857239	TE16581	0.004
HiC_scaffold_53	857353	858472	TE16590	0.005
HiC_scaffold_53	858586	859705	TE07457	0.0036
HiC_scaffold_53	859819	860938	TE16608	0.0091
HiC_scaffold_53	922971	924470	TE16618	0.0182
HiC_scaffold_53	925486	926766	TE16622	0.0285
HiC_scaffold_53	928223	929646	TE16636	0.0244
HiC_scaffold_53	937730	938849	TE07498	0.0062
HiC_scaffold_53	939374	940519	TE16652	0.007
HiC_scaffold_53	941390	942492	TE07518	0.0119
HiC_scaffold_53	947923	949094	TE07521	0.0063
HiC_scaffold_53	949208	950327	TE07530	0.0036
HiC_scaffold_53	950441	951560	TE07539	0.0045
HiC_scaffold_53	951674	952793	TE07548	0.0036
HiC_scaffold_53	954003	955123	TE07565	0.0071
HiC_scaffold_53	955225	956349	TE16716	0.0101
HiC_scaffold_53	957283	958402	TE07589	0.0117
HiC_scaffold_53	958784	959587	TE16740	0.0141
HiC_scaffold_53	965499	965545	TE16741	0.0443
HiC_scaffold_53	966848	967962	TE16742	0.0182
HiC_scaffold_53	989070	990192	TE07605	0.0126
HiC_scaffold_53	998591	999864	TE07672	0.027
HiC_scaffold_53	1000127	1001329	TE07682	0.0332
HiC_scaffold_53	1001507	1001580	TE07684	0.1003
HiC_scaffold_53	1001763	1002428	TE07685	0.0325
HiC_scaffold_53	1008540	1008575	TE07686	0
HiC_scaffold_53	1013648	1014770	TE07688	0.0117
HiC_scaffold_53	1015295	1016417	TE07700	0.0117
HiC_scaffold_53	1196772	1197892	TE07705	0.0135
HiC_scaffold_53	1199313	1200432	TE16854	0.005
HiC_scaffold_53	1200546	1201665	TE16863	0.004
HiC_scaffold_53	1201779	1202898	TE07730	0.0027
HiC_scaffold_53	1203687	1204806	TE16885	0.005
HiC_scaffold_53	1205057	1206206	TE07753	0.0053
HiC_scaffold_53	1206421	1207540	TE07757	0.0054
HiC_scaffold_53	1208613	1209737	TE16915	0.004
HiC_scaffold_53	1209987	1211106	TE07783	0.0062
HiC_scaffold_53	1211220	1212339	TE07792	0.0054
HiC_scaffold_53	1212453	1213572	TE07801	0.0036
HiC_scaffold_53	1213823	1215308	TE07811	0.0178
HiC_scaffold_53	1225568	1225828	TE16955	0.008
HiC_scaffold_53	1225835	1225861	TE16956	0.0379
HiC_scaffold_53	1232136	1232257	TE07815	0.0441
HiC_scaffold_53	1233607	1233787	TE07816	0.0168
HiC_scaffold_53	1234376	1235863	TE07818	0.0219
HiC_scaffold_53	1235977	1237109	TE16969	0.0111
HiC_scaffold_53	1237207	1238345	TE16978	0.0152
HiC_scaffold_53	1238459	1239581	TE07845	0.0135
HiC_scaffold_53	1239695	1240769	TE16995	0.008
HiC_scaffold_53	1251272	1252432	TE07857	0.0209
HiC_scaffold_53	1252546	1253666	TE17008	0.008
HiC_scaffold_53	1270885	1272009	TE07874	0.0144
HiC_scaffold_53	1272260	1273380	TE17026	0.0131
HiC_scaffold_53	1323277	1324395	TE17030	0.0131
HiC_scaffold_53	1324645	1325764	TE07898	0.0062
HiC_scaffold_53	1325878	1326997	TE07907	0.008
HiC_scaffold_53	1327659	1328779	TE17062	0.005
HiC_scaffold_53	1329163	1330283	TE07931	0.0117
HiC_scaffold_53	1330807	1331936	TE07943	0.008
HiC_scaffold_53	1332180	1333302	TE07953	0.009
HiC_scaffold_53	1333416	1334538	TE17104	0.006
HiC_scaffold_53	1334652	1335771	TE07971	0.0054
HiC_scaffold_53	1335885	1337004	TE17122	0.005
HiC_scaffold_53	1337118	1338237	TE07989	0.0045
HiC_scaffold_53	1339447	1340567	TE17148	0.003
HiC_scaffold_53	1340818	1342303	TE17158	0.0223
HiC_scaffold_53	1342400	1343519	TE08021	0.0099
HiC_scaffold_53	1375540	1376128	TE08030	0.0103
HiC_scaffold_53	1401933	1403056	TE08031	0.0018
HiC_scaffold_53	1403170	1404290	TE17182	0.006
HiC_scaffold_53	1404404	1405523	TE17191	0.003
HiC_scaffold_53	1405637	1406756	TE08058	0.0045
HiC_scaffold_53	1406870	1407989	TE08067	0.0054
HiC_scaffold_53	1408103	1409222	TE08076	0.0036
HiC_scaffold_53	1409336	1410456	TE17227	0.007
HiC_scaffold_53	1410570	1411689	TE08094	0.0045
HiC_scaffold_53	1413725	1414949	TE17259	0.0296
HiC_scaffold_53	1415111	1416343	TE17261	0.0265
HiC_scaffold_53	1417012	1418131	TE08132	0.0099
HiC_scaffold_53	1418782	1419901	TE08145	0.0099
HiC_scaffold_53	1420015	1421134	TE17296	0.0101
HiC_scaffold_53	1431113	1432521	TE08165	0.0402
HiC_scaffold_53	1433211	1434434	TE08170	0.0242
HiC_scaffold_53	1436732	1437851	TE17314	0.005
HiC_scaffold_53	1440879	1442383	TE17334	0.0213
HiC_scaffold_53	1442615	1443734	TE08201	0.0036
HiC_scaffold_53	1444944	1446064	TE08218	0.0045
HiC_scaffold_53	1446178	1447297	TE08227	0.0036
HiC_scaffold_53	1447411	1448530	TE08236	0.0045
HiC_scaffold_53	1448644	1449763	TE08245	0.0045
HiC_scaffold_53	1449877	1450996	TE08254	0.0027
HiC_scaffold_53	1451110	1452229	TE08263	0.0054
HiC_scaffold_53	1452343	1453462	TE08272	0.008
HiC_scaffold_53	1466209	1467330	TE08281	0.008
HiC_scaffold_53	1467444	1468563	TE17432	0.006
HiC_scaffold_53	1469074	1470194	TE17444	0.0121
HiC_scaffold_53	1485287	1486406	TE17455	0.005
HiC_scaffold_53	1487595	1488716	TE08330	0.0144
HiC_scaffold_53	1489635	1490754	TE17487	0.0121
HiC_scaffold_53	1573325	1573839	TE17492	0.0101
HiC_scaffold_53	1643674	1644793	TE17494	0.007
HiC_scaffold_53	1644895	1646014	TE17503	0.004
HiC_scaffold_53	1646128	1647247	TE17512	0.004
HiC_scaffold_53	1648183	1649307	TE08385	0.0044
HiC_scaffold_53	1649421	1650540	TE08394	0.0036
HiC_scaffold_53	1651065	1652185	TE17548	0.005
HiC_scaffold_53	1655810	1657020	TE17582	0.0539
HiC_scaffold_53	1657137	1658265	TE08449	0.0053
HiC_scaffold_53	1658379	1659498	TE08458	0.0045
HiC_scaffold_53	1659884	1661003	TE17611	0.004
HiC_scaffold_53	1661648	1661855	TE08476	0.0196
HiC_scaffold_53	1669072	1670167	TE08477	0.0131
HiC_scaffold_53	1674210	1675305	TE08478	0.0131
HiC_scaffold_53	1676457	1677553	TE17621	0.0121
HiC_scaffold_53	1727791	1727950	TE17622	0.0517
HiC_scaffold_53	1879562	1880681	TE17624	0.005
HiC_scaffold_53	1880932	1882052	TE08492	0.0045
HiC_scaffold_53	1882714	1883834	TE17647	0.007
HiC_scaffold_53	1885034	1886156	TE17664	0.008
HiC_scaffold_53	1886270	1887390	TE08531	0.0054
HiC_scaffold_53	1887504	1888623	TE08540	0.0062
HiC_scaffold_53	1889422	1890543	TE08554	0.0144
HiC_scaffold_53	1891936	1892379	TE17698	0.007
HiC_scaffold_53	1903810	1904667	TE08557	0.0106
HiC_scaffold_53	2205287	2206432	TE17701	0.0091
HiC_scaffold_53	2206685	2207822	TE17711	0.006
HiC_scaffold_53	2207936	2209067	TE17720	0.003
HiC_scaffold_53	2209318	2210439	TE17730	0.007
HiC_scaffold_53	2210553	2211672	TE08597	0.0045
HiC_scaffold_53	2211786	2212905	TE17748	0.004
HiC_scaffold_53	2213019	2214138	TE17757	0.004
HiC_scaffold_53	2223760	2224880	TE08623	0.0045
HiC_scaffold_53	2226089	2227208	TE17782	0.005
HiC_scaffold_53	2227322	2228441	TE17791	0.005
HiC_scaffold_53	2228966	2230088	TE08661	0.0045
HiC_scaffold_53	2230887	2231229	TE17812	0.006
HiC_scaffold_53	2267182	2268303	TE08675	0.0045
HiC_scaffold_53	2268417	2269537	TE17826	0.005
HiC_scaffold_53	2270196	2271315	TE08697	0.008
HiC_scaffold_53	2271771	2271860	TE17844	0
HiC_scaffold_53	2273101	2274324	TE17853	0.0327
HiC_scaffold_53	2274445	2275585	TE08720	0.0117
HiC_scaffold_53	2276658	2277784	TE17878	0.0131
HiC_scaffold_53	2279264	2280385	TE08755	0.0144
HiC_scaffold_53	2280499	2281651	TE08763	0.0497
HiC_scaffold_53	2284230	2285766	TE08788	0.0508
HiC_scaffold_53	2286410	2287908	TE08796	0.0177
HiC_scaffold_53	2288004	2289122	TE08800	0.0126
HiC_scaffold_53	2290307	2291760	TE17957	0.0152
HiC_scaffold_53	2292230	2292475	TE17963	0.004
HiC_scaffold_53	2304171	2305290	TE08823	0.0117
HiC_scaffold_53	2305529	2306476	TE17974	0.0091
HiC_scaffold_53	2387683	2388802	TE17978	0.005
HiC_scaffold_53	2388916	2390035	TE08845	0.0062
HiC_scaffold_53	2390149	2391268	TE17996	0.005
HiC_scaffold_53	2391382	2392501	TE18005	0.005
HiC_scaffold_53	2392615	2393734	TE08872	0.0036
HiC_scaffold_53	2393848	2394968	TE18023	0.004
HiC_scaffold_53	2395082	2396201	TE08890	0.0036
HiC_scaffold_53	2396863	2397983	TE18045	0.004
HiC_scaffold_53	2400154	2401277	TE08927	0.0036
HiC_scaffold_53	2403304	2404426	TE18092	0.003
HiC_scaffold_53	2404677	2405800	TE08960	0.0036
HiC_scaffold_53	2406185	2407306	TE08971	0.0036
HiC_scaffold_53	2407420	2408538	TE18122	0.004
HiC_scaffold_53	2414353	2415472	TE18129	0.0141
HiC_scaffold_53	2416681	2418069	TE09004	0.0228
HiC_scaffold_53	2418779	2419899	TE18153	0.0131
HiC_scaffold_53	2420561	2422067	TE18166	0.0213
HiC_scaffold_53	2422170	2423342	TE09028	0.0209
HiC_scaffold_53	2425096	2426216	TE18191	0.007
HiC_scaffold_53	2426330	2427449	TE18200	0.006
HiC_scaffold_53	2427563	2428682	TE18209	0.004
HiC_scaffold_53	2429892	2431012	TE18226	0.004
HiC_scaffold_53	2431126	2432244	TE09093	0.0063
HiC_scaffold_53	2432356	2433475	TE18244	0.005
HiC_scaffold_53	2433589	2434708	TE09111	0.0071
HiC_scaffold_53	2434822	2435941	TE18262	0.004
HiC_scaffold_53	2436603	2438107	TE09133	0.0081
HiC_scaffold_53	2438615	2440113	TE18282	0.0244
HiC_scaffold_53	2448251	2448867	TE18285	0.003
HiC_scaffold_53	2453578	2454822	TE09145	0.0239
HiC_scaffold_53	2480851	2481116	TE09146	0.0038
HiC_scaffold_53	2483444	2484562	TE09151	0.0172
HiC_scaffold_53	2489177	2490296	TE18304	0.0121
HiC_scaffold_53	2491061	2492180	TE18318	0.0101
HiC_scaffold_53	2492414	2493533	TE09186	0.0117
HiC_scaffold_53	2494041	2495143	TE09198	0.0101
HiC_scaffold_53	2495240	2496359	TE09207	0.0099
HiC_scaffold_53	2496963	2498065	TE09212	0.0092
HiC_scaffold_53	2498830	2499949	TE09226	0.008
HiC_scaffold_53	2500714	2501833	TE18382	0.0121
HiC_scaffold_53	2502752	2503878	TE09255	0.0135
HiC_scaffold_56	676696	677829	TE09261	0.0099
HiC_scaffold_56	678901	680020	TE18419	0.005
HiC_scaffold_56	680134	681253	TE18428	0.004
HiC_scaffold_56	681367	682486	TE09295	0.0036
HiC_scaffold_56	682600	683719	TE09304	0.0036
HiC_scaffold_56	683833	684952	TE09313	0.0054
HiC_scaffold_56	686025	687146	TE09329	0.0045
HiC_scaffold_56	687260	688379	TE09338	0.0062
HiC_scaffold_56	689589	690712	TE09355	0.0117
HiC_scaffold_56	690826	691945	TE09365	0.0099
HiC_scaffold_56	692316	693436	TE09376	0.0126
HiC_scaffold_56	694783	695909	TE18536	0.0101
HiC_scaffold_56	851278	852763	TE18544	0.0203
HiC_scaffold_56	853346	854522	TE18550	0.0162
HiC_scaffold_56	854616	855735	TE18552	0.0111
HiC_scaffold_56	856928	858383	TE09422	0.0138
HiC_scaffold_56	858497	859616	TE18573	0.0091
HiC_scaffold_56	859730	860849	TE18582	0.008
HiC_scaffold_56	860963	862082	TE18591	0.006
HiC_scaffold_56	862196	863315	TE09458	0.0054
HiC_scaffold_56	863429	864548	TE18609	0.0091
HiC_scaffold_56	864662	865781	TE09476	0.0062
HiC_scaffold_56	865895	867014	TE09485	0.0045
HiC_scaffold_56	867111	867468	TE09489	0.0028
HiC_scaffold_56	872212	873331	TE09497	0.0135
HiC_scaffold_56	873445	874242	TE09504	0.005
HiC_scaffold_56	878288	879409	TE18649	0.0121
HiC_scaffold_56	880207	881326	TE18663	0.005
HiC_scaffold_56	881440	882559	TE09530	0.0045
HiC_scaffold_56	882673	883792	TE18681	0.007
HiC_scaffold_56	883906	885025	TE09548	0.0027
HiC_scaffold_56	891141	892260	TE09558	0.008
HiC_scaffold_56	892374	893493	TE18709	0.004
HiC_scaffold_56	894698	895817	TE18726	0.004
HiC_scaffold_56	899739	901238	TE09591	0.017
HiC_scaffold_56	901334	902452	TE09595	0.0117
HiC_scaffold_56	902565	903684	TE18746	0.0131
HiC_scaffold_56	926173	927659	TE18761	0.0285
HiC_scaffold_56	941664	942123	TE18763	0.0131
HiC_scaffold_56	1000721	1001843	TE18765	0.007
HiC_scaffold_56	1002505	1003629	TE09636	0.0135
HiC_scaffold_56	1003743	1004862	TE09645	0.0135
HiC_scaffold_56	1006568	1007682	TE09649	0.0173
HiC_scaffold_56	1026821	1027622	TE18793	0.008
HiC_scaffold_56	1083440	1083821	TE09652	0.0026
HiC_scaffold_56	1175921	1177040	TE09654	0.0045
HiC_scaffold_56	1177428	1178550	TE09665	0.0036
HiC_scaffold_56	1178664	1179783	TE18816	0.007
HiC_scaffold_56	1179897	1181016	TE18825	0.005
HiC_scaffold_56	1181711	1182830	TE09687	0.0062
HiC_scaffold_56	1183218	1184675	TE18840	0.005
HiC_scaffold_56	1185230	1186349	TE18842	0.0101
HiC_scaffold_56	1191381	1192500	TE09703	0.009
HiC_scaffold_56	1192888	1194344	TE18856	0.007
HiC_scaffold_56	1194579	1195233	TE18858	0.0152
HiC_scaffold_56	1200811	1202267	TE18865	0.008
HiC_scaffold_56	1202502	1203156	TE18867	0.0141
HiC_scaffold_56	1208018	1209144	TE09727	0.0108
HiC_scaffold_56	1209258	1210377	TE18878	0.008
HiC_scaffold_56	1210491	1211610	TE09745	0.0062
HiC_scaffold_56	1211724	1212843	TE18896	0.007
HiC_scaffold_56	1213916	1215368	TE18912	0.007
HiC_scaffold_56	1215602	1216255	TE18914	0.0141
HiC_scaffold_56	1219290	1219350	TE09773	0.0718
HiC_scaffold_56	1219962	1220362	TE18917	0.1661
HiC_scaffold_56	1220901	1222025	TE09779	0.0154
HiC_scaffold_56	1222139	1223259	TE09788	0.008
HiC_scaffold_56	1228740	1229859	TE18937	0.0121
HiC_scaffold_56	1229973	1231092	TE09804	0.0163
HiC_scaffold_56	1231206	1232325	TE18955	0.0121
HiC_scaffold_56	1232439	1233946	TE18964	0.0141
HiC_scaffold_56	1235002	1236122	TE18975	0.0152
HiC_scaffold_56	1236510	1237979	TE18986	0.0182
HiC_scaffold_56	1243176	1244427	TE18990	0.0192
HiC_scaffold_56	1248806	1250275	TE09853	0.0175
HiC_scaffold_56	1254608	1255845	TE18998	0.007
HiC_scaffold_56	1262667	1263566	TE19001	0.006
HiC_scaffold_56	1271866	1272397	TE09860	0.0056
HiC_scaffold_56	1277225	1278344	TE19005	0.006
HiC_scaffold_56	1278458	1279577	TE19014	0.008
HiC_scaffold_56	1280376	1281499	TE09886	0.0126
HiC_scaffold_56	1296738	1297860	TE09892	0.0126
HiC_scaffold_56	1303009	1304128	TE09897	0.0062
HiC_scaffold_56	1305064	1306186	TE09912	0.0135
HiC_scaffold_56	1306437	1307556	TE19064	0.0121
HiC_scaffold_56	1324157	1325276	TE09926	0.0071
HiC_scaffold_56	1325390	1326509	TE09935	0.0027
HiC_scaffold_56	1326623	1327742	TE19086	0.003
HiC_scaffold_56	1328267	1329403	TE19098	0.005
HiC_scaffold_56	1330065	1331185	TE19111	0.008
HiC_scaffold_56	1332394	1333515	TE09986	0.0045
HiC_scaffold_56	1333629	1334749	TE19137	0.006
HiC_scaffold_56	1334863	1335982	TE10004	0.0036
HiC_scaffold_56	1336781	1337903	TE10018	0.0053
HiC_scaffold_56	1338428	1339549	TE19172	0.005
HiC_scaffold_56	1339663	1340782	TE10039	0.0108
HiC_scaffold_56	1340896	1341998	TE10048	0.0101
HiC_scaffold_56	1346602	1347721	TE19193	0.0121
HiC_scaffold_56	1349596	1350732	TE10073	0.02
HiC_scaffold_56	2668763	2669882	TE10076	0.0027
HiC_scaffold_56	2669996	2671115	TE10085	0.0036
HiC_scaffold_56	2671229	2672348	TE19236	0.004
HiC_scaffold_56	2672462	2673581	TE10103	0.0036
HiC_scaffold_56	2673695	2674814	TE19254	0.004
HiC_scaffold_56	2674928	2676047	TE10121	0.0045
HiC_scaffold_56	2676677	2677825	TE19268	0.0152
HiC_scaffold_56	2678349	2679473	TE19280	0.008
HiC_scaffold_56	2679860	2680979	TE10149	0.0045
HiC_scaffold_56	2681093	2682212	TE10158	0.0054
HiC_scaffold_56	2683148	2684606	TE19315	0.008
HiC_scaffold_56	2689810	2690929	TE10179	0.009
HiC_scaffold_56	2691043	2692162	TE10188	0.008
HiC_scaffold_56	2697394	2698513	TE19338	0.0111
HiC_scaffold_56	2699158	2700277	TE19351	0.0131
HiC_scaffold_56	2700391	2701511	TE19360	0.008
HiC_scaffold_56	2701625	2702744	TE10227	0.009
HiC_scaffold_56	2704364	2705485	TE19389	0.0111
HiC_scaffold_56	2705734	2706856	TE10257	0.0053
HiC_scaffold_56	2706970	2708089	TE19408	0.005
HiC_scaffold_56	2708203	2709322	TE19417	0.007
HiC_scaffold_56	2709436	2710894	TE19426	0.006
HiC_scaffold_56	2715699	2716818	TE10287	0.0099
HiC_scaffold_56	2716932	2718051	TE10296	0.0071
HiC_scaffold_56	2718302	2719251	TE19447	0.005
HiC_scaffold_56	2723710	2724860	TE19449	0.0275
HiC_scaffold_56	2730106	2731225	TE10309	0.0062
HiC_scaffold_56	2731339	2732458	TE19460	0.003
HiC_scaffold_56	2732572	2733691	TE10327	0.0045
HiC_scaffold_56	2735175	2736296	TE10346	0.008
HiC_scaffold_56	2736821	2737944	TE19500	0.004
HiC_scaffold_56	2739017	2740160	TE10373	0.065
HiC_scaffold_56	2740264	2741389	TE19521	0.007
HiC_scaffold_56	2742737	2743951	TE10397	0.0256
HiC_scaffold_56	2744070	2745189	TE10406	0.009
HiC_scaffold_56	2745303	2746422	TE19557	0.005
HiC_scaffold_56	2746536	2747655	TE19566	0.004
HiC_scaffold_56	2747769	2748888	TE19575	0.005
HiC_scaffold_57	60402	61541	TE19579	0.0101
HiC_scaffold_57	61655	62784	TE19588	0.008
HiC_scaffold_57	63309	64796	TE10458	0.0181
HiC_scaffold_57	65167	66306	TE19607	0.0121
HiC_scaffold_57	67379	68531	TE19623	0.0111
HiC_scaffold_57	68645	69784	TE19632	0.0111
HiC_scaffold_57	69898	71037	TE19641	0.0141
HiC_scaffold_57	71562	72692	TE10511	0.0108
HiC_scaffold_57	109986	111105	TE10524	0.0045
HiC_scaffold_57	111219	112338	TE10533	0.0045
HiC_scaffold_57	112862	113983	TE19687	0.004
HiC_scaffold_57	114097	115217	TE10554	0.0036
HiC_scaffold_57	115331	116450	TE19705	0.004
HiC_scaffold_57	116564	117683	TE19714	0.004
HiC_scaffold_57	117797	118916	TE19723	0.004
HiC_scaffold_57	119030	120149	TE19732	0.004
HiC_scaffold_57	120674	121830	TE10602	0.0099
HiC_scaffold_57	121944	123062	TE19753	0.0162
HiC_scaffold_57	124052	125208	TE19762	0.0121
HiC_scaffold_57	125322	126441	TE19771	0.0131
HiC_scaffold_57	127158	128312	TE10636	0.0135
HiC_scaffold_57	128426	129545	TE10645	0.0054
HiC_scaffold_57	129916	129965	TE10649	0.0203
HiC_scaffold_57	131379	132051	TE10650	0.018
HiC_scaffold_57	171060	172184	TE10652	0.0099
HiC_scaffold_57	172298	173422	TE10661	0.008
HiC_scaffold_57	173536	174655	TE19812	0.004
HiC_scaffold_57	174769	175888	TE19821	0.006
HiC_scaffold_57	177098	178221	TE19838	0.006
HiC_scaffold_57	178882	180014	TE10709	0.0035
HiC_scaffold_57	180128	180782	TE10715	0.0124
HiC_scaffold_57	262673	264216	TE19859	0.0141
HiC_scaffold_57	264554	265673	TE19864	0.0101
HiC_scaffold_57	265770	265972	TE19867	0.005
HiC_scaffold_57	534189	535308	TE19869	0.0101
HiC_scaffold_57	535422	536525	TE19878	0.008
HiC_scaffold_57	543941	545056	TE10738	0.0156
HiC_scaffold_57	552266	553386	TE10740	0.0062
HiC_scaffold_57	553637	554967	TE10750	0.0217
HiC_scaffold_57	558707	559826	TE19894	0.006
HiC_scaffold_57	559940	561059	TE19903	0.0091
HiC_scaffold_57	561173	562292	TE10770	0.0036
HiC_scaffold_57	562680	563801	TE19923	0.006
HiC_scaffold_57	564463	565948	TE19936	0.0244
HiC_scaffold_57	566805	567924	TE10798	0.0181
HiC_scaffold_57	574675	576160	TE10804	0.0254
HiC_scaffold_57	576906	578091	TE10807	0.0284
HiC_scaffold_57	578681	578771	TE10809	0.0111
HiC_scaffold_57	596076	596249	TE10810	0
HiC_scaffold_57	602931	604416	TE19957	0.0265
HiC_scaffold_57	605162	606347	TE10818	0.0276
HiC_scaffold_57	606937	607027	TE19962	0.0111
HiC_scaffold_57	614026	614930	TE19963	0.0244
HiC_scaffold_57	618933	620170	TE19964	0.007
HiC_scaffold_57	627053	628174	TE10825	0.0108
HiC_scaffold_57	629384	630505	TE19984	0.0101
HiC_scaffold_57	631013	631195	TE19990	0.0162
HiC_scaffold_62	244183	245305	TE21221	0.005
HiC_scaffold_62	246242	247365	TE20104	0.0044
HiC_scaffold_62	247479	248600	TE21245	0.005
HiC_scaffold_62	249673	250795	TE20129	0.0053
HiC_scaffold_62	250909	252028	TE21270	0.005
HiC_scaffold_62	252142	253261	TE21279	0.006
HiC_scaffold_62	253375	254494	TE20156	0.0045
HiC_scaffold_62	254608	255727	TE21297	0.0091
HiC_scaffold_62	255841	256960	TE20174	0.008
HiC_scaffold_62	257074	258193	TE21315	0.005
HiC_scaffold_62	258307	259409	TE21324	0.0091
HiC_scaffold_62	259605	259698	TE21327	0
HiC_scaffold_64	305098	306217	TE21329	0.0101
HiC_scaffold_64	306330	307450	TE21338	0.008
HiC_scaffold_64	307564	308686	TE21347	0.005
HiC_scaffold_64	309484	310606	TE21361	0.005
HiC_scaffold_64	312643	313765	TE21376	0.005
HiC_scaffold_64	315388	316519	TE20264	0.0045
HiC_scaffold_64	318416	319541	TE21418	0.006
HiC_scaffold_64	319655	320778	TE21427	0.004
HiC_scaffold_64	320892	322015	TE20304	0.0062
HiC_scaffold_64	322129	323248	TE21445	0.005
HiC_scaffold_64	323362	324481	TE20322	0.0036
HiC_scaffold_64	324595	325714	TE20331	0.0036
HiC_scaffold_64	325828	326947	TE21472	0.004
HiC_scaffold_64	327061	328180	TE21481	0.004
HiC_scaffold_64	328294	329413	TE21490	0.004
HiC_scaffold_64	329527	330646	TE21499	0.005
HiC_scaffold_64	330760	331879	TE21508	0.005
HiC_scaffold_64	332130	332629	TE21514	0.0121
HiC_scaffold_64	394336	395458	TE21519	0.005
HiC_scaffold_64	395572	396691	TE20396	0.0045
HiC_scaffold_64	397901	399023	TE20413	0.0045
HiC_scaffold_64	399820	400939	TE21559	0.005
HiC_scaffold_64	401053	402172	TE20436	0.0036
HiC_scaffold_64	402286	403086	TE20443	0.005
HiC_scaffold_64	669472	671074	TE21591	0.0379
HiC_scaffold_64	671175	672299	TE21596	0.0121
HiC_scaffold_64	672413	673532	TE21605	0.005
HiC_scaffold_64	673646	674765	TE21614	0.006
HiC_scaffold_64	675016	676531	TE21624	0.0101
HiC_scaffold_64	676904	678254	TE20498	0.0347
HiC_scaffold_64	721478	722995	TE21644	0.0101
HiC_scaffold_64	724049	725169	TE20528	0.0054
HiC_scaffold_64	725282	726080	TE21667	0.0101
HiC_scaffold_64	728455	729574	TE20537	0.0045
HiC_scaffold_64	729688	730807	TE20546	0.0027
HiC_scaffold_64	730921	732040	TE21687	0.006
HiC_scaffold_64	732154	733273	TE21696	0.005
HiC_scaffold_64	733387	734506	TE20573	0.0054
HiC_scaffold_64	735442	736566	TE20588	0.0036
HiC_scaffold_64	737078	738197	TE21732	0.006
HiC_scaffold_64	738311	739430	TE20609	0.0045
HiC_scaffold_64	739544	740663	TE21750	0.004
HiC_scaffold_64	740777	741896	TE20627	0.0036
HiC_scaffold_64	742693	743813	TE21774	0.005
HiC_scaffold_64	743927	745046	TE20651	0.0045
HiC_scaffold_64	745159	746278	TE21792	0.004
HiC_scaffold_64	746801	747921	TE20672	0.0027
HiC_scaffold_64	748035	749155	TE21813	0.004
HiC_scaffold_64	749269	750388	TE21822	0.004
HiC_scaffold_64	750502	751621	TE21831	0.004
HiC_scaffold_64	751735	752854	TE21840	0.005
HiC_scaffold_64	752913	753004	TE20710	0
HiC_scaffold_64	767633	768756	TE21845	0.004
HiC_scaffold_64	769692	770814	TE20728	0.0062
HiC_scaffold_64	771065	772185	TE20738	0.0036
HiC_scaffold_64	772984	774104	TE20752	0.0036
HiC_scaffold_64	774218	775337	TE21893	0.004
HiC_scaffold_64	775451	776570	TE21902	0.003
HiC_scaffold_64	776684	777803	TE21911	0.005
HiC_scaffold_64	778041	778386	TE20784	0.0058
HiC_scaffold_64	826441	827854	TE21919	0.006
HiC_scaffold_64	828458	829576	TE20789	0.0108
HiC_scaffold_64	829689	830794	TE21930	0.006
HiC_scaffold_64	831240	832359	TE20802	0.0071
HiC_scaffold_64	832473	833753	TE20811	0.0143
HiC_scaffold_64	870748	870790	TE20812	0
HiC_scaffold_64	870794	871136	TE20813	0.0029
HiC_scaffold_64	884306	885586	TE21946	0.0152
HiC_scaffold_64	885820	886814	TE20819	0.0186
HiC_scaffold_64	887757	889201	TE21953	0.0101
HiC_scaffold_64	889572	889626	TE20824	0
HiC_scaffold_64	890215	891628	TE21957	0.008
HiC_scaffold_64	912205	913326	TE21962	0.0111
HiC_scaffold_64	1170332	1171457	TE21974	0.004
HiC_scaffold_64	1171571	1172690	TE21983	0.005
HiC_scaffold_64	1172803	1173922	TE21992	0.005
HiC_scaffold_64	1174858	1176274	TE20875	0.0223
HiC_scaffold_64	1176378	1177496	TE20878	0.0071
HiC_scaffold_64	1177743	1177925	TE22014	0.006
HiC_scaffold_64	1253881	1255003	TE20886	0.0099
HiC_scaffold_74	383925	385131	TE20889	0.0468
HiC_scaffold_74	385684	386894	TE22033	0.0485
HiC_scaffold_74	387158	388346	TE20911	0.0388
HiC_scaffold_74	388460	389584	TE20920	0.0027
HiC_scaffold_74	389698	390822	TE22061	0.005
HiC_scaffold_74	390936	392059	TE20938	0.0036
HiC_scaffold_74	395217	396426	TE22101	0.0369
HiC_scaffold_74	396542	397667	TE20978	0.0135
HiC_scaffold_74	398055	399592	TE22121	0.0141
HiC_scaffold_74	400240	401370	TE21002	0.0081
HiC_scaffold_74	403128	404254	TE22155	0.0101
HiC_scaffold_74	404505	405461	TE21032	0.0147
HiC_scaffold_74	464319	465461	TE22166	0.006
HiC_scaffold_74	470333	471300	TE22168	0.0101
HiC_scaffold_74	508861	509981	TE21038	0.0071
HiC_scaffold_74	510095	511214	TE21047	0.008
HiC_scaffold_74	511739	512860	TE22191	0.006
HiC_scaffold_74	512974	514093	TE21068	0.0036
HiC_scaffold_74	514875	516335	TE22210	0.0131
HiC_scaffold_74	517271	518392	TE22225	0.004
HiC_scaffold_74	519879	521003	TE21112	0.0044
HiC_scaffold_74	521117	522238	TE22253	0.007
chr13A	29582270	29583389	TE00444	0.0091
chr13A	29583503	29584622	TE00453	0.004
chr13A	29584736	29585691	TE00435	0.0127
chr13A	29606392	29607511	TE00463	0.0121
chr15B	5215649	5216775	TE00510	0.0091
chr15B	5218808	5219934	TE00812	0.004
chr15B	5221556	5222681	TE00832	0.004
chr15B	5222795	5223914	TE00841	0.004
chr15B	5224028	5225147	TE00850	0.005
chr15B	5225398	5226518	TE00581	0.0036
chr15B	5226632	5227739	TE00869	0.005
chr15B	5256876	5257703	TE00592	0.0246
chr15B	5261727	5262886	TE00594	0.02
chr15B	5263000	5264124	TE00603	0.0062
chr15B	5264512	5265970	TE00614	0.0215
chr15B	5267216	5268345	TE00902	0.0141
chr15B	5283608	5283922	TE00625	0.0357
chr15B	5290122	5291242	TE00907	0.0121
chr15B	5291356	5292475	TE00916	0.0152
chr15B	5292589	5293708	TE00646	0.0135
chr15B	5301538	5302682	TE00658	0.0217
chr15B	5302790	5303909	TE00667	0.0163
chr15B	5320227	5321346	TE00949	0.0121
chr15B	5321460	5322579	TE00958	0.0141
chr15B	5323241	5324571	TE00971	0.0254
chr15B	5326361	5327482	TE00973	0.0121
chr15B	5328008	5329340	TE00706	0.0258
chr15B	5333361	5334482	TE00708	0.0099
chr15B	5335281	5336616	TE01001	0.0234
chr15B	5341888	5343222	TE00736	0.0257
chr15B	5347244	5348365	TE01017	0.0121
chr15B	5348479	5349600	TE00747	0.008
chr15B	5349714	5350833	TE01035	0.0091
chr15B	5350947	5352066	TE01044	0.007
chr15B	5353275	5354399	TE00782	0.0044
chr18B	14992365	14993502	TE01067	0.0135
chr18B	14993616	14994735	TE01076	0.0108
chr18B	14995945	14997074	TE01241	0.0091
chr18B	14997188	14998307	TE01102	0.0054
chr18B	14998695	14999816	TE01113	0.008
chr18B	14999930	15001049	TE01270	0.004
chr18B	15002122	15003260	TE01138	0.0062
chr18B	15003374	15004493	TE01147	0.0036
chr18B	15005662	15007123	TE01160	0.0237
chr18B	15007905	15009365	TE01318	0.0203
chr18B	15009736	15011198	TE01177	0.0231
chr18B	15011312	15012450	TE01186	0.0045
chr18B	15013232	15014694	TE01344	0.0141
chr18B	15015219	15016340	TE01208	0.0135
chr19B	26548546	26549671	TE01366	0.0125
chr19B	26549785	26550904	TE01375	0.0099
chr19B	26551155	26552115	TE01384	0.0115
chr1A	11691187	11692645	TE00476	0.065
chr1A	11693567	11694976	TE00485	0.0628
chr21A	1222445	1223932	TE01414	0.0226
chr21A	1224046	1225171	TE01444	0.0152
chr21A	1225542	1226726	TE01451	0.0234
chr22B	49835970	49837104	TE01545	0.008
chr22B	49837220	49838344	TE01554	0.0111
chr22B	49838458	49839579	TE01473	0.0053
chr22B	49840652	49841774	TE01579	0.005
chr22B	49842569	49843688	TE01503	0.0036
chr22B	49844213	49845333	TE01515	0.008
chr22B	49872961	49873123	TE01519	0.0061
chr22B	49900357	49901476	TE01521	0.0117
chr22B	49901590	49902708	TE01530	0.0099
chr22B	49902805	49904292	TE01625	0.0213
chr22B	49904937	49905136	TE01632	0.0152
chr23B	2750009	2751136	TE01634	0.0072
chr23B	2751935	2753055	TE01685	0.005
chr23B	2753303	2754422	TE01658	0.008
chr23B	2754536	2755654	TE01704	0.008
chr3B	31800	32916	TE27268	0.0192
chr3B	34623	35750	TE27272	0.0162
chr3B	32923015	32924134	TE26629	0.0099
chr3B	32924248	32925367	TE26638	0.009
chr3B	32925481	32926566	TE27295	0.0091
chr3B	32926715	32926795	TE27298	0.1062
chr3B	32972732	32973852	TE27300	0.006
chr3B	32975045	32976164	TE26669	0.0108
chr3B	32978041	32979160	TE26691	0.0154
chr3B	32980095	32981215	TE27354	0.008
chr3B	33465404	33465917	TE26710	0.0058
chr3B	33468936	33470055	TE26712	0.0117
chr3B	33470306	33471427	TE26722	0.0162
chr3B	33471541	33472660	TE27379	0.0152
chr3B	33473048	33473840	TE26740	0.0089
chr3B	33477541	33478664	TE27395	0.0152
chr3B	33478778	33479897	TE26756	0.008
chr3B	33480011	33481130	TE27413	0.0121
chr3B	33481244	33482363	TE27422	0.008
chr3B	33482477	33483596	TE26783	0.0054
chr3B	33483967	33484324	TE26789	0.0084
chr3B	33490090	33491209	TE26791	0.009
chr3B	33491323	33492442	TE26800	0.0045
chr3B	33493652	33494773	TE26817	0.0117
chr3B	33494887	33496006	TE27474	0.0121
chr3B	33499249	33500368	TE26830	0.0135
chr3B	33500482	33501601	TE27487	0.0162
chr3B	33501715	33502834	TE27496	0.0111
chr3B	33502948	33504067	TE27505	0.006
chr3B	33504181	33505300	TE26866	0.0045
chr3B	33505414	33506533	TE26875	0.0045
chr3B	33508017	33509140	TE26894	0.0108
chr3B	33509254	33510373	TE27551	0.0121
chr3B	33513676	33514795	TE26909	0.009
chr3B	33514909	33516028	TE27566	0.0101
chr3B	33516142	33517261	TE27575	0.0121
chr3B	33517649	33518441	TE26936	0.0076
chr3B	33521457	33522576	TE27586	0.0111
chr3B	33523786	33524909	TE26955	0.0117
chr3B	33525023	33526142	TE26964	0.0117
chr3B	33529372	33530491	TE27616	0.0101
chr3B	33531153	33532274	TE26981	0.0045
chr3B	33532388	33533507	TE26990	0.0054
chr3B	33533621	33534740	TE27647	0.005
chr3B	33536087	33537211	TE27665	0.007
chr3B	33537325	33538444	TE27026	0.0045
chr3B	33538558	33539677	TE27683	0.006
chr3B	33541161	33542324	TE27054	0.0236
chr3B	33546312	33547521	TE27091	0.056
chr3B	33548233	33549400	TE27098	0.0367
chr3B	33550671	33551807	TE27753	0.005
chr3B	33551921	33553046	TE27762	0.0162
chr3B	33553160	33554279	TE27123	0.009
chr3B	33620154	33621273	TE27127	0.0126
chr3B	33623156	33624200	TE27779	0.0131
chr3B	33625885	33627004	TE27133	0.0172
chr3B	33638692	33639811	TE27783	0.0121
chr3B	33701634	33702753	TE27786	0.004
chr3B	33702867	33703986	TE27795	0.005
chr3B	33704100	33705219	TE27156	0.0036
chr3B	33705333	33706452	TE27165	0.0036
chr3B	33706703	33707823	TE27175	0.0036
chr3B	33707937	33709056	TE27184	0.0036
chr3B	33709170	33710289	TE27193	0.0045
chr3B	33710403	33711522	TE27202	0.0045
chr3B	33711636	33712755	TE27859	0.004
chr3B	33712869	33713988	TE27220	0.0036
chr3B	33715198	33716325	TE27237	0.0145
chr3B	33717397	33718519	TE27253	0.0036
chr3B	33719044	33720166	TE27913	0.004
chr4A	35797139	35798263	TE27923	0.0135
chr4A	35799610	35800740	TE28181	0.0121
chr4A	35800848	35801967	TE28190	0.0131
chr4A	35804002	35805539	TE27973	0.0254
chr4A	35806458	35807579	TE28228	0.004
chr4A	35807967	35809099	TE28239	0.003
chr4A	35810993	35812468	TE28261	0.005
chr4A	35812565	35813684	TE28025	0.008
chr4A	35813798	35814917	TE28274	0.005
chr4A	35815031	35816150	TE28283	0.0101
chr4A	35816674	35817793	TE28295	0.004
chr4A	35817907	35819026	TE28304	0.005
chr4A	35819140	35820263	TE28313	0.006
chr4A	35820377	35821496	TE28082	0.0126
chr4A	35821610	35822729	TE28091	0.0062
chr4A	35822843	35823962	TE28100	0.0071
chr4A	35824076	35825194	TE28109	0.0054
chr4A	35826402	35827521	TE28126	0.0054
chr4A	35827635	35828754	TE28375	0.004
chr4A	35830097	35831357	TE28393	0.0192
chr9A	27754875	27755994	TE00210	0.0111
chr9A	27756108	27757227	TE00011	0.0163
chr9A	27757341	27758460	TE00020	0.0144
chr9A	27758574	27759692	TE00029	0.0117
chr9A	27759805	27760924	TE00246	0.0121
chr9A	27761038	27762176	TE00255	0.0121
chr9A	27840281	27841768	TE00049	0.0034
chr9A	27859669	27860788	TE00260	0.0121
chr9A	27860902	27862021	TE00061	0.0099
chr9A	27863231	27864355	TE00078	0.009
chr9A	27864743	27865390	TE00294	0.008
chr9A	27900003	27901122	TE00296	0.0131
chr9A	27901236	27902355	TE00305	0.0182
chr9A	27907518	27908436	TE00099	0.0076
chr9A	27918585	27919704	TE00309	0.007
chr9A	27920516	27921637	TE00312	0.0091
chr9A	27922025	27922357	TE00110	0.0152
chr9A	27927852	27928220	TE00111	0.0081
chr9A	27932820	27933940	TE00113	0.0071
chr9A	27942488	27943607	TE00325	0.0141
chr9A	27943721	27944840	TE00126	0.0135
chr9A	27944954	27946073	TE00343	0.0101
chr9A	27947281	27948405	TE00360	0.0101
chr9A	27949600	27950733	TE00169	0.018
chr9A	27950833	27951956	TE00386	0.0162
chr9A	27952207	27953327	TE00188	0.0099
chr9A	27953441	27954561	TE00197	0.0126
chr9A	27954675	27955794	TE00414	0.0213
