# Supplementary material for: Comparative genome anatomy reveals evolutionary insights into a unique amphitriploid fish
Source: Nat Ecol Evol. 2022 Jul 11;6(9):1354–66. doi: 10.1038/s41559-022-01813-z (PMC9439954; doi:10.1038/s41559-022-01813-z)
Supplement: Source Data Extended Data Fig. 4 — Statistical source data. [file 41559_2022_1813_MOESM11_ESM.xlsx]

## Sheet: ED_Fig_4b
Raw data		Statistical data
Average read depth of SNPs in LOH regions		Average read depth of SNPs in LOH regions	Number	Percent
27.995		20.8333	4	0.00153257
27.4067		22.5	14	0.00536398
36.3331		24.1667	36	0.0137931
24.02		25.8333	36	0.0137931
29.9775		27.5	61	0.0233716
50.43		29.1667	47	0.0180077
63.0225		30.8333	56	0.0214559
21.76		32.5	44	0.0168582
52.2267		34.1667	43	0.0164751
37.47		35.8333	44	0.0168582
23.365		37.5	37	0.0141762
24.23		39.1667	31	0.0118774
34.25		40.8333	34	0.0130268
32.0343		42.5	41	0.0157088
24.585		44.1667	83	0.0318008
42.71		45.8333	167	0.0639847
36.69		47.5	249	0.0954023
46.276		49.1667	369	0.141379
30.145		50.8333	368	0.140996
46.7829		52.5	349	0.133716
37.9075		54.1667	234	0.0896552
28.82		55.8333	136	0.0521073
33.0275		57.5	66	0.0252874
30.51		59.1667	29	0.0111111
31.345		60.8333	20	0.00766284
65.8175		62.5	6	0.00229885
44.1575		64.1667	4	0.00153257
31.07		65.8333	2	0.000766284
27.87		67.5	0	0
52.9363		69.1667	0	0
30.5375
26.6475
27.2625
46.2475
22.845
40.065
36.4925
49.5962
52.9171
27.575
31.8242
38.1977
34.1025
44.1487
51.8075
38.2875
33.665
47.9725
57.2088
29.686
30.97
35.685
28.83
26.752
30.495
51.58
27.5225
48.5637
31.6433
51.6267
54.79
57.7711
57.0275
31.4375
35.53
39.61
32.0975
52.7133
31.5587
27.5225
59.775
34.1089
27.995
61.9357
59.93
25.875
42.9205
54.72
45.132
54.0971
29.6392
43.3275
56.585
22.5641
29.6392
51.605
29.245
31.5967
30.0675
34.81
34.445
57.0375
46.2877
39.8303
47.8327
50.1377
31.56
32.885
35.3511
34.58
46.19
52.15
26.345
38.89
24.26
50.23
49.2544
45.6727
35.1178
51.808
46.055
25.12
38.82
26.32
44.8267
21.6933
45.145
60.5089
33.1825
31.45
36.8689
31.3275
31.695
52.2929
24.7275
36.0475
37.4633
34.4363
46.1692
31.25
24.47
28.24
37.7331
33.24
37.6
30.2
30.08
36.115
55.5943
34.9767
27.225
49.6778
28.6633
37.6
25.23
53.715
29.1325
37.1625
27.045
37.47
29.085
25.8175
54.3075
25.1
26.125
33.2
22.5075
48.8875
33.9745
24.57
46.8033
48.3575
65.145
48.2578
50.0725
24.075
30.115
55.775
29.95
58.49
52.1763
35.2877
38.6787
26.875
31.835
35.855
54.295
50.8756
33.91
26.6978
37.8767
40.7483
37.0767
39.5543
39.832
33.83
37.5913
40.1756
23.91
39.8025
43.2058
31.3987
27.99
31.6543
41.7
27.87
49.5625
37.8083
29.245
31.3508
26.325
39.1527
57.0225
32.54
26.5325
36.0111
49.75
34.645
32.6433
28.345
23.7
23.955
28.13
54.205
29.2563
33.6408
25.88
24.18
23.11
28.2275
27.94
52.2875
25.735
29.5675
31.4542
47.1375
29.9375
26.955
32.921
35.224
23.975
57.9544
34.26
26.315
29.08
54.3492
25.37
27.36
32.56
48.5237
46.495
29.125
32.4113
36.8977
35.398
33.739
30.5633
39.3213
39.3923
24.36
40.66
35.2183
38.6075
26.94
28.3
43.03
51.6425
35.3225
26.3
26.4033
30.08
44.04
24.7075
34.565
21.5
27.365
37.26
25.155
31.9375
24.825
31.04
23.6733
48.2525
39.7042
29.635
21.525
31.76
33.555
32.5
31.2325
36.0675
62.7525
54.2819
51.6311
31.55
31.205
26.9633
36.3825
45.1463
25.37
25.375
29.245
21.12
39.8912
22.025
42.8697
52.3197
39.44
30.2587
31.8
53.5063
63.8683
35.135
38.435
27.85
25.375
58.63
41.1917
36.88
33.0825
30.4375
29.3406
34.3
33.77
43.2153
29.9175
39.0867
26.815
27.8925
55.22
52.5086
36.0057
35.3587
35.788
34.1097
41.9973
36.1592
56.3088
35.1662
27.9767
24.605
50.0425
47.6287
26.525
44.0303
48.0775
52.4775
24.605
41.3612
36.07
40.8621
27.37
30.885
58.4325
23.6075
27.0167
28.0033
33.6583
57.4525
27.3714
52.3343
45.32
26.65
37.57
23.42
52.6887
31.7025
30.7592
27.555
29.2387
27.99
34.2192
38.4125
31.04
33.352
26.42
30.515
44.135
26.19
27.1075
42.6743
41.255
46.5553
48.1123
48.2213
46.4733
47.5667
48.6853
49.778
48.904
45.9817
44.15
47.375
53.4123
50.0787
56.09
54.8333
44.942
53.0567
40.763
53.9047
45.9813
50.708
44.2043
56.1717
46.4733
51.062
49.423
52.019
49.6687
51.8007
53.6853
51.9107
52.0737
55.3247
51.5823
49.9423
46.2277
50.517
46.4173
51.0347
45.079
51.0077
50.763
56.4157
53.8223
50.3253
61.0623
53.3303
49.642
58.2753
56.7447
59.5047
55.3243
55.9257
56.089
52.9213
54.7237
48.385
44.506
44.67
53.194
40.4077
50.6807
59.0673
56.2807
54.15
52.128
52.565
51.6903
47.1283
54.0947
52.0727
52.1283
49.9413
50.5707
54.9977
57.7293
47.8663
56.1173
57.0727
48.304
56.936
51.3623
48.6307
51.5277
56.282
53.2483
46.3917
47.757
46.4993
54.6407
55.953
55.2967
61.1997
55.2433
50.2713
49.7783
58.0573
63.9043
51.6087
54.1227
47.6743
42.3757
53.303
57.592
55.7887
47.2377
50.8987
52.0743
48.2483
56.9367
51.854
50.6253
48.9307
49.669
50.3247
51.7453
52.8387
50.981
57.073
53.0583
58.002
48.1933
53.1937
57.1827
51.0903
53.2753
43.1393
50.6803
53.932
51.801
52.1
54.4503
55.7613
53.248
51.472
53.931
57.211
48.987
47.3203
57.101
46.4177
54.9423
47.92
49.9153
57.1553
53.5487
56.6623
56.746
51.8823
51.937
56.09
54.012
47.2657
55.3793
50.4327
58.2747
54.6687
54.3137
49.6967
49.5327
50.434
52.5383
55.3797
48.8213
57.9197
61.9083
54.396
53.0567
60.324
53.002
55.051
56.1707
49.5333
53.686
51.801
59.914
54.0687
48.4947
48.413
47.2663
56.035
55.161
55.844
49.942
51.4173
53.1657
59.396
54.5323
51.7173
56.39
51.8273
53.74
54.26
50.134
56.7727
49.7247
52.429
50.8993
50.0237
55.626
49.942
54.3693
48.7403
54.0673
54.2587
55.5447
53.3567
59.0957
55.0527
36.173
49.5323
53.5767
47.4297
54.2043
50.7613
57.1
57.9467
55.3517
44.8877
59.0943
55.8717
49.0407
56.226
56.0077
53.8223
51.5813
52.4013
45.2433
52.2647
46.9097
54.86
51.0357
52.757
52.1283
50.188
56.7177
53.0843
55.7343
53.222
52.6483
52.8387
48.166
51.5543
54.5333
50.3797
47.839
52.7303
47.5383
45.4627
54.2317
60.0243
48.1937
46.4997
53.658
52.2653
43.658
51.035
51.1993
52.4837
56.3917
48.4943
52.3473
49.5607
56.1443
49.8057
53.849
47.2387
49.8883
45.0513
46.9653
48.03
49.313
51.035
49.2333
52.5387
46.3907
45.4353
47.0197
45.2157
44.6423
55.298
38.8777
55.243
47.319
41.8543
57.1013
50.065
36.11
28.0027
30.0477
29.58
43.1912
35.09
47.8975
22.465
51.17
23.75
35.095
43.1225
52.4911
27.55
30.944
41.5325
31.9483
32.5513
45.7981
54.3908
29.86
41.1027
44.1493
41.3917
37.36
54.2747
61.0073
51.906
45.0533
48.705
25.37
30.58
29.4717
30.956
25.88
54.108
20.775
54.8342
45.865
42.919
44.0438
46.939
35.17
26.49
40.147
48.3943
51.4894
29.3875
30.784
24.415
52.2327
52.8253
45.6193
48.1743
51.4277
45.5927
43.362
50.6207
45.513
47.0453
51.0497
48.5543
54.202
50.4897
48.1437
48.208
51.1083
42.8987
50.1953
40.8137
47.492
47.7193
38.36
26.8625
37.985
26.54
27.83
23.8775
48.9363
49.32
29.08
31.755
31.36
26.81
49.0138
36.31
50.2678
46.643
50.845
26.7733
31.4925
60.9913
26.82
31.2044
55.4575
27.99
24.505
38.6358
22.88
49.93
24.255
46.4937
33.8025
28.0233
50.312
35.7475
35.13
35.66
30.5825
32.79
49.4422
29.68
36.7731
43.5525
50.9387
23.34
31.314
23.365
32.045
40.605
59.065
28.735
32.9
36.8275
29.2975
61.8371
31.75
25.48
26.5562
31.58
22.0275
32.505
27.4
27.22
27.42
50.6281
53.8475
35.715
34.3071
22.56
31.98
29.065
32.5267
27.725
34.1595
48.8225
34.035
55.125
31.5
32.365
36.695
33.7967
27.7058
50.27
53.9456
61.0478
34.97
25.38
45.6577
44.959
60.508
24.3525
52.5525
33.297
28.965
39.95
44.532
23.91
50.91
35.534
51.385
28.5188
33.5875
27.395
36.28
38.5675
51.206
28.3567
41.6092
59.3244
48.5167
30.918
48.394
44.3433
59.3773
50.64
64.5662
26.35
37.0775
60.8633
27.3425
25.88
38.5217
26.875
34.3875
29.894
32.6175
62.4087
37.9675
27.975
43.8437
36.044
38.016
45.3756
31.44
27.105
35.32
47.3544
50.6489
33.18
49.9975
33.9067
29.36
24.6675
34.555
55.5037
39.085
29.9758
33.7587
29.275
28.3
24.085
61.015
30.8242
32.4375
27.9675
53.3762
24.345
55.285
26.4025
36.155
30.8633
51.055
35.1581
32.8333
33.5975
57.39
43.945
34.8533
33.425
29.995
30.1314
39.9688
48.92
21.68
31.715
53.5513
35.0425
53.9925
28.79
31.75
32.7325
31.9675
49.8
31.75
55.58
52.3778
61.166
47.06
48.4433
22.535
23.925
28.5625
30.0417
32.775
32.9503
33.771
27.575
48.2222
58.94
53.7878
33.79
36.1375
33.5025
29.88
23.2825
31.11
45.1056
25.065
34.4189
29.2475
29.245
24.5063
27.2725
50.5967
33.9375
37.1744
29.0107
44.2725
51.69
58.305
29.093
48.8278
44.7327
46.5627
40.836
43.523
45.97
49.7063
46.023
50.9437
49.6267
50.5667
52.2073
45.432
49.6797
51.3993
55.271
44.9207
37.4743
41.2117
48.0397
48.7387
50.9173
51.5337
46.2383
43.793
49.115
53.3897
45.1637
50.782
41.83
44.5173
57.5293
52.8777
51.803
50.272
55.5677
49.1693
48.8187
52.6643
55.9167
50.298
49.6523
56.508
49.868
53.6577
53.8997
44.1947
50.7277
49.114
53.174
46.669
44.168
41.91
48.1203
47.7707
49.8683
49.707
47.5557
50.808
56.4003
49.9743
51.1303
45.7013
50.217
52.207
51.7493
56.1317
47.206
47.099
53.121
50.084
54.68
53.282
49.5997
49.357
49.921
58.7657
47.502
45.109
56.6967
47.825
46.856
48.7657
49.573
54.411
56.911
48.739
51.1857
51.8027
53.7653
46.884
44.92
45.3517
51.6417
53.469
50.298
61.212
47.582
55.2717
57.6913
53.147
49.1147
54.867
52.7437
51.588
45.325
51.6967
48.7657
51.8037
49.76
46.0497
56.2127
51.0773
47.826
50.0023
51.8037
49.2493
53.0943
51.7497
50.862
55.2707
51.346
47.0713
49.679
53.6853
53.39
50.9967
57.5297
44.5713
47.986
53.6583
50.6207
52.9063
45.996
51.212
54.0343
56.0233
54.464
52.744
49.3573
54.4917
53.2283
45.002
45.405
54.975
49.384
51.722
48.9533
49.3303
50.7277
49.25
60.943
51.2663
53.1747
50.6217
51.3737
49.4647
53.4703
55.1373
49.034
51.7497
48.874
49.2227
53.255
51.857
51.6423
59.6253
46.2387
50.082
52.9057
55.4593
52.2063
52.1787
51.051
50.244
54.492
57.772
50.0283
50.405
51.4277
52.368
53.417
50.8083
55.2713
49.7063
51.858
48.2813
54.8147
52.6097
54.331
57.5037
51.991
47.8517
49.9487
51.2657
50.862
55.0287
53.496
50.9697
47.4477
54.9487
48.846
51.9377
52.7713
45.1097
51.4803
55.0557
53.712
45.0557
48.7663
50.0287
46.0237
53.3893
52.7983
50.9163
48.739
46.293
61.2657
53.524
41.9907
51.9117
52.0447
49.76
51.8303
54.922
52.8797
50.809
47.8507
50.2973
51.0237
49.9217
45.62
55.2707
53.1477
53.5243
53.6317
50.351
47.3413
51.32
48.5777
50.379
48.3077
53.953
52.9867
51.4813
51.0767
52.5297
50.406
52.2873
52.0187
51.965
53.6043
49.7057
51.024
52.126
46.1047
44.0337
52.5833
53.954
48.1203
55.6203
51.1313
54.6533
47.2873
53.309
49.734
50.5943
50.54
52.7167
54.707
48.336
52.1523
49.143
53.0403
50.9423
45.997
51.4267
48.0663
54.3843
52.153
47.0183
54.7343
54.8953
46.8837
52.2873
54.6533
47.2863
56.105
53.5773
53.2287
56.5883
50.5663
56.024
53.363
59.438
50.0563
42.5827
52.3943
48.5503
46.614
55.6467
53.7123
54.4377
53.1733
53.7657
48.604
55.2443
52.3943
48.658
56.0507
56.319
54.815
57.557
54.4113
55.2713
44.679
53.98
51.4263
53.5773
52.5297
56.562
47.1533
51.0507
54.2497
56.1043
56.158
48.3087
54.357
48.471
49.68
53.6583
52.2073
53.2283
51.884
52.1253
51.6147
49.7867
54.9223
45.5947
43.5497
40.5933
43.6037
45.809
57.3143
51.561
53.1477
50.4857
56.4003
49.0343
55.4867
47.744
51.4533
60.1907
52.127
47.421
57.4753
50.352
52.2347
51.5343
59.4387
53.2813
49.868
53.578
53.2297
54.33
50.1097
54.895
51.185
52.8243
53.1203
47.0983
53.873
54.5727
51.3997
46.8293
49.3033
51.1853
54.7347
38.3617
50.486
38.3087
40.4853
42.7437
54.411
54.734
52.125
48.9003
50.2703
49.1157
47.6367
47.879
47.099
45.8083
47.2067
52.0447
54.089
52.449
50.809
53.4967
49.0883
48.6843
49.4653
49.706
48.631
53.3623
51.696
54.6787
56.5883
47.7173
44.626
51.1583
52.072
54.0333
53.7383
55.7003
53.444
59.1437
50.8083
48.846
54.3847
53.6303
43.7127
54.922
48.9537
47.9853
49.1963
54.5453
47.6633
54.546
47.7443
47.636
49.4367
50.5133
54.546
49.5453
48.6853
53.362
50.5127
43.8733
56.3463
51.8837
47.6627
48.524
42.9593
50.8623
52.6907
47.3417
52.5833
49.68
48.2813
45.8087
48.337
53.067
52.7983
49.276
47.4487
46.992
52.7447
51.992
50.3247
52.4213
53.04
55.701
53.1213
53.147
51.937
46.588
47.3143
51.6157
55.7283
46.9117
50.7807
50.0553
48.3353
48.3897
51.427
48.5773
50.137
47.986
51.7223
48.0117
52.691
48.846
48.2827
50.7003
52.5837
50.3783
46.0767
49.3573
52.8787
53.281
51.8037
49.3043
50.1367
52.7707
56.023
46.9917
51.4533
47.6363
49.4923
49.7337
51.3193
48.8193
50.8897
51.616
53.927
50.3517
43.684
46.5883
51.0767
55.1643
46.3997
53.7127
52.3143
47.9057
49.5997
47.9857
49.545
54.357
52.7717
50.056
50.9427
50.433
48.9263
52.8513
50.5393
49.2227
52.341
46.9377
47.5027
48.0663
53.821
49.4653
50.7003
51.7767
46.2913
49.3837
46.4803
46.6147
47.233
51.965
47.2063
50.782
52.556
51.4007
45.701
50.378
60.137
49.6253
52.3677
49.9753
50.405
48.335
52.4753
49.3847
51.884
54.2237
52.8793
50.3513
48.927
52.9593
50.8353
49.707
50.755
52.2067
47.395
47.395
48.2813
53.6577
54.8673
46.9103
47.959
49.6527
53.7653
49.4373
54.7063
49.3317
56.2657
51.3993
52.9863
44.8947
53.5513
48.928
52.7713
50.2713
54.0883
51.9917
47.6897
51.535
50.5937
50.9157
50.1903
52.9867
52.879
49.573
52.126
54.1157
51.4533
53.658
59.9223
57.476
61.1053
51.4
52.2863
54.6793
51.1047
54.0617
54.2233
52.3133
52.1793
52.7437
56.9377
46.265
53.0933
55.084
50.7283
48.8733
40.9423
46.9367
49.76
51.777
53.2013
57.9867
52.3143
45.3783
44.357
53.121
49.7607
46.2653
55.7283
50.1627
49.1963
60.2443
53.1207
51.4543
54.0887
52.3677
56.0503
50.2977
52.6367
51.8297
54.8137
50.5933
55.2447
49.2217
51.05
49.3303
49.8133
50.5927
47.6903
46.964
61.3197
47.072
45.1097
51.32
44.0877
50.7823
48.8727
49.2763
50.0293
49.5723
48.12
56.3473
50.352
53.228
46.0507
51.077
48.4163
53.4973
48.9257
48.8463
51.1587
50.0287
56.158
48.9807
48.6843
43.12
48.47
49.411
56.1043
49.3033
49.2763
44.518
47.61
50.109
49.5177
48.2553
53.336
53.9273
48.201
51.5347
51.2923
49.492
53.5777
43.8997
53.6587
49.5723
52.825
50.701
46.1047
50.378
48.603
48.4427
42.1523
50.54
54.3567
52.206
52.9587
49.3297
48.4703
48.174
56.7507
48.9537
47.2057
52.5553
56.992
56.4267
54.707
51.2123
50.2173
54.464
53.039
41.3193
53.3633
51.8843
48.953
47.0453
51.9103
48.6847
51.0503
52.1793
54.142
48.793
52.4207
53.7927
54.035
51.2123
46.024
52.0183
55.5133
47.26
57.153
52.556
55.2707
49.465
46.857
48.228
45.4057
50.9703
51.669
56.159
54.0347
54.9753
52.287
49.9753
52.8783
59.224
53.0673
49.169
51.7227
48.4427
53.1477
51.6953
54.3833
50.674
52.3687
52.1527
55.5937
50.6473
56.938
52.421
51.32
50.648
52.476
58.9273
56.7757
56.6157
51.239
54.4653
48.9533
52.5567
54.626
55.3787
53.7927
52.5827
53.2817
49.653
50.8093
49.6
55.2707
50.7283
37.9857
49.3563
48.8207
51.7757
52.1793
52.959
51.8297
47.3137
52.018
51.1577
50.4333
53.4963
48.4967
51.1043
49.6253
43.98
50.567
53.443
52.8247
49.303
47.7973
45.298
53.0403
52.4207
51.6957
47.288
43.8717
55.1633
48.846
47.5283
52.502
49.6527
52.503
49.9783
48.2087
49.8697
48.1753
47.166
51.7603
55.8307
49.4137
49.414
50.651
51.7267
53.258
48.502
51.2053
51.434
51.4653
44.3653
39.8047
44.886
47.9473
51.1403
53.9093
47.622
46.971
47.5563
49.8377
52.084
49.8053
46.5483
44.3653
49.5113
39.9673
48.7293
48.5023
45.3743
46.7103
48.795
46.9057
44.6577
53.5177
49.74
51.9547
56.45
52.9317
46.5467
42.5083
49.186
50.8797
45.928
53.7787
46.612
39.5437
41.3677
44.82
44.3973
42.639
46.8403
42.2477
50.0653
45.1797
51.7913
51.9227
45.049
48.112
48.142
52.0517
51.205
46.482
44.2673
46.3847
50.2927
53.2247
54.788
49.707
41.9543
43.875
47.133
46.4823
45.374
48.9247
44.17
45.5703
48.0137
55.3747
53.2573
47.7847
47.557
49.9023
48.3383
48.5667
48.8613
40.716
45.9943
45.504
44.4303
49.3157
51.889
47.7527
48.175
50.749
47.264
44.4953
45.243
46.0917
37.1983
40.3583
46.971
49.8047
48.306
47.231
48.4367
44.2997
46.1243
41.0743
43.974
46.7747
51.3683
50.814
49.1207
46.1883
48.762
45.7333
47.98
49.1203
52.3777
50.4227
51.628
46.9713
41.7267
46.1243
52.7683
48.6973
48.0117
45.3097
48.9577
46.2217
48.697
51.401
49.8703
54.2347
47.068
46.4823
48.1767
41.759
58.339
46.9377
48.827
45.4067
49.6747
50.2287
51.3687
47.2637
44.658
52.1497
47.6547
49.837
47.394
49.0553
46.7753
48.7943
50.5863
50.3257
48.242
50.684
52.5737
46.4163
55.343
45.407
45.2447
48.925
51.5633
44.6907
50.4233
47.6553
48.112
55.146
46.515
47.3613
44.9833
49.6747
48.698
54.3313
55.7003
50.847
45.1143
49.707
50.424
49.3817
46.5157
41.694
55.0167
49.8373
48.5677
48.3717
47.0047
48.1437
54.039
47.883
46.809
52.5077
49.902
48.6967
48.4043
44.658
45.2773
46.808
45.732
47.981
49.9667
51.3357
46.091
47.981
47.817
53.388
48.3707
43.6157
48.0787
55.4723
48.8923
44.9183
49.0557
54.0723
45.766
[truncated: 612 more rows]

## Sheet: ED_Fig_4c
Raw data		Statistical data
Average allele frequency of SNPs in LOH regions		Average allele frequency of SNPs in LOH regions	Number	Percent
0.41625		0.20452	0	0
0.385		0.21355	1	0.00359712
0.40417		0.22258	0	0
0.4425		0.23161	0	0
0.34854		0.24065	1	0.00359712
0.32282		0.24968	0	0
0.32294		0.25871	0	0
0.345		0.26774	0	0
0.4		0.27677	5	0.0179856
0.39286		0.28581	2	0.00719424
0.33577		0.29484	2	0.00719424
0.36		0.30387	4	0.0143885
0.40357		0.3129	3	0.0107914
0.345		0.32194	16	0.057554
0.43588		0.33097	88	0.316547
0.28		0.34	81	0.291367
0.33		0.34903	13	0.0467626
0.406		0.35806	9	0.0323741
0.38		0.3671	1	0.00359712
0.39714		0.37613	6	0.0215827
0.43		0.38516	5	0.0179856
0.32286		0.39419	6	0.0215827
0.33		0.40323	7	0.0251799
0.345		0.41226	6	0.0215827
0.44		0.42129	4	0.0143885
0.21		0.43032	3	0.0107914
0.32595		0.43935	6	0.0215827
0.32		0.44839	5	0.0179856
0.29933		0.45742	2	0.00719424
0.445		0.46645	2	0.00719424
0.46		0.47548	0	0
0.415
0.47
0.35917
0.33885
0.40132
0.242
0.455
0.445
0.3425
0.36222
0.333
0.45
0.33
0.31167
0.33623
0.33221
0.33134
0.32391
0.33465
0.33566
0.33889
0.33252
0.33314
0.33405
0.3302
0.33819
0.33904
0.34185
0.33409
0.33531
0.34037
0.3302
0.32653
0.32719
0.33389
0.33094
0.33386
0.3359
0.33316
0.32287
0.38089
0.40813
0.29214
0.30833
0.28
0.3425
0.35583
0.425
0.305
0.30303
0.41
0.40833
0.3625
0.44
0.355
0.38
0.43
0.425
0.3775
0.30556
0.3225
0.41214
0.34187
0.32333
0.3325
0.45
0.35625
0.37875
0.34733
0.3275
0.345
0.44
0.35688
0.325
0.39333
0.32469
0.38451
0.2875
0.27929
0.3785
0.28
0.39607
0.36462
0.45
0.33471
0.29
0.40362
0.27667
0.39833
0.315
0.4225
0.33894
0.3328
0.33563
0.33768
0.33818
0.34019
0.33684
0.33429
0.33448
0.33433
0.33049
0.32736
0.33691
0.33371
0.33826
0.33724
0.33028
0.33563
0.33029
0.3323
0.32847
0.33225
0.33145
0.33587
0.33793
0.34078
0.33796
0.3327
0.33822
0.33873
0.32969
0.33267
0.33576
0.3363
0.33937
0.33741
0.32675
0.32997
0.3269
0.3264
0.33196
0.32618
0.33605
0.34355
0.34605
0.34134
0.33259
0.33751
0.33578
0.34053
0.3368
0.33661
0.33196
0.33813
0.33318
0.32705
0.33266
0.33046
0.33
0.3356
0.33909
0.33666
0.32914
0.32955
0.34167
0.34163
0.32268
0.32695
0.32614
0.33504
0.33091
0.32717
0.33079
0.34103
0.33273
0.33345
0.34134
0.34089
0.33157
0.32867
0.34623
0.34599
0.33054
0.33607
0.34095
0.34601
0.33719
0.32895
0.33709
0.3374
0.33855
0.34458
0.34161
0.33592
0.33445
0.33163
0.33208
0.34364
0.32683
0.33855
0.34039
0.3372
0.33725
0.33503
0.34232
0.34153
0.33753
0.33542
0.33715
0.33529
0.32097
0.33585
0.33239
0.33545
0.32843
0.34948
0.33116
0.33413
0.33143
0.32901
0.34563
0.33938
0.33192
0.33638
0.33692
0.33185
0.3279
0.33493
0.34036
0.3371
0.34194
0.33723
0.33095
0.33215
0.33375
0.33452
0.33349
0.33667
0.3307
0.3356
0.33892
0.33991
0.39783
0.33852
0.385
0.4225
0.31469
0.33909
0.4
0.33375
0.439
0.385
0.462
0.42655
0.38
0.355

## Sheet: ED_Fig_4d
LOH	Non-LOH with changed genotype	Non-LOH with unchanged genotype
0.06667	0.83333	0.1
0.03333	0.86667	0.1
0.03333	0.86667	0.1
0.03333	0.86667	0.1
0.03333	0.86667	0.1
0.03333	0.86667	0.1
0.03333	0.86667	0.1
0.03333	0.9	0.06667
0.03333	0.93333	0.03333
0.03333	0.93333	0.03333
0.03333	0.93333	0.03333
0.03333	0.96667	0
0.03333	0.96667	0
0.03333	0.96667	0
0.03333	0.96667	0
0.03333	0.96667	0
0.03333	0.96667	0
0.03333	0.96667	0
0.03333	0.96667	0
0	1	0
0	0.96667	0.03333
0	0.96667	0.03333
0	0.96667	0.03333
0	0.93333	0.06667
0	0.9	0.1
0	0.9	0.1
0	0.9	0.1
0	0.9	0.1
0	0.9	0.1
0	0.9	0.1
0	0.9	0.1
0	0.9	0.1
0	0.9	0.1
0	0.9	0.1
0	0.9	0.1
0	0.9	0.1
0	0.9	0.1
0	0.9	0.1
0.03333	0.86667	0.1
0.03333	0.86667	0.1
0.03333	0.86667	0.1
0.03333	0.86667	0.1
0.03333	0.86667	0.1
0.03333	0.86667	0.1
0.03333	0.86667	0.1
0.03333	0.86667	0.1
0.03333	0.86667	0.1
0.03333	0.86667	0.1
0.03333	0.86667	0.1
0.03333	0.83333	0.13333
0.06667	0.83333	0.1
0.06667	0.83333	0.1
0.06667	0.83333	0.1
0.06667	0.86667	0.06667
0.06667	0.9	0.03333
0.06667	0.9	0.03333
0.06667	0.86667	0.06667
0.06667	0.83333	0.1
0.06667	0.83333	0.1
0.06667	0.83333	0.1
0.06667	0.83333	0.1
0.1	0.8	0.1
0.1	0.8	0.1
0.1	0.8	0.1
0.1	0.8	0.1
0.1	0.8	0.1
0.1	0.8	0.1
0.1	0.8	0.1
0.1	0.8	0.1
0.1	0.8	0.1
0.1	0.8	0.1
0.1	0.8	0.1
0.1	0.8	0.1
0.1	0.76667	0.13333
0.1	0.76667	0.13333
0.1	0.76667	0.13333
0.1	0.76667	0.13333
0.1	0.76667	0.13333
0.1	0.76667	0.13333
0.1	0.76667	0.13333
0.1	0.76667	0.13333
0.1	0.76667	0.13333
0.1	0.76667	0.13333
0.1	0.76667	0.13333
0.1	0.76667	0.13333
0.1	0.76667	0.13333
0.1	0.8	0.1
0.1	0.83333	0.06667
0.13333	0.8	0.06667
0.13333	0.76667	0.1
0.13333	0.76667	0.1
0.1	0.76667	0.13333
0.1	0.73333	0.16667
0.13333	0.7	0.16667
0.16667	0.66667	0.16667
0.16667	0.63333	0.2
0.16667	0.63333	0.2
0.16667	0.63333	0.2
0.13333	0.66667	0.2
0.13333	0.63333	0.23333
0.13333	0.63333	0.23333
0.13333	0.63333	0.23333
0.13333	0.63333	0.23333
0.13333	0.63333	0.23333
0.16667	0.6	0.23333
0.2	0.56667	0.23333
0.2	0.56667	0.23333
0.2	0.56667	0.23333
0.2	0.56667	0.23333
0.2	0.6	0.2
0.2	0.6	0.2
0.2	0.6	0.2
0.2	0.6	0.2
0.2	0.6	0.2
0.2	0.6	0.2
0.2	0.6	0.2
0.2	0.6	0.2
0.2	0.6	0.2
0.16667	0.63333	0.2
0.16667	0.66667	0.16667
0.16667	0.66667	0.16667
0.16667	0.7	0.13333
0.16667	0.73333	0.1
0.16667	0.73333	0.1
0.13333	0.73333	0.13333
0.13333	0.73333	0.13333
0.16667	0.7	0.13333
0.16667	0.7	0.13333
0.16667	0.7	0.13333
0.16667	0.73333	0.1
0.16667	0.73333	0.1
0.16667	0.73333	0.1
0.16667	0.73333	0.1
0.16667	0.76667	0.06667
0.13333	0.8	0.06667
0.1	0.83333	0.06667
0.1	0.83333	0.06667
0.1	0.83333	0.06667
0.1	0.83333	0.06667
0.1	0.83333	0.06667
0.06667	0.86667	0.06667
0.06667	0.86667	0.06667
0.06667	0.86667	0.06667
0.06667	0.86667	0.06667
0.06667	0.86667	0.06667
0.06667	0.86667	0.06667
0.06667	0.86667	0.06667
0.06667	0.86667	0.06667
0.06667	0.86667	0.06667
0.06667	0.86667	0.06667
0.06667	0.86667	0.06667
0.06667	0.86667	0.06667
0.06667	0.86667	0.06667
0.03333	0.9	0.06667
0.06667	0.9	0.03333
0.1	0.9	0
0.06667	0.93333	0
0.06667	0.93333	0
0.06667	0.93333	0
0.06667	0.93333	0
0.06667	0.9	0.03333
0.06667	0.9	0.03333
0.06667	0.9	0.03333
0.06667	0.9	0.03333
0.06667	0.9	0.03333
0.06667	0.9	0.03333
0.06667	0.9	0.03333
0.06667	0.9	0.03333
0.1	0.86667	0.03333
0.13333	0.83333	0.03333
0.16667	0.8	0.03333
0.16667	0.8	0.03333
0.16667	0.76667	0.06667
0.2	0.73333	0.06667
0.2	0.73333	0.06667
0.2	0.73333	0.06667
0.2	0.7	0.1
0.23333	0.66667	0.1
0.26667	0.63333	0.1
0.26667	0.63333	0.1
0.26667	0.63333	0.1
0.26667	0.63333	0.1
0.26667	0.6	0.13333
0.26667	0.6	0.13333
0.23333	0.63333	0.13333
0.2	0.66667	0.13333
0.2	0.63333	0.16667
0.23333	0.6	0.16667
0.23333	0.6	0.16667
0.23333	0.6	0.16667
0.23333	0.63333	0.13333
0.23333	0.63333	0.13333
0.23333	0.63333	0.13333
0.23333	0.63333	0.13333
0.26667	0.6	0.13333
0.26667	0.6	0.13333
0.26667	0.56667	0.16667
0.26667	0.53333	0.2
0.26667	0.53333	0.2
0.23333	0.56667	0.2
0.2	0.6	0.2
0.2	0.6	0.2
0.2	0.6	0.2
0.16667	0.63333	0.2
0.2	0.6	0.2
0.2	0.56667	0.23333
0.2	0.6	0.2
0.16667	0.63333	0.2
0.13333	0.63333	0.23333
0.13333	0.6	0.26667
0.16667	0.56667	0.26667
0.16667	0.56667	0.26667
0.16667	0.6	0.23333
0.16667	0.6	0.23333
0.16667	0.56667	0.26667
0.2	0.53333	0.26667
0.23333	0.53333	0.23333
0.23333	0.53333	0.23333
0.23333	0.5	0.26667
0.26667	0.46667	0.26667
0.3	0.43333	0.26667
0.33333	0.4	0.26667
0.33333	0.4	0.26667
0.33333	0.4	0.26667
0.3	0.4	0.3
0.33333	0.36667	0.3
0.33333	0.4	0.26667
0.33333	0.43333	0.23333
0.3	0.43333	0.26667
0.33333	0.4	0.26667
0.33333	0.4	0.26667
0.33333	0.4	0.26667
0.36667	0.4	0.23333
0.4	0.36667	0.23333
0.36667	0.36667	0.26667
0.36667	0.4	0.23333
0.36667	0.4	0.23333
0.36667	0.4	0.23333
0.36667	0.43333	0.2
0.36667	0.46667	0.16667
0.33333	0.46667	0.2
0.33333	0.43333	0.23333
0.33333	0.4	0.26667
0.33333	0.4	0.26667
0.33333	0.43333	0.23333
0.3	0.43333	0.26667
0.26667	0.46667	0.26667
0.26667	0.46667	0.26667
0.26667	0.5	0.23333
0.23333	0.5	0.26667
0.2	0.53333	0.26667
0.2	0.53333	0.26667
0.2	0.53333	0.26667
0.2	0.5	0.3
0.2	0.5	0.3
0.16667	0.5	0.33333
0.16667	0.46667	0.36667
0.16667	0.43333	0.4
0.2	0.43333	0.36667
0.16667	0.43333	0.4
0.2	0.4	0.4
0.2	0.36667	0.43333
0.16667	0.36667	0.46667
0.13333	0.36667	0.5
0.16667	0.36667	0.46667
0.16667	0.33333	0.5
0.2	0.3	0.5
0.2	0.3	0.5
0.2	0.26667	0.53333
0.2	0.23333	0.56667
0.2	0.23333	0.56667
0.2	0.26667	0.53333
0.2	0.26667	0.53333
0.23333	0.23333	0.53333
0.26667	0.2	0.53333
0.26667	0.23333	0.5
0.26667	0.23333	0.5
0.23333	0.26667	0.5
0.23333	0.23333	0.53333
0.23333	0.26667	0.5
0.23333	0.26667	0.5
0.23333	0.26667	0.5
0.23333	0.23333	0.53333
0.23333	0.23333	0.53333
0.26667	0.23333	0.5
0.3	0.23333	0.46667
0.3	0.26667	0.43333
0.3	0.26667	0.43333
0.26667	0.26667	0.46667
0.26667	0.26667	0.46667
0.23333	0.26667	0.5
0.23333	0.26667	0.5
0.23333	0.26667	0.5
0.23333	0.3	0.46667
0.2	0.33333	0.46667
0.23333	0.33333	0.43333
0.2	0.33333	0.46667
0.2	0.3	0.5
0.2	0.3	0.5
0.2	0.3	0.5
0.23333	0.3	0.46667
0.23333	0.3	0.46667
0.23333	0.3	0.46667
0.2	0.33333	0.46667
0.16667	0.33333	0.5
0.16667	0.3	0.53333
0.16667	0.26667	0.56667
0.2	0.23333	0.56667
0.2	0.26667	0.53333
0.2	0.26667	0.53333
0.2	0.26667	0.53333
0.2	0.26667	0.53333
0.2	0.26667	0.53333
0.2	0.3	0.5
0.2	0.3	0.5
0.2	0.3	0.5
0.2	0.26667	0.53333
0.23333	0.26667	0.5
0.26667	0.26667	0.46667
0.3	0.26667	0.43333
0.3	0.3	0.4
0.33333	0.3	0.36667
0.33333	0.33333	0.33333
0.33333	0.3	0.36667
0.33333	0.26667	0.4
0.3	0.3	0.4
0.3	0.3	0.4
0.33333	0.3	0.36667
0.33333	0.3	0.36667
0.33333	0.3	0.36667
0.3	0.33333	0.36667
0.33333	0.3	0.36667
0.33333	0.3	0.36667
0.36667	0.26667	0.36667
0.4	0.26667	0.33333
0.4	0.26667	0.33333
0.4	0.3	0.3
0.4	0.3	0.3
0.4	0.26667	0.33333
0.4	0.26667	0.33333
0.43333	0.23333	0.33333
0.4	0.26667	0.33333
0.43333	0.26667	0.3
0.43333	0.23333	0.33333
0.4	0.23333	0.36667
0.36667	0.26667	0.36667
0.36667	0.3	0.33333
0.33333	0.3	0.36667
0.3	0.33333	0.36667
0.26667	0.33333	0.4
0.3	0.3	0.4
0.26667	0.33333	0.4
0.26667	0.3	0.43333
0.3	0.3	0.4
0.3	0.3	0.4
0.3	0.3	0.4
0.3	0.33333	0.36667
0.26667	0.33333	0.4
0.26667	0.33333	0.4
0.26667	0.36667	0.36667
0.26667	0.33333	0.4
0.23333	0.36667	0.4
0.23333	0.4	0.36667
0.2	0.4	0.4
0.16667	0.4	0.43333
0.2	0.4	0.4
0.23333	0.36667	0.4
0.23333	0.36667	0.4
0.23333	0.4	0.36667
0.23333	0.4	0.36667
0.23333	0.4	0.36667
0.23333	0.36667	0.4
0.23333	0.36667	0.4
0.23333	0.4	0.36667
0.23333	0.4	0.36667
0.26667	0.36667	0.36667
0.26667	0.33333	0.4
0.3	0.33333	0.36667
0.3	0.3	0.4
0.3	0.3	0.4
0.3	0.3	0.4
0.3	0.3	0.4
0.3	0.3	0.4
0.26667	0.3	0.43333
0.26667	0.3	0.43333
0.26667	0.26667	0.46667
0.26667	0.26667	0.46667
0.3	0.26667	0.43333
0.33333	0.26667	0.4
0.33333	0.26667	0.4
0.33333	0.26667	0.4
0.33333	0.23333	0.43333
0.33333	0.23333	0.43333
0.33333	0.23333	0.43333
0.33333	0.23333	0.43333
0.3	0.26667	0.43333
0.26667	0.26667	0.46667
0.26667	0.26667	0.46667
0.26667	0.26667	0.46667
0.26667	0.23333	0.5
0.26667	0.23333	0.5
0.3	0.23333	0.46667
0.3	0.23333	0.46667
0.3	0.2	0.5
0.3	0.2	0.5
0.26667	0.23333	0.5
0.26667	0.23333	0.5
0.23333	0.26667	0.5
0.23333	0.26667	0.5
0.26667	0.26667	0.46667
0.23333	0.3	0.46667
0.26667	0.26667	0.46667
0.26667	0.26667	0.46667
0.26667	0.26667	0.46667
0.3	0.26667	0.43333
0.3	0.26667	0.43333
0.33333	0.23333	0.43333
0.33333	0.23333	0.43333
0.3	0.23333	0.46667
0.3	0.2	0.5
0.3	0.2	0.5
0.3	0.23333	0.46667
0.3	0.23333	0.46667
0.33333	0.23333	0.43333
0.36667	0.23333	0.4
0.4	0.2	0.4
0.43333	0.2	0.36667
0.4	0.2	0.4
0.43333	0.16667	0.4
0.43333	0.2	0.36667
0.4	0.23333	0.36667
0.4	0.23333	0.36667
0.36667	0.26667	0.36667
0.4	0.26667	0.33333
0.4	0.26667	0.33333
0.4	0.23333	0.36667
0.4	0.26667	0.33333
0.43333	0.23333	0.33333
0.46667	0.23333	0.3
0.43333	0.26667	0.3
0.46667	0.23333	0.3
0.43333	0.23333	0.33333
0.46667	0.23333	0.3
0.5	0.23333	0.26667
0.5	0.23333	0.26667
0.53333	0.23333	0.23333
0.5	0.23333	0.26667
0.46667	0.23333	0.3
0.46667	0.23333	0.3
0.46667	0.23333	0.3
0.46667	0.23333	0.3
0.46667	0.2	0.33333
0.46667	0.16667	0.36667
0.43333	0.16667	0.4
0.4	0.16667	0.43333
0.4	0.16667	0.43333
0.4	0.16667	0.43333
0.43333	0.16667	0.4
0.43333	0.16667	0.4
0.46667	0.13333	0.4
0.46667	0.13333	0.4
0.46667	0.13333	0.4
0.5	0.1	0.4
0.5	0.1	0.4
0.5	0.13333	0.36667
0.53333	0.13333	0.33333
0.56667	0.1	0.33333
0.53333	0.13333	0.33333
0.5	0.13333	0.36667
0.5	0.1	0.4
0.46667	0.13333	0.4
0.46667	0.16667	0.36667
0.46667	0.16667	0.36667
0.46667	0.16667	0.36667
0.43333	0.2	0.36667
0.43333	0.2	0.36667
0.43333	0.2	0.36667
0.46667	0.2	0.33333
0.46667	0.23333	0.3
0.46667	0.26667	0.26667
0.46667	0.26667	0.26667
0.46667	0.3	0.23333
0.46667	0.3	0.23333
0.5	0.3	0.2
0.5	0.33333	0.16667
0.46667	0.36667	0.16667
0.43333	0.4	0.16667
0.4	0.43333	0.16667
0.36667	0.46667	0.16667
0.33333	0.5	0.16667
0.33333	0.5	0.16667
0.3	0.5	0.2
0.26667	0.5	0.23333
0.26667	0.5	0.23333
0.3	0.46667	0.23333
0.3	0.46667	0.23333
0.3	0.46667	0.23333
0.3	0.46667	0.23333
0.33333	0.46667	0.2
0.33333	0.5	0.16667
0.33333	0.5	0.16667
0.33333	0.46667	0.2
0.3	0.46667	0.23333
0.26667	0.5	0.23333
0.26667	0.5	0.23333
0.23333	0.53333	0.23333
0.26667	0.53333	0.2
0.23333	0.56667	0.2
0.23333	0.53333	0.23333
0.23333	0.53333	0.23333
0.26667	0.53333	0.2
0.26667	0.53333	0.2
0.26667	0.56667	0.16667
0.23333	0.6	0.16667
0.23333	0.56667	0.2
0.26667	0.53333	0.2
0.26667	0.53333	0.2
0.26667	0.53333	0.2
0.3	0.5	0.2
0.33333	0.46667	0.2
0.36667	0.43333	0.2
0.4	0.43333	0.16667
0.43333	0.43333	0.13333
0.43333	0.43333	0.13333
0.43333	0.43333	0.13333
0.43333	0.43333	0.13333
0.4	0.43333	0.16667
0.43333	0.4	0.16667
0.43333	0.4	0.16667
0.43333	0.36667	0.2
0.46667	0.33333	0.2
0.5	0.33333	0.16667
0.53333	0.33333	0.13333
0.56667	0.3	0.13333
0.6	0.26667	0.13333
0.63333	0.23333	0.13333
0.6	0.26667	0.13333
0.63333	0.23333	0.13333
0.63333	0.26667	0.1
0.63333	0.23333	0.13333
0.6	0.23333	0.16667
0.6	0.2	0.2
0.6	0.16667	0.23333
0.6	0.16667	0.23333
0.6	0.2	0.2
0.56667	0.2	0.23333
0.56667	0.16667	0.26667
0.56667	0.16667	0.26667
0.56667	0.16667	0.26667
0.53333	0.2	0.26667
0.5	0.2	0.3
0.46667	0.2	0.33333
0.43333	0.23333	0.33333
0.4	0.23333	0.36667
0.36667	0.23333	0.4
0.33333	0.23333	0.43333
0.33333	0.26667	0.4
0.3	0.26667	0.43333
0.26667	0.3	0.43333
0.3	0.3	0.4
0.26667	0.33333	0.4
0.26667	0.33333	0.4
0.23333	0.36667	0.4
0.23333	0.36667	0.4
0.23333	0.36667	0.4
0.23333	0.36667	0.4
0.23333	0.33333	0.43333
0.23333	0.33333	0.43333
0.23333	0.33333	0.43333
0.23333	0.36667	0.4
0.23333	0.4	0.36667
0.23333	0.43333	0.33333
0.23333	0.46667	0.3
0.23333	0.46667	0.3
0.23333	0.43333	0.33333
0.26667	0.43333	0.3
0.26667	0.43333	0.3
0.3	0.4	0.3
0.3	0.4	0.3
0.33333	0.36667	0.3
0.33333	0.4	0.26667
0.33333	0.43333	0.23333
0.33333	0.4	0.26667
0.33333	0.4	0.26667
0.36667	0.4	0.23333
0.36667	0.4	0.23333
0.36667	0.4	0.23333
0.4	0.4	0.2
0.4	0.4	0.2
0.36667	0.4	0.23333
0.4	0.36667	0.23333
0.4	0.36667	0.23333
0.4	0.36667	0.23333
0.36667	0.36667	0.26667
0.33333	0.36667	0.3
0.3	0.36667	0.33333
0.3	0.36667	0.33333
0.26667	0.4	0.33333
0.26667	0.36667	0.36667
0.26667	0.33333	0.4
0.3	0.3	0.4
0.33333	0.26667	0.4
0.33333	0.26667	0.4
0.33333	0.26667	0.4
0.33333	0.26667	0.4
0.33333	0.26667	0.4
0.33333	0.3	0.36667
0.3	0.33333	0.36667
0.3	0.33333	0.36667
0.26667	0.36667	0.36667
0.26667	0.36667	0.36667
0.26667	0.36667	0.36667
0.3	0.36667	0.33333
0.3	0.36667	0.33333
0.26667	0.4	0.33333
0.26667	0.43333	0.3
0.26667	0.4	0.33333
0.23333	0.4	0.36667
0.23333	0.4	0.36667
0.23333	0.43333	0.33333
0.2	0.46667	0.33333
0.16667	0.46667	0.36667
0.16667	0.43333	0.4
0.16667	0.46667	0.36667
0.2	0.46667	0.33333
0.2	0.46667	0.33333
0.23333	0.46667	0.3
0.23333	0.43333	0.33333
0.26667	0.43333	0.3
0.3	0.43333	0.26667
0.3	0.43333	0.26667
0.3	0.43333	0.26667
0.3	0.4	0.3
0.3	0.36667	0.33333
0.33333	0.36667	0.3
0.33333	0.36667	0.3
0.33333	0.36667	0.3
0.33333	0.36667	0.3
0.3	0.4	0.3
0.3	0.36667	0.33333
0.3	0.33333	0.36667
0.33333	0.3	0.36667
0.33333	0.3	0.36667
0.36667	0.3	0.33333
0.36667	0.3	0.33333
0.4	0.26667	0.33333
0.43333	0.26667	0.3
0.43333	0.3	0.26667
0.43333	0.3	0.26667
0.46667	0.26667	0.26667
0.46667	0.23333	0.3
0.46667	0.23333	0.3
0.46667	0.26667	0.26667
0.46667	0.26667	0.26667
0.43333	0.3	0.26667
0.46667	0.3	0.23333
0.43333	0.3	0.26667
0.46667	0.3	0.23333
0.46667	0.3	0.23333
0.43333	0.33333	0.23333
0.43333	0.33333	0.23333
0.43333	0.33333	0.23333
0.46667	0.33333	0.2
0.46667	0.33333	0.2
0.46667	0.33333	0.2
0.46667	0.33333	0.2
0.46667	0.3	0.23333
0.46667	0.26667	0.26667
0.46667	0.26667	0.26667
0.5	0.26667	0.23333
0.5	0.3	0.2
0.46667	0.33333	0.2
0.46667	0.33333	0.2
0.46667	0.33333	0.2
0.5	0.3	0.2
0.46667	0.3	0.23333
0.43333	0.33333	0.23333
0.43333	0.3	0.26667
0.43333	0.3	0.26667
0.4	0.33333	0.26667
0.4	0.36667	0.23333
0.4	0.4	0.2
0.4	0.4	0.2
0.43333	0.36667	0.2
0.43333	0.33333	0.23333
0.43333	0.33333	0.23333
0.43333	0.36667	0.2
0.4	0.36667	0.23333
0.36667	0.4	0.23333
0.36667	0.36667	0.26667
0.33333	0.36667	0.3
0.33333	0.36667	0.3
0.3	0.4	0.3
0.3	0.4	0.3
0.3	0.4	0.3
0.26667	0.4	0.33333
0.26667	0.4	0.33333
0.26667	0.43333	0.3
0.26667	0.4	0.33333
0.26667	0.4	0.33333
0.26667	0.36667	0.36667
0.26667	0.36667	0.36667
0.23333	0.36667	0.4
0.2	0.4	0.4
0.16667	0.4	0.43333
0.16667	0.4	0.43333
0.16667	0.4	0.43333
0.16667	0.4	0.43333
0.16667	0.4	0.43333
0.16667	0.36667	0.46667
0.2	0.33333	0.46667
0.23333	0.3	0.46667
0.23333	0.26667	0.5
0.2	0.26667	0.53333
0.2	0.26667	0.53333
0.16667	0.26667	0.56667
0.2	0.23333	0.56667
0.23333	0.23333	0.53333
0.23333	0.2	0.56667
0.23333	0.23333	0.53333
0.23333	0.26667	0.5
0.2	0.3	0.5
0.23333	0.26667	0.5
0.23333	0.3	0.46667
0.2	0.3	0.5
0.2	0.33333	0.46667
0.2	0.33333	0.46667
0.2	0.3	0.5
0.2	0.3	0.5
0.16667	0.33333	0.5
0.16667	0.36667	0.46667
0.16667	0.36667	0.46667
0.2	0.36667	0.43333
0.23333	0.33333	0.43333
0.23333	0.36667	0.4
0.23333	0.36667	0.4
0.26667	0.33333	0.4
0.26667	0.33333	0.4
0.26667	0.33333	0.4
0.26667	0.33333	0.4
0.23333	0.36667	0.4
0.2	0.4	0.4
0.2	0.43333	0.36667
0.23333	0.43333	0.33333
0.26667	0.43333	0.3
0.26667	0.43333	0.3
0.23333	0.43333	0.33333
0.2	0.43333	0.36667
0.23333	0.43333	0.33333
0.23333	0.4	0.36667
0.26667	0.36667	0.36667
0.26667	0.36667	0.36667
0.23333	0.36667	0.4
0.26667	0.33333	0.4
0.26667	0.36667	0.36667
0.26667	0.33333	0.4
0.26667	0.36667	0.36667
0.26667	0.4	0.33333
0.3	0.4	0.3
0.33333	0.36667	0.3
0.36667	0.33333	0.3
0.36667	0.33333	0.3
0.33333	0.33333	0.33333
0.3	0.33333	0.36667
0.33333	0.3	0.36667
0.33333	0.3	0.36667
0.3	0.33333	0.36667
0.3	0.33333	0.36667
0.3	0.3	0.4
0.33333	0.3	0.36667
0.33333	0.26667	0.4
0.33333	0.23333	0.43333
0.33333	0.2	0.46667
0.3	0.2	0.5
0.26667	0.2	0.53333
0.26667	0.2	0.53333
0.26667	0.23333	0.5
0.26667	0.23333	0.5
0.23333	0.26667	0.5
0.23333	0.26667	0.5
0.2	0.26667	0.53333
0.2	0.23333	0.56667
0.2	0.23333	0.56667
0.16667	0.23333	0.6
0.16667	0.2	0.63333
0.16667	0.2	0.63333
0.16667	0.16667	0.66667
0.16667	0.13333	0.7
0.13333	0.13333	0.73333
0.1	0.13333	0.76667
0.06667	0.13333	0.8
0.06667	0.1	0.83333
0.06667	0.1	0.83333
0.1	0.1	0.8
0.1	0.1	0.8
0.1	0.13333	0.76667
0.1	0.1	0.8
0.1	0.13333	0.76667
0.13333	0.13333	0.73333
0.1	0.13333	0.76667
0.13333	0.13333	0.73333
0.16667	0.13333	0.7
0.2	0.13333	0.66667
0.23333	0.13333	0.63333
0.23333	0.16667	0.6
0.23333	0.16667	0.6
0.23333	0.13333	0.63333
0.23333	0.13333	0.63333
0.23333	0.1	0.66667
0.23333	0.13333	0.63333
0.23333	0.13333	0.63333
0.23333	0.16667	0.6
0.23333	0.16667	0.6
0.23333	0.16667	0.6
0.23333	0.2	0.56667
0.26667	0.2	0.53333
0.3	0.2	0.5
0.33333	0.2	0.46667
0.33333	0.23333	0.43333
0.33333	0.23333	0.43333
0.36667	0.23333	0.4
0.36667	0.26667	0.36667
0.36667	0.26667	0.36667
0.33333	0.3	0.36667
0.3	0.33333	0.36667
0.3	0.33333	0.36667
0.33333	0.33333	0.33333
0.36667	0.3	0.33333
0.33333	0.3	0.36667
0.33333	0.3	0.36667
0.3	0.3	0.4
0.26667	0.33333	0.4
0.23333	0.36667	0.4
0.2	0.4	0.4
0.2	0.36667	0.43333
0.23333	0.36667	0.4
0.23333	0.36667	0.4
0.23333	0.36667	0.4
0.23333	0.36667	0.4
0.23333	0.33333	0.43333
0.23333	0.33333	0.43333
0.23333	0.3	0.46667
0.23333	0.3	0.46667
0.23333	0.33333	0.43333
0.23333	0.33333	0.43333
0.2	0.36667	0.43333
0.2	0.36667	0.43333
0.2	0.36667	0.43333
0.23333	0.33333	0.43333
0.23333	0.36667	0.4
0.2	0.4	0.4
0.2	0.4	0.4
0.2	0.43333	0.36667
0.2	0.43333	0.36667
0.2	0.43333	0.36667
0.2	0.4	0.4
0.16667	0.43333	0.4
0.16667	0.43333	0.4
0.2	0.43333	0.36667
0.23333	0.43333	0.33333
0.23333	0.46667	0.3
0.23333	0.46667	0.3
0.26667	0.43333	0.3
0.26667	0.43333	0.3
0.26667	0.43333	0.3
0.23333	0.46667	0.3
0.26667	0.46667	0.26667
0.26667	0.5	0.23333
0.26667	0.5	0.23333
0.26667	0.5	0.23333
0.26667	0.5	0.23333
0.26667	0.5	0.23333
0.3	0.5	0.2
0.33333	0.46667	0.2
0.36667	0.43333	0.2
0.36667	0.43333	0.2
0.33333	0.46667	0.2
0.3	0.5	0.2
0.26667	0.53333	0.2
0.26667	0.53333	0.2
0.26667	0.53333	0.2
0.26667	0.53333	0.2
0.26667	0.53333	0.2
0.26667	0.53333	0.2
0.26667	0.5	0.23333
0.3	0.5	0.2
0.3	0.5	0.2
0.26667	0.53333	0.2
0.23333	0.53333	0.23333
0.2	0.56667	0.23333
0.2	0.56667	0.23333
0.23333	0.53333	0.23333
0.2	0.53333	0.26667
0.2	0.5	0.3
0.2	0.5	0.3
0.2	0.46667	0.33333
0.16667	0.46667	0.36667
0.16667	0.43333	0.4
0.16667	0.46667	0.36667
0.16667	0.46667	0.36667
0.2	0.46667	0.33333
0.2	0.5	0.3
0.16667	0.53333	0.3
0.13333	0.53333	0.33333
0.1	0.53333	0.36667
0.13333	0.5	0.36667
0.13333	0.46667	0.4
0.16667	0.43333	0.4
0.16667	0.4	0.43333
0.16667	0.36667	0.46667
0.16667	0.33333	0.5
0.16667	0.3	0.53333
0.16667	0.3	0.53333
0.2	0.26667	0.53333
0.2	0.3	0.5
0.16667	0.3	0.53333
0.16667	0.26667	0.56667
0.16667	0.23333	0.6
0.16667	0.26667	0.56667
0.2	0.23333	0.56667
0.23333	0.2	0.56667
0.2	0.2	0.6
0.2	0.2	0.6
0.2	0.23333	0.56667
0.2	0.26667	0.53333
0.2	0.3	0.5
0.23333	0.3	0.46667
0.23333	0.33333	0.43333
0.23333	0.3	0.46667
0.23333	0.3	0.46667
0.2	0.33333	0.46667
0.2	0.3	0.5
0.2	0.3	0.5
0.23333	0.3	0.46667
0.23333	0.3	0.46667
0.2	0.33333	0.46667
0.2	0.36667	0.43333
0.16667	0.4	0.43333
0.16667	0.4	0.43333
0.16667	0.4	0.43333
0.16667	0.43333	0.4
0.16667	0.43333	0.4
0.2	0.4	0.4
0.16667	0.43333	0.4
0.16667	0.43333	0.4
0.2	0.43333	0.36667
0.2	0.46667	0.33333
0.23333	0.46667	0.3
0.26667	0.43333	0.3
0.23333	0.46667	0.3
0.23333	0.46667	0.3
0.23333	0.5	0.26667
0.23333	0.53333	0.23333
0.23333	0.53333	0.23333
0.23333	0.53333	0.23333
0.23333	0.53333	0.23333
0.2	0.56667	0.23333
0.2	0.53333	0.26667
0.23333	0.53333	0.23333
0.23333	0.53333	0.23333
0.26667	0.5	0.23333
0.26667	0.53333	0.2
0.3	0.5	0.2
0.3	0.5	0.2
0.33333	0.5	0.16667
0.36667	0.46667	0.16667
0.4	0.43333	0.16667
0.4	0.43333	0.16667
0.4	0.46667	0.13333
0.4	0.46667	0.13333
0.43333	0.43333	0.13333
0.46667	0.43333	0.1
0.43333	0.43333	0.13333
0.43333	0.4	0.16667
0.43333	0.4	0.16667
0.43333	0.4	0.16667
0.43333	0.36667	0.2
0.43333	0.36667	0.2
0.4	0.36667	0.23333
0.4	0.33333	0.26667
0.36667	0.36667	0.26667
0.36667	0.33333	0.3
0.36667	0.33333	0.3
0.36667	0.33333	0.3
0.36667	0.3	0.33333
0.36667	0.26667	0.36667
0.36667	0.23333	0.4
0.36667	0.26667	0.36667
0.36667	0.26667	0.36667
0.36667	0.3	0.33333
0.33333	0.3	0.36667
0.33333	0.3	0.36667
0.3	0.3	0.4
0.26667	0.3	0.43333
0.23333	0.3	0.46667
0.2	0.3	0.5
0.2	0.3	0.5
0.23333	0.26667	0.5
0.26667	0.23333	0.5
0.3	0.23333	0.46667
0.3	0.23333	0.46667
0.3	0.23333	0.46667
0.33333	0.23333	0.43333
0.36667	0.23333	0.4
0.4	0.2	0.4
0.4	0.2	0.4
0.43333	0.2	0.36667
0.43333	0.2	0.36667
0.46667	0.2	0.33333
0.5	0.2	0.3
0.5	0.16667	0.33333
0.5	0.2	0.3
0.53333	0.16667	0.3
0.56667	0.13333	0.3
0.6	0.13333	0.26667
0.6	0.16667	0.23333
0.63333	0.16667	0.2
0.63333	0.16667	0.2
0.63333	0.16667	0.2
0.66667	0.13333	0.2
0.66667	0.16667	0.16667
0.66667	0.13333	0.2
0.66667	0.16667	0.16667
0.7	0.16667	0.13333
0.73333	0.16667	0.1
0.73333	0.16667	0.1
0.73333	0.16667	0.1
0.7	0.2	0.1
0.66667	0.23333	0.1
0.66667	0.23333	0.1
0.63333	0.23333	0.13333
0.6	0.23333	0.16667
0.56667	0.26667	0.16667
0.53333	0.3	0.16667
0.5	0.33333	0.16667
0.46667	0.33333	0.2
0.43333	0.36667	0.2
0.4	0.4	0.2
0.4	0.4	0.2
0.36667	0.4	0.23333
0.36667	0.43333	0.2
0.4	0.4	0.2
0.4	0.4	0.2
0.4	0.4	0.2
0.36667	0.4	0.23333
0.36667	0.36667	0.26667
0.33333	0.36667	0.3
0.33333	0.33333	0.33333
0.3	0.33333	0.36667
0.3	0.33333	0.36667
0.3	0.33333	0.36667
0.3	0.33333	0.36667
0.3	0.33333	0.36667
0.26667	0.33333	0.4
0.26667	0.33333	0.4
0.3	0.33333	0.36667
0.26667	0.33333	0.4
0.26667	0.33333	0.4
0.26667	0.3	0.43333
0.23333	0.33333	0.43333
0.26667	0.33333	0.4
0.26667	0.33333	0.4
0.3	0.3	0.4
0.3	0.26667	0.43333
0.33333	0.23333	0.43333
0.33333	0.23333	0.43333
0.33333	0.2	0.46667
0.36667	0.16667	0.46667
0.33333	0.2	0.46667
0.36667	0.2	0.43333
0.4	0.16667	0.43333
0.4	0.16667	0.43333
0.36667	0.16667	0.46667
0.33333	0.2	0.46667
0.33333	0.2	0.46667
0.33333	0.23333	0.43333
0.33333	0.23333	0.43333
0.33333	0.26667	0.4
0.33333	0.26667	0.4
0.3	0.26667	0.43333
0.3	0.26667	0.43333
0.3	0.26667	0.43333
0.33333	0.23333	0.43333
0.36667	0.23333	0.4
0.36667	0.23333	0.4
0.33333	0.26667	0.4
0.33333	0.3	0.36667
0.36667	0.26667	0.36667
0.36667	0.26667	0.36667
0.4	0.23333	0.36667
0.4	0.23333	0.36667
0.43333	0.23333	0.33333
0.4	0.23333	0.36667
0.4	0.23333	0.36667
0.36667	0.23333	0.4
0.36667	0.23333	0.4
0.36667	0.26667	0.36667
0.33333	0.26667	0.4
0.33333	0.23333	0.43333
0.3	0.26667	0.43333
0.26667	0.26667	0.46667
0.26667	0.26667	0.46667
0.3	0.26667	0.43333
0.33333	0.23333	0.43333
0.36667	0.23333	0.4
0.36667	0.23333	0.4
0.36667	0.26667	0.36667
0.36667	0.26667	0.36667
0.36667	0.3	0.33333
0.36667	0.33333	0.3
0.36667	0.33333	0.3
0.36667	0.36667	0.26667
0.33333	0.36667	0.3
0.33333	0.36667	0.3
0.3	0.36667	0.33333
0.3	0.36667	0.33333
0.33333	0.33333	0.33333
0.3	0.36667	0.33333
0.3	0.36667	0.33333
0.3	0.36667	0.33333
0.26667	0.4	0.33333
0.23333	0.4	0.36667
0.23333	0.4	0.36667
0.26667	0.4	0.33333
0.3	0.4	0.3
0.33333	0.4	0.26667
0.36667	0.36667	0.26667
0.4	0.36667	0.23333
0.43333	0.36667	0.2
0.46667	0.33333	0.2
0.46667	0.33333	0.2
0.43333	0.36667	0.2
0.4	0.4	0.2
0.36667	0.43333	0.2
0.33333	0.43333	0.23333
0.36667	0.4	0.23333
0.4	0.36667	0.23333
0.43333	0.33333	0.23333
0.43333	0.3	0.26667
0.43333	0.3	0.26667
0.46667	0.26667	0.26667
0.46667	0.26667	0.26667
0.46667	0.3	0.23333
0.46667	0.3	0.23333
0.5	0.3	0.2
0.53333	0.26667	0.2
0.5	0.3	0.2
0.5	0.3	0.2
0.5	0.33333	0.16667
0.46667	0.33333	0.2
0.5	0.3	0.2
0.53333	0.3	0.16667
0.53333	0.33333	0.13333
0.5	0.36667	0.13333
0.46667	0.36667	0.16667
0.43333	0.36667	0.2
0.43333	0.36667	0.2
0.43333	0.36667	0.2
0.4	0.4	0.2
0.4	0.4	0.2
0.4	0.43333	0.16667
0.43333	0.4	0.16667
0.46667	0.36667	0.16667
0.5	0.33333	0.16667
0.5	0.36667	0.13333
0.46667	0.4	0.13333
0.43333	0.4	0.16667
0.4	0.4	0.2
0.4	0.43333	0.16667
0.4	0.43333	0.16667
0.36667	0.46667	0.16667
0.4	0.43333	0.16667
0.4	0.43333	0.16667
0.36667	0.46667	0.16667
0.33333	0.5	0.16667
0.3	0.53333	0.16667
0.33333	0.5	0.16667
0.33333	0.5	0.16667
0.33333	0.46667	0.2
0.33333	0.5	0.16667
0.3	0.53333	0.16667
0.26667	0.56667	0.16667
0.3	0.53333	0.16667
0.33333	0.5	0.16667
0.33333	0.53333	0.13333
0.33333	0.53333	0.13333
0.33333	0.53333	0.13333
0.3	0.56667	0.13333
0.3	0.56667	0.13333
0.3	0.56667	0.13333
0.3	0.53333	0.16667
0.26667	0.53333	0.2
0.26667	0.53333	0.2
0.23333	0.56667	0.2
0.23333	0.53333	0.23333
0.23333	0.53333	0.23333
0.23333	0.56667	0.2
0.26667	0.56667	0.16667
0.3	0.53333	0.16667
0.3	0.5	0.2
0.3	0.46667	0.23333
0.26667	0.5	0.23333
0.26667	0.46667	0.26667
0.26667	0.43333	0.3
0.26667	0.43333	0.3
0.26667	0.43333	0.3
0.23333	0.43333	0.33333
0.23333	0.4	0.36667
0.23333	0.43333	0.33333
0.23333	0.43333	0.33333
0.23333	0.43333	0.33333
0.26667	0.4	0.33333
0.26667	0.4	0.33333
0.23333	0.43333	0.33333
0.23333	0.43333	0.33333
0.23333	0.43333	0.33333
0.23333	0.43333	0.33333
0.23333	0.43333	0.33333
0.26667	0.4	0.33333
0.26667	0.4	0.33333
0.26667	0.4	0.33333
0.26667	0.43333	0.3
0.23333	0.43333	0.33333
0.23333	0.4	0.36667
0.23333	0.4	0.36667
0.23333	0.36667	0.4
0.23333	0.33333	0.43333
0.2	0.33333	0.46667
0.2	0.33333	0.46667
0.2	0.33333	0.46667
0.2	0.36667	0.43333
0.2	0.33333	0.46667
0.2	0.36667	0.43333
0.2	0.4	0.4
0.2	0.36667	0.43333
0.23333	0.33333	0.43333
0.23333	0.33333	0.43333
0.23333	0.33333	0.43333
0.23333	0.33333	0.43333
0.26667	0.3	0.43333
0.26667	0.26667	0.46667
0.23333	0.3	0.46667
0.2	0.3	0.5
0.2	0.26667	0.53333
0.2	0.23333	0.56667
0.2	0.26667	0.53333
0.16667	0.3	0.53333
0.2	0.26667	0.53333
0.16667	0.26667	0.56667
0.16667	0.26667	0.56667
0.16667	0.26667	0.56667
0.16667	0.23333	0.6
0.16667	0.23333	0.6
0.16667	0.23333	0.6
0.16667	0.26667	0.56667
0.2	0.26667	0.53333
0.23333	0.26667	0.5
0.26667	0.26667	0.46667
0.26667	0.26667	0.46667
0.3	0.26667	0.43333
0.3	0.23333	0.46667
0.33333	0.23333	0.43333
0.33333	0.23333	0.43333
0.36667	0.2	0.43333
0.36667	0.2	0.43333
0.33333	0.2	0.46667
0.36667	0.2	0.43333
0.4	0.2	0.4
0.43333	0.16667	0.4
0.43333	0.16667	0.4
0.43333	0.16667	0.4
0.43333	0.13333	0.43333
0.43333	0.13333	0.43333
0.46667	0.13333	0.4
0.46667	0.13333	0.4
0.46667	0.1	0.43333
0.46667	0.06667	0.46667
0.46667	0.06667	0.46667
0.5	0.06667	0.43333
0.46667	0.06667	0.46667
0.46667	0.06667	0.46667
0.46667	0.1	0.43333
0.46667	0.1	0.43333
0.46667	0.1	0.43333
0.5	0.06667	0.43333
0.46667	0.06667	0.46667
0.43333	0.06667	0.5
0.4	0.06667	0.53333
0.36667	0.06667	0.56667
0.33333	0.06667	0.6
0.33333	0.1	0.56667
0.33333	0.1	0.56667
0.36667	0.06667	0.56667
0.33333	0.06667	0.6
0.33333	0.1	0.56667
0.36667	0.1	0.53333
0.36667	0.1	0.53333
0.36667	0.1	0.53333
0.33333	0.13333	0.53333
0.3	0.13333	0.56667
0.3	0.16667	0.53333
0.33333	0.16667	0.5
0.33333	0.16667	0.5
0.3	0.2	0.5
0.3	0.2	0.5
0.3	0.2	0.5
0.33333	0.2	0.46667
0.33333	0.2	0.46667
0.33333	0.2	0.46667
0.33333	0.23333	0.43333
0.33333	0.26667	0.4
0.33333	0.23333	0.43333
0.36667	0.23333	0.4
0.4	0.23333	0.36667
0.36667	0.26667	0.36667
0.36667	0.3	0.33333
0.36667	0.3	0.33333
0.36667	0.3	0.33333
0.36667	0.33333	0.3
0.36667	0.33333	0.3
0.36667	0.3	0.33333
0.33333	0.33333	0.33333
0.33333	0.33333	0.33333
0.33333	0.36667	0.3
0.36667	0.33333	0.3
0.36667	0.33333	0.3
0.36667	0.33333	0.3
0.36667	0.33333	0.3
0.36667	0.3	0.33333
0.4	0.3	0.3
0.43333	0.26667	0.3
0.43333	0.26667	0.3
0.43333	0.26667	0.3
0.43333	0.26667	0.3
0.43333	0.26667	0.3
0.43333	0.26667	0.3
0.4	0.3	0.3
0.36667	0.33333	0.3
0.36667	0.33333	0.3
0.4	0.3	0.3
0.4	0.3	0.3
0.4	0.33333	0.26667
0.36667	0.33333	0.3
0.33333	0.36667	0.3
0.33333	0.33333	0.33333
0.33333	0.3	0.36667
0.33333	0.3	0.36667
0.33333	0.3	0.36667
0.33333	0.26667	0.4
0.36667	0.26667	0.36667
0.4	0.26667	0.33333
0.43333	0.23333	0.33333
0.4	0.23333	0.36667
0.4	0.23333	0.36667
0.36667	0.23333	0.4
0.33333	0.23333	0.43333
0.33333	0.23333	0.43333
0.3	0.23333	0.46667
0.3	0.26667	0.43333
0.26667	0.3	0.43333
0.26667	0.3	0.43333
0.23333	0.3	0.46667
0.23333	0.3	0.46667
0.23333	0.26667	0.5
0.23333	0.3	0.46667
0.26667	0.3	0.43333
0.3	0.26667	0.43333
0.33333	0.23333	0.43333
0.33333	0.23333	0.43333
0.33333	0.23333	0.43333
0.33333	0.23333	0.43333
0.36667	0.2	0.43333
0.36667	0.2	0.43333
0.36667	0.16667	0.46667
0.36667	0.2	0.43333
0.36667	0.2	0.43333
0.36667	0.23333	0.4
0.4	0.23333	0.36667
0.43333	0.23333	0.33333
0.4	0.23333	0.36667
0.4	0.23333	0.36667
0.36667	0.23333	0.4
0.4	0.23333	0.36667
0.43333	0.2	0.36667
0.43333	0.23333	0.33333
0.46667	0.23333	0.3
0.46667	0.23333	0.3
0.46667	0.23333	0.3
0.5	0.2	0.3
0.5	0.2	0.3
0.46667	0.2	0.33333
0.46667	0.2	0.33333
0.46667	0.2	0.33333
0.46667	0.2	0.33333
0.46667	0.16667	0.36667
0.43333	0.16667	0.4
0.4	0.16667	0.43333
0.4	0.16667	0.43333
0.36667	0.2	0.43333
0.36667	0.2	0.43333
0.36667	0.2	0.43333
0.36667	0.2	0.43333
0.4	0.2	0.4
0.43333	0.2	0.36667
0.46667	0.16667	0.36667
0.46667	0.2	0.33333
0.46667	0.16667	0.36667
0.46667	0.16667	0.36667
0.46667	0.16667	0.36667
0.5	0.16667	0.33333
0.46667	0.16667	0.36667
0.5	0.16667	0.33333
0.5	0.16667	0.33333
0.5	0.16667	0.33333
0.53333	0.13333	0.33333
0.53333	0.13333	0.33333
0.5	0.13333	0.36667
0.53333	0.13333	0.33333
0.53333	0.13333	0.33333
0.53333	0.1	0.36667
0.53333	0.1	0.36667
0.56667	0.1	0.33333
0.56667	0.13333	0.3
0.56667	0.13333	0.3
0.56667	0.13333	0.3
0.6	0.13333	0.26667
0.6	0.13333	0.26667
0.6	0.13333	0.26667
0.63333	0.1	0.26667
0.6	0.13333	0.26667
0.6	0.1	0.3
0.56667	0.1	0.33333
0.53333	0.13333	0.33333
0.53333	0.13333	0.33333
0.5	0.16667	0.33333
0.5	0.16667	0.33333
0.5	0.2	0.3
0.46667	0.23333	0.3
0.46667	0.23333	0.3
0.43333	0.26667	0.3
0.43333	0.3	0.26667
0.4	0.3	0.3
0.36667	0.33333	0.3
0.36667	0.33333	0.3
0.33333	0.36667	0.3
0.33333	0.36667	0.3
0.36667	0.36667	0.26667
0.36667	0.36667	0.26667
0.33333	0.4	0.26667
0.33333	0.4	0.26667
0.36667	0.4	0.23333
0.33333	0.4	0.26667
0.36667	0.36667	0.26667
0.36667	0.36667	0.26667
0.36667	0.4	0.23333
0.33333	0.43333	0.23333
0.36667	0.43333	0.2
0.36667	0.43333	0.2
0.36667	0.43333	0.2
0.36667	0.43333	0.2
0.36667	0.46667	0.16667
0.4	0.46667	0.13333
0.43333	0.43333	0.13333
0.4	0.46667	0.13333
0.4	0.46667	0.13333
0.4	0.43333	0.16667
0.4	0.43333	0.16667
0.4	0.43333	0.16667
0.36667	0.46667	0.16667
0.36667	0.46667	0.16667
0.36667	0.43333	0.2
0.4	0.43333	0.16667
0.4	0.4	0.2
0.4	0.4	0.2
0.43333	0.36667	0.2
0.4	0.36667	0.23333
0.36667	0.4	0.23333
0.33333	0.43333	0.23333
0.33333	0.43333	0.23333
0.33333	0.43333	0.23333
0.33333	0.43333	0.23333
0.33333	0.43333	0.23333
0.3	0.43333	0.26667
0.3	0.46667	0.23333
0.3	0.46667	0.23333
0.3	0.46667	0.23333
0.26667	0.46667	0.26667
0.23333	0.46667	0.3
0.2	0.46667	0.33333
0.23333	0.43333	0.33333
0.23333	0.43333	0.33333
0.2	0.46667	0.33333
0.16667	0.5	0.33333
0.2	0.46667	0.33333
0.2	0.46667	0.33333
0.2	0.46667	0.33333
0.2	0.43333	0.36667
0.23333	0.4	0.36667
0.26667	0.36667	0.36667
0.26667	0.36667	0.36667
0.26667	0.4	0.33333
0.23333	0.4	0.36667
0.23333	0.43333	0.33333
0.23333	0.43333	0.33333
0.23333	0.43333	0.33333
0.26667	0.43333	0.3
0.26667	0.43333	0.3
0.26667	0.43333	0.3
0.26667	0.43333	0.3
0.26667	0.46667	0.26667
0.23333	0.5	0.26667
0.23333	0.5	0.26667
0.26667	0.5	0.23333
0.3	0.46667	0.23333
0.33333	0.43333	0.23333
0.33333	0.43333	0.23333
0.36667	0.43333	0.2
0.4	0.43333	0.16667
0.43333	0.43333	0.13333
0.43333	0.43333	0.13333
0.43333	0.43333	0.13333
0.43333	0.4	0.16667
0.46667	0.36667	0.16667
0.43333	0.4	0.16667
0.43333	0.36667	0.2
0.43333	0.4	0.16667
0.43333	0.43333	0.13333
0.4	0.43333	0.16667
0.36667	0.43333	0.2
0.36667	0.43333	0.2
0.36667	0.4	0.23333
0.36667	0.4	0.23333
0.4	0.36667	0.23333
0.36667	0.4	0.23333
0.36667	0.4	0.23333
0.33333	0.43333	0.23333
0.36667	0.4	0.23333
0.36667	0.4	0.23333
0.36667	0.36667	0.26667
0.36667	0.33333	0.3
0.36667	0.33333	0.3
0.4	0.33333	0.26667
0.36667	0.33333	0.3
0.33333	0.36667	0.3
0.3	0.36667	0.33333
0.3	0.36667	0.33333
0.26667	0.4	0.33333
0.23333	0.4	0.36667
0.23333	0.4	0.36667
0.2	0.43333	0.36667
0.2	0.43333	0.36667
0.2	0.43333	0.36667
0.16667	0.43333	0.4
0.2	0.4	0.4
0.23333	0.4	0.36667
0.23333	0.4	0.36667
0.26667	0.36667	0.36667
0.3	0.36667	0.33333
0.33333	0.36667	0.3
0.36667	0.33333	0.3
0.36667	0.33333	0.3
0.36667	0.33333	0.3
0.33333	0.33333	0.33333
0.33333	0.3	0.36667
0.3	0.3	0.4
0.3	0.26667	0.43333
0.26667	0.26667	0.46667
0.26667	0.26667	0.46667
0.26667	0.26667	0.46667
0.3	0.26667	0.43333
0.33333	0.23333	0.43333
0.3	0.23333	0.46667
0.3	0.23333	0.46667
0.3	0.2	0.5
0.3	0.2	0.5
0.3	0.16667	0.53333
0.33333	0.13333	0.53333
0.36667	0.13333	0.5
0.33333	0.13333	0.53333
0.33333	0.1	0.56667
0.33333	0.06667	0.6
0.33333	0.1	0.56667
0.36667	0.1	0.53333
0.36667	0.1	0.53333
0.33333	0.1	0.56667
0.33333	0.06667	0.6
0.3	0.1	0.6
0.26667	0.1	0.63333
0.23333	0.1	0.66667
0.2	0.1	0.7
0.2	0.1	0.7
0.23333	0.1	0.66667
0.23333	0.13333	0.63333
0.23333	0.13333	0.63333
0.26667	0.13333	0.6
0.3	0.13333	0.56667
0.33333	0.13333	0.53333
0.33333	0.1	0.56667
0.33333	0.13333	0.53333
0.3	0.13333	0.56667
0.26667	0.13333	0.6
0.26667	0.13333	0.6
0.26667	0.13333	0.6
0.26667	0.13333	0.6
0.26667	0.13333	0.6
0.26667	0.13333	0.6
0.23333	0.13333	0.63333
0.2	0.13333	0.66667
0.2	0.13333	0.66667
0.2	0.13333	0.66667
0.23333	0.13333	0.63333
0.26667	0.1	0.63333
0.26667	0.1	0.63333
0.26667	0.1	0.63333
0.3	0.1	0.6
0.33333	0.1	0.56667
0.33333	0.06667	0.6
0.33333	0.06667	0.6
0.33333	0.06667	0.6
0.33333	0.06667	0.6
0.33333	0.06667	0.6
0.3	0.06667	0.63333
0.33333	0.03333	0.63333
0.33333	0.03333	0.63333
0.33333	0.03333	0.63333
0.33333	0.03333	0.63333
0.33333	0.03333	0.63333
0.36667	0.03333	0.6
0.36667	0.03333	0.6
0.36667	0.03333	0.6
0.4	0.03333	0.56667
0.4	0.03333	0.56667
0.4	0.06667	0.53333
0.43333	0.06667	0.5
0.43333	0.1	0.46667
0.46667	0.1	0.43333
0.5	0.1	0.4
0.53333	0.1	0.36667
0.56667	0.1	0.33333
0.56667	0.13333	0.3
0.56667	0.13333	0.3
0.56667	0.13333	0.3
0.56667	0.13333	0.3
0.56667	0.13333	0.3
0.56667	0.13333	0.3
0.56667	0.13333	0.3
0.6	0.13333	0.26667
0.63333	0.13333	0.23333
0.66667	0.13333	0.2
0.7	0.13333	0.16667
0.73333	0.13333	0.13333
0.76667	0.13333	0.1
0.76667	0.13333	0.1
0.8	0.13333	0.06667
0.76667	0.16667	0.06667
0.73333	0.2	0.06667
0.7	0.2	0.1
0.66667	0.23333	0.1
0.66667	0.2	0.13333
0.66667	0.2	0.13333
0.63333	0.2	0.16667
0.66667	0.2	0.13333
0.7	0.16667	0.13333
0.66667	0.2	0.13333
0.66667	0.16667	0.16667
0.63333	0.16667	0.2
0.63333	0.16667	0.2
0.6	0.2	0.2
0.56667	0.23333	0.2
0.56667	0.2	0.23333
0.56667	0.2	0.23333
0.56667	0.2	0.23333
0.56667	0.2	0.23333
0.56667	0.2	0.23333
0.53333	0.23333	0.23333
0.5	0.26667	0.23333
0.46667	0.3	0.23333
0.46667	0.3	0.23333
0.43333	0.3	0.26667
0.4	0.33333	0.26667
0.4	0.33333	0.26667
0.36667	0.36667	0.26667
0.33333	0.36667	0.3
0.3	0.4	0.3
0.3	0.4	0.3
0.3	0.4	0.3
0.3	0.43333	0.26667
0.3	0.43333	0.26667
0.3	0.46667	0.23333
0.3	0.5	0.2
0.3	0.53333	0.16667
0.3	0.53333	0.16667
0.26667	0.56667	0.16667
0.3	0.53333	0.16667
0.33333	0.53333	0.13333
0.33333	0.56667	0.1
0.3	0.56667	0.13333
0.33333	0.53333	0.13333
0.33333	0.53333	0.13333
0.36667	0.53333	0.1
0.33333	0.56667	0.1
0.3	0.6	0.1
0.26667	0.63333	0.1
0.23333	0.66667	0.1
0.23333	0.63333	0.13333
0.26667	0.6	0.13333
0.3	0.56667	0.13333
0.3	0.56667	0.13333
0.3	0.6	0.1
0.3	0.56667	0.13333
0.26667	0.56667	0.16667
0.26667	0.53333	0.2
0.26667	0.56667	0.16667
0.26667	0.53333	0.2
0.3	0.5	0.2
0.33333	0.46667	0.2
0.33333	0.43333	0.23333
0.33333	0.43333	0.23333
0.33333	0.43333	0.23333
0.33333	0.4	0.26667
0.36667	0.36667	0.26667
0.33333	0.36667	0.3
0.33333	0.33333	0.33333
0.3	0.33333	0.36667
0.3	0.33333	0.36667
0.3	0.33333	0.36667
0.3	0.33333	0.36667
0.26667	0.33333	0.4
0.26667	0.3	0.43333
0.23333	0.3	0.46667
0.23333	0.3	0.46667
0.26667	0.26667	0.46667
0.3	0.23333	0.46667
0.33333	0.2	0.46667
0.36667	0.2	0.43333
0.33333	0.2	0.46667
0.3	0.2	0.5
0.26667	0.23333	0.5
0.26667	0.2	0.53333
0.26667	0.2	0.53333
0.26667	0.23333	0.5
0.26667	0.23333	0.5
0.26667	0.23333	0.5
0.26667	0.26667	0.46667
0.23333	0.3	0.46667
0.2	0.33333	0.46667
0.23333	0.33333	0.43333
0.26667	0.3	0.43333
0.3	0.26667	0.43333
0.3	0.3	0.4
0.26667	0.33333	0.4
0.26667	0.36667	0.36667
0.26667	0.4	0.33333
0.26667	0.43333	0.3
0.23333	0.46667	0.3
0.23333	0.46667	0.3
0.23333	0.5	0.26667
0.23333	0.53333	0.23333
0.23333	0.56667	0.2
0.23333	0.6	0.16667
0.26667	0.56667	0.16667
0.23333	0.6	0.16667
0.2	0.63333	0.16667
0.16667	0.66667	0.16667
0.13333	0.66667	0.2
0.13333	0.66667	0.2
0.13333	0.66667	0.2
0.13333	0.66667	0.2
0.13333	0.66667	0.2
0.13333	0.7	0.16667
0.13333	0.66667	0.2
0.13333	0.7	0.16667
0.13333	0.66667	0.2
0.13333	0.66667	0.2
0.16667	0.63333	0.2
0.16667	0.6	0.23333
0.13333	0.63333	0.23333
0.1	0.66667	0.23333
0.1	0.66667	0.23333
0.1	0.63333	0.26667
0.1	0.63333	0.26667
0.13333	0.6	0.26667
0.13333	0.56667	0.3
0.13333	0.56667	0.3
0.16667	0.53333	0.3
0.2	0.5	0.3
0.23333	0.46667	0.3
0.23333	0.46667	0.3
0.26667	0.43333	0.3
0.3	0.4	0.3
0.26667	0.43333	0.3
0.26667	0.4	0.33333
0.3	0.36667	0.33333
0.3	0.33333	0.36667
0.33333	0.33333	0.33333
0.36667	0.33333	0.3
0.4	0.33333	0.26667
0.4	0.33333	0.26667
0.4	0.36667	0.23333
0.4	0.33333	0.26667
0.4	0.33333	0.26667
0.43333	0.3	0.26667
0.46667	0.3	0.23333
0.5	0.26667	0.23333
0.5	0.26667	0.23333
0.53333	0.26667	0.2
0.56667	0.23333	0.2
0.56667	0.2	0.23333
0.53333	0.23333	0.23333
0.56667	0.23333	0.2
0.6	0.2	0.2
0.56667	0.23333	0.2
0.56667	0.23333	0.2
0.56667	0.2	0.23333
0.56667	0.2	0.23333
0.56667	0.2	0.23333
0.53333	0.23333	0.23333
0.53333	0.23333	0.23333
0.5	0.23333	0.26667
0.46667	0.26667	0.26667
0.5	0.23333	0.26667
0.5	0.26667	0.23333
0.46667	0.3	0.23333
0.5	0.3	0.2
0.46667	0.33333	0.2
0.46667	0.33333	0.2
0.43333	0.33333	0.23333
0.43333	0.33333	0.23333
0.46667	0.3	0.23333
0.46667	0.3	0.23333
0.5	0.3	0.2
0.46667	0.3	0.23333
0.43333	0.3	0.26667
0.43333	0.3	0.26667
0.4	0.33333	0.26667
0.36667	0.36667	0.26667
0.33333	0.4	0.26667
0.33333	0.43333	0.23333
0.36667	0.4	0.23333
0.33333	0.43333	0.23333
0.3	0.43333	0.26667
0.33333	0.4	0.26667
0.33333	0.43333	0.23333
0.33333	0.43333	0.23333
0.33333	0.43333	0.23333
0.3	0.43333	0.26667
0.33333	0.4	0.26667
0.33333	0.36667	0.3
0.33333	0.36667	0.3
0.33333	0.33333	0.33333
0.3	0.33333	0.36667
0.3	0.3	0.4
0.33333	0.26667	0.4
0.3	0.26667	0.43333
0.3	0.23333	0.46667
0.3	0.23333	0.46667
0.33333	0.23333	0.43333
0.33333	0.2	0.46667
0.33333	0.2	0.46667
0.36667	0.2	0.43333
0.36667	0.2	0.43333
0.36667	0.2	0.43333
0.4	0.2	0.4
0.36667	0.2	0.43333
0.4	0.16667	0.43333
0.43333	0.13333	0.43333
0.43333	0.13333	0.43333
0.43333	0.13333	0.43333
0.4	0.16667	0.43333
0.4	0.13333	0.46667
0.43333	0.13333	0.43333
0.4	0.13333	0.46667
0.4	0.13333	0.46667
0.4	0.13333	0.46667
0.36667	0.16667	0.46667
0.36667	0.2	0.43333
0.33333	0.2	0.46667
0.36667	0.2	0.43333
0.36667	0.2	0.43333
0.36667	0.2	0.43333
0.4	0.2	0.4
0.43333	0.2	0.36667
0.43333	0.2	0.36667
0.46667	0.2	0.33333
0.5	0.2	0.3
0.46667	0.2	0.33333
0.46667	0.2	0.33333
0.46667	0.2	0.33333
0.43333	0.2	0.36667
0.43333	0.2	0.36667
0.4	0.2	0.4
0.4	0.2	0.4
0.36667	0.23333	0.4
0.36667	0.23333	0.4
0.36667	0.23333	0.4
0.33333	0.23333	0.43333
0.33333	0.2	0.46667
0.36667	0.16667	0.46667
0.4	0.13333	0.46667
0.4	0.16667	0.43333
0.36667	0.16667	0.46667
0.4	0.16667	0.43333
0.4	0.16667	0.43333
0.4	0.2	0.4
0.4	0.16667	0.43333
0.43333	0.13333	0.43333
0.43333	0.13333	0.43333
0.43333	0.13333	0.43333
0.43333	0.13333	0.43333
0.43333	0.13333	0.43333
0.43333	0.13333	0.43333
0.43333	0.13333	0.43333
0.4	0.16667	0.43333
0.4	0.16667	0.43333
0.36667	0.16667	0.46667
0.4	0.16667	0.43333
0.4	0.16667	0.43333
0.4	0.16667	0.43333
0.4	0.2	0.4
0.36667	0.2	0.43333
0.36667	0.23333	0.4
0.4	0.23333	0.36667
0.4	0.23333	0.36667
0.4	0.26667	0.33333
0.4	0.26667	0.33333
0.4	0.26667	0.33333
0.43333	0.26667	0.3
0.4	0.26667	0.33333
0.36667	0.3	0.33333
0.36667	0.3	0.33333
0.4	0.3	0.3
0.36667	0.33333	0.3
0.36667	0.33333	0.3
0.36667	0.33333	0.3
0.36667	0.36667	0.26667
0.33333	0.36667	0.3
0.36667	0.36667	0.26667
0.33333	0.36667	0.3
0.36667	0.36667	0.26667
0.36667	0.36667	0.26667
0.33333	0.4	0.26667
0.3	0.43333	0.26667
0.3	0.4	0.3
0.3	0.4	0.3
0.3	0.4	0.3
0.26667	0.4	0.33333
0.23333	0.4	0.36667
0.23333	0.4	0.36667
0.23333	0.36667	0.4
0.23333	0.36667	0.4
0.23333	0.33333	0.43333
0.2	0.33333	0.46667
0.2	0.33333	0.46667
0.2	0.3	0.5
0.16667	0.3	0.53333
0.16667	0.3	0.53333
0.13333	0.33333	0.53333
0.13333	0.33333	0.53333
0.13333	0.3	0.56667
0.13333	0.3	0.56667
0.13333	0.3	0.56667
0.13333	0.3	0.56667
0.13333	0.3	0.56667
0.13333	0.26667	0.6
0.13333	0.26667	0.6
0.13333	0.3	0.56667
0.1	0.3	0.6
0.13333	0.3	0.56667
0.1	0.3	0.6
0.1	0.33333	0.56667
0.1	0.33333	0.56667
0.1	0.33333	0.56667
0.1	0.33333	0.56667
0.1	0.33333	0.56667
0.1	0.33333	0.56667
0.1	0.33333	0.56667
0.1	0.33333	0.56667
0.1	0.33333	0.56667
0.13333	0.33333	0.53333
0.13333	0.33333	0.53333
0.16667	0.33333	0.5
0.16667	0.33333	0.5
0.2	0.3	0.5
0.2	0.3	0.5
0.23333	0.3	0.46667
0.26667	0.3	0.43333
0.26667	0.26667	0.46667
0.26667	0.26667	0.46667
0.26667	0.3	0.43333
0.26667	0.26667	0.46667
0.26667	0.26667	0.46667
0.26667	0.23333	0.5
0.3	0.2	0.5
0.3	0.23333	0.46667
0.3	0.23333	0.46667
0.33333	0.2	0.46667
0.33333	0.2	0.46667
0.33333	0.2	0.46667
0.33333	0.2	0.46667
[truncated: 163,652 more rows]
